# Supplementary material for: A comprehensive rhythmicity analysis of host proteins and immune factors involved in malaria pathogenesis to decipher the importance of host circadian clock in malaria
Source: Front Immunol. 2023 Aug 10;14:1210299. doi: 10.3389/fimmu.2023.1210299 (PMC10449258; doi:10.3389/fimmu.2023.1210299)
Supplement: Supplementary Table 1 — Rhythmicity analysis (transcript level) of the altered serum, plasma, and tissue proteins in falciparum malaria patients using the Circadian Expression profile database (CircaDB). [file Table_1.xlsx]

## Sheet: Description
Description
1.1	Rhythmicity analysis (transcript level) of the altered serum/plasma and tissue proteins in falciparum malaria patients reported in Kassa FA, PLoS One 2011, (PMID: 22028888), Ray S, 2012, PLoS One, (PMID: 22912677), Bachmann J. 2014, PLoS Pathog, (PMID: 24743550), Ray S. et al. J Proteomics 2015 (PMID: 25982387), Kumar V et al. Commun Biol. 2020, (PMID: 33204009), Moussa EM et al., 2018. Malar J (…
Footnote:	Highlighted genes represent the classification of genes based on severity of disease
Green	Severe falciparum malaria (SFM)
Yellow	Non severe falciparum malaria (NSFM)
Gradient (Green and yellow)	Severe falciparum malaria (SFM) and Non severe falciparum malaria (NSFM)

## Sheet: 1.1
Rhythmic candidates in humans (FDR < 0.1)				Rhythmic candidates in mice (FDR < 0.1, Period = 24 ± 3)
Gene symbol	Description	Organ/tissue		Gene symbol	Description	JTK Q value	JTK period	JTK phase	Organ/tissue
AADAT	Kynurenine/alpha-aminoadipate aminotransferase, mitochondrial	Artery Coronary, Thyroid, Aorta, Heart Atrial, Artery Tibial, Fat Visceral		A2M	Alpha-2-Macroglobulin	0.0493741	24	23.5	Cerebellum
ABAT	4-aminobutyrate aminotransferase, mitochondrial	Artery Tibial		ABAT	4-Aminobutyrate Aminotransferase	0.00191211	24	4.5	Liver
ACSF3	Malonate--CoA ligase ACSF3	Fat Visceral				0.014022	24.5	19.5	Lung
ACTN2	Alpha-actinin-2	Lung, Aorta				0.0834949	26	1	Adrenal Gland
ADAM19	Disintegrin and metalloproteinase domain-containing protein 19	Fat SQ, Nerve Tibial, Heart Atrial		ACOT9	Acyl-CoA Thioesterase 9	0.0317312	22	3	Brown Adipose
ADAMTS13	A disintegrin and metalloproteinase with thrombospondin motifs 13	Lung, Fat Visceral		ACSF3	Acyl-CoA Synthetase Family Member 3	0.0665495	24	1.5	Mouse Liver
ADD1	Adenosine deaminase 1	Heart Atrial, Fat Visceral		ACTN2	Actinin Alpha 2	0.0549874	21	6.5	Pituitary
ADH1B	All-trans-retinol dehydrogenase [NAD(+)]	Artery Tibial, Lung, Aorta, Heart Atrial		ADA	Adenosine Deaminase	0.0644307	24	16	WT SCN
ADH1C	Alcohol dehydrogenase 1C	Fat Visceral		ADAM19	ADAM Metallopeptidase Domain 19	6.85456e-06	24	23	Heart
ADH5	Alcohol dehydrogenase 5	Artery Tibial, Heart Atrial, Artery Coronary				0.00562809	24	1	Heart LD
ADM	Protein ADM2	Artery Coronary, Colon, Heart Atrial				0.00989968	24	1	Heart LD
ADSSL1	Adenylosuccinate synthetase isozyme 1	Heart Atrial, Fat Visceral				0.0197766	24	0	Skeletal Muscle
AGT	Alanine--glyoxylate aminotransferase	Heart Atrial				0.0463402	22	2	Aorta
AHNAK	Neuroblast differentiation-associated protein	Heart Atrial				0.0764016	22	1	Brown Adipose
AHSG	Alpha-2-HS-glycoprotein	Liver		ADAMTS13	ADAM Metallopeptidase With Thrombospondin Type 1 Motif 13	0.0978825	24	18	WT SCN
AIMP2	Aminoacyl tRNA synthase complex-interacting multifunctional protein 2	Thyroid, Colon, Artery Coronary		ADD1	Adducin 1	0.0149052	24	5.5	Liver
ALDH2	Aldehyde dehydrogenase, mitochondrial	Heart Atrial, Lung				0.0793245	24.6667	0.333333	Mouse Liver
ALDH6A1	Methylmalonate-semialdehyde dehydrogenase [acylating], mitochondrial	Artery Tibial		ADH4	Alcohol Dehydrogenase 4 (Class II), Pi Polypeptide	3.97e-05	24	4	Liver
ALDH7A1	Alpha-aminoadipic semialdehyde dehydrogenase	Heart Atrial				0.00594128	24	2	Mouse Liver
ANK1	Ankyrin-1	Artery Tibial				0.00631264	24	6	Panda Liver
ANKRD29	Ankyrin repeat domain-containing protein 29	Fat Visceral, Heart Atrial				0.0104083	24	6	Panda Liver
ANKRD35	Ankyrin repeat domain-containing protein 35	Fat SQ, Colon, Aorta				0.0463582	24	22	Panda SCN Mas4
ANXA2	Annexin A2	Fat Visceral		ADH5	Alcohol Dehydrogenase 5 (Class III), Chi Polypeptide	0.0839029	24	15	Heart LD
ANXA4	Annexin A4	Fat Visceral, Artery Coronary				0.087091	26	12	Lung
ARHGEF7	Rho guanine nucleotide exchange factor 7	Esophagus, Nerve Tibial, Heart Atrial, Colon, Artery Coronary		ADM	Adrenomedullin	1.30544e-05	24	22	Lung
ATP2B4	Plasma membrane calcium-transporting ATPase 4	Fat Visceral, Esophagus				0.00989968	24	19	Heart LD
ATP5J	ATP synthase-coupling factor 6	Heart Atrial				0.0204297	26	18	Heart
B2M	Histone H2B type 1-M	Fat Visceral				0.0881908	24	16	WT SCN
BASP1	Brain acid soluble protein 1	Heart Atrial		AHNAK	AHNAK Nucleoprotein	3.54e-05	24	21	Liver
BDH2	Probable diacetyl reductase [(R)-acetoin forming] 2	Artery Coronary, Fat SQ, Heart Atrial, Esophagus, Thyroid, Lung, Fat Visceral				0.0045465	24	14	Heart
BIN1	Myc box-dependent-interacting protein 1	Nerve Tibial				0.012033	24	14	Brain Stem
BPGM	Bisphosphoglycerate mutase	Heart Atrial, Fat Visceral				0.0289942	24	18	WT SCN
C12orf10	MYG1 Exonuclease	Fat SQ, Fat Visceral, Artery Coronary, Esophagus, Nerve Tibial,Artery Tibial, Fat Visceral				0.0494036	24	16	WT Muscle
C1RL	Complement C1r Subcomponent Like	Artery Tibial				0.0663093	24	16	SCN 2014
CA2	Carbonic Anhydrase 2	Artery Coronary				0.067805	24	15	Heart LD
CA3	Carbonic Anhydrase 3	Esophagus		ALDH2	Aldehyde Dehydrogenase 2 Family Member	0.0075938	24	16	WT Muscle
CACNA1A	Calcium Voltage-Gated Channel Subunit Alpha1 A	Pituitary				0.00895617	26	4	Liver
CASP1	Caspase 1	PnG arm epidermis		ALDH7A1	Aldehyde Dehydrogenase 7 Family Member A1	0.0014122	24	23	Mouse Liver
CCDC102A	Coiled-Coil Domain Containing 102A	Fat Visceral, Heart Atrial, Nerve Tibial, Colon, Aorta, Thyroid, Artery Coronary				0.00421684	25	18.5	Pituitary
CCDC93	Coiled-coil domain-containing protein 93	Nerve Tibial				0.094703	22	1	Hypothalamus
CCNT2	Cyclin-T2	Esophagus, Heart Atrial, Artery Coronary, Fat Visceral				0.0975231	24	6	Macrophages
CD14	Monocyte differentiation antigen CD14	Lung		ALDOA	Aldolase, Fructose-Bisphosphate A	0.0649576	24	21	Brown Adipose
CD163	Scavenger receptor cysteine-rich type 1 protein M130	Aorta, Artery Coronary, Artery Tibial, Fat Visceral				0.0665495	24	11	Mouse Liver
CDK14	Cyclin-dependent kinase 14	Thyroid		ALDOB	Aldolase, Fructose-Bisphosphate B	3.26e-06	26	18.25	Liver
CFL1	Cofilin-1	Lung, Nerve Tibial				0.0315263	25	15	Mouse Liver
CKAP2	Cytoskeleton Associated Protein 2	Heart Atrial		ANK1	Ankyrin 1	0.00369356	24	20	Adrenal Gland
CKB	Choline kinase B2	Lung, Thyroid				0.00989968	24	23	Heart LD
CMBL	Carboxymethylenebutenolidase homolog	Heart Atrial, Colon, Fat Visceral,Nerve Tibial, Artery Tibial, Thyroid, Esophagus, Aorta				0.0181895	24	23	WT Muscle
CNP	2',3'-Cyclic Nucleotide 3' Phosphodiesterase	Aorta		ANK3	Ankyrin 3	0.000368624	21	9.5	Liver
COL6A2	Collagen alpha-2(VI) chain	Esophagus, Fat SQ, Fat Visceral				0.00110893	24	0	Lung
COX5B	Cytochrome C Oxidase Subunit 5B	Heart Atrial				0.00254992	22	8.5	Liver
CRABP1	Cellular Retinoic Acid Binding Protein 1	Nerve Tibial, Thyroid,Colon, Fat Visceral, Thyroid, Nerve Tibial, Fat SQ, Artery Tibial				0.0490697	24	16	WT SCN
CRYAB	Crystallin Alpha B	Liver				0.0830795	24	12	Heart
CST3	Cystatin C	Esophagus				0.0577294	24.6667	21	Cerebellum
DBI	Diazepam Binding Inhibitor, Acyl-CoA Binding Protein	Nerve Tibial		ANXA1	Annexin A1	0.0075938	24	20	WT Muscle
DDT	D-Dopachrome Tautomerase	Nerve Tibial		ANXA2	Annexin A2	0.00248831	24	0	Brown Adipose
DPYSL2	Dihydropyrimidinase Like 2	Fat Visceral		ANXA4	Annexin A4	0.0779938	25	13.5	Nih3T3
DST	Dystonin	Esophagus, Heart Atrial, Liver, Lung, Nerve Tibial, Artery Coronary, Fat Visceral		ANXA6	Annexin A6	0.0644307	24	0	WT SCN
EEF1D	Eukaryotic Translation Elongation Factor 1 Delta	Artery Coronary		APOC2	Apolipoprotein C2	0.00915634	24	22	Mouse Liver
EHD3	EH Domain Containing 3	Colon, Artery Coronary		APOC3	Apolipoprotein C3	0.00180485	24	22	Mouse Liver
ELL	Elongation Factor For RNA Polymerase II	Liver, Colon, Esophagus, Esophagus, Nerve Tibial, Heart Atrial, Fat Visceral, Aorta, Artery Coronary, Lung, Nerve Tibial				0.0277775	25.5	23.75	Liver
ENO1	Enolase 1	Lung , Nerve Tibial		APOD	Apolipoprotein D	0.033213	23	5.5	Kidney
ENPP6	Ectonucleotide Pyrophosphatase/Phosphodiesterase 6	Nerve Tibial		ARHGDIB	Rho GDP Dissociation Inhibitor Beta	0.0531115	24	23.5	Skeletal Muscle
EPB41L2	Erythrocyte Membrane Protein Band 4.1 Like 2	Nerve Tibial, Esophagus, Fat Visceral, Artery Tibial, Heart Atrial, Artery Coronary		ARHGEF7	Rho Guanine Nucleotide Exchange Factor 7	0.00294822	25.3333	5.33333	Mouse Liver
ERP29	Endoplasmic Reticulum Protein 29	Fat Visceral				0.0182775	26	1	Kidney
F10	Coagulation Factor X	Fat SQ, Esophagus, Lung, Fat Visceral, Nerve Tibial, Nerve Tibial				0.0573876	26	22.5	Liver
FAM129A	family with sequence similarity 129, member A	Nerve Tibial , Fat SQ				0.0839029	24	23	Heart LD
FBLN1	Fibulin 1	Esophagus		ATP2B4	ATPase Plasma Membrane Ca2+ Transporting 4	0.00560089	25	18.5	Kidney
FBP1	Folate-binding protein 1	Thyroid, Nerve Tibial				0.00916383	25	15.5	Lung
FCN3	Ficolin 3	Artery Coronary				0.0429927	24	9	Cerebellum
FKBP8	FKBP Prolyl Isomerase 8	Colon, Thyroid, Artery Coronary, Fat Visceral, Heart Atrial				0.0546626	24	21	Brown Adipose
FLT1	Fms Related Receptor Tyrosine Kinase 1	Artery Coronary, Esophagus				0.0783465	24	1	SCN 2014
FN1	Fibronectin 1	Fat SQ		BASP1	Brain Abundant Membrane Attached Signal Protein 1	0.017102	24	0.5	Lung
FN3K	Fructosamine 3 Kinase	Artery Coronary, Lung, Esophagus, Aorta, Heart Atrial, Nerve Tibial				0.054566	24	10	Panda SCN Mas4
FNBP1	Formin-binding protein 1	Nerve Tibial		BLVRB	Biliverdin Reductase B	0.0161811	22	18.5	Liver
FURIN	furin (paired basic amino acid cleaving enzyme)	Fat Visceral, Colon, Esophagus, Nerve Tibial		C1QB	Complement C1q B Chain	0.0075938	24	20	WT Muscle
FXYD7	FXYD domain containing ion transport regulator 7	Fat SQ, Fat Visceral		C1QC	Complement C1q C Chain	0.0422132	24	22	Panda SCN Gcrma
GAPDH	Glyceraldehyde-3-phosphate dehydrogenase	Lung, Fat Visceral		C2CD3	C2 Domain Containing 3 Centriole Elongation Regulator	0.0728982	24	6	Brown Adipose
GDI1	Ras-related protein Rab-5A	Esophagus		C4A	Complement C4A (Rodgers Blood Group)	0.0210605	26	17	Mouse Liver
GDI2	Rab GDP dissociation inhibitor beta	Nerve Tibial		C6	Complement C6	0.00484237	24	22	Lung
GLE1	mRNA export factor GLE1	Aorta, Fat Visceral, Colon, Fat SQ, Liver, Nerve Tibial, Fat Visceral, Nerve Tibial				0.0292612	26	18	Mouse Liver
GPX1	Glutathione peroxidase-like peroxiredoxin	Artery Tibial		CAB39	Calcium Binding Protein 39	0.018032	26	3	Brown Adipose
GRIPAP1	GRIP1-associated protein 1	Colon				0.0393437	24	10	Panda SCN Mas4
GSTK1	Glutathione S-transferase kappa 1	Nerve Tibial, Heart Atrial, Thyroid, Fat Visceral, Liver		CACNA1A	Calcium Voltage-Gated Channel Subunit Alpha1 A	0.0222102	24	3	SCN 2014
GSTM2	Glutathione S-transferase Mu 2	Artery Coronary, Fat Visceral, Heart Atrial, Nerve Tibial, Fat SQ, Colon, Lung, Pituitary, Aorta, Artery Tibial, Thyroid, Esophagus		CAPG	Capping Actin Protein, Gelsolin Like	0.0416164	26	4	Adrenal Gland
GTF2IRD2	General transcription factor II-I repeat domain-containing protein 2A	Heart Atrial, Pituitary, Artery Coronar, Esophagus				0.0839029	24	7	Heart LD
GYPC	Glycophorin-C	Fat Visceral		CASP1	Caspase 1	0.0549485	24	16	WT SCN
HDHD2	Haloacid dehalogenase-like hydrolase domain-containing protein 2	Fat Visceral, Thyroid		CCDC102A	Coiled-Coil Domain Containing 102A	0.00333463	24	12	Kidney
HGS	Hepatocyte growth factor-regulated tyrosine kinase substrate	Liver		CD14	CD14 Molecule	0.00632858	26	18	Brown Adipose
HNRNPM	Heterogeneous nuclear ribonucleoprotein M	Artery Coronary				0.0125673	24	16	SCN 2014
HPX	Heme peroxidase 2	Artery Coronary				0.0268362	24	17	Aorta
HSD17B10	tRNA methyltransferase 10 homolog C	Nerve Tibial, Lung		CD163	CD163 Molecule	0.00603696	24	22	WT Muscle
HSPA1L	Heat shock 70 kDa protein 1-like	Heart Atrial,Nerve Tibial				0.00739769	24	13	Heart LD
HSPD1	Heat Shock Protein Family D (Hsp60) Member 1	Nerve Tibial				0.017102	26	12	Lung
ICAM1	ntercellular Adhesion Molecule 1	Heart Atrial, Artery Coronary, Fat Visceral				0.0669303	24	14	Aorta
ICAM5	Intercellular Adhesion Molecule 5	Heart Atrial		CD80	CD80 Molecule	0.0567846	24	18	WT SCN
IDH3A	Isocitrate Dehydrogenase (NAD(+)) 3 Catalytic Subunit Alpha	Nerve Tibial		CDK14	Cyclin Dependent Kinase 14	0.0187009	26	0	White Adipose
IGBP1	Immunoglobulin Binding Protein 1	Thyroid				0.0216544	26	21	Brown Adipose
IGF1R	Insulin Like Growth Factor 1 Receptor	Lung, Esophagus		CEBPA	CCAAT Enhancer Binding Protein Alpha	2.08e-05	24	6	Aorta 2004
IGFBP3	Insulin Like Growth Factor Binding Protein 3	Esophagus				0.00481809	22	9	Adrenal Gland
IL6	Interleukin 6	Artery Coronary				0.0380333	25	12.5	Mouse Liver
KCNH8	Potassium Voltage-Gated Channel Subfamily H Member 8	Nerve Tibial				0.0567685	24	12	WT Liver
KCNMA1	Potassium Calcium-Activated Channel Subfamily M Alpha 1	Fat SQ		CFL1	Cofilin 1	0.0172007	22	23	Mouse Liver
KIAA1107	BTB/POZ domain-containing protein 8	Lung, Artery Coronary, Fat Visceral, Heart Atrial				0.066221	24	20.5	Liver
KLKB1	Plasma kallikrein	Liver,Heart Atrial, Artery Coronary		CKB	Creatine Kinase B	0.000842391	22	3	Lung
LARP4B	La-related protein Larp4B	Heart Atrial, Colon				0.00132127	22	1	Kidney
LDHA	L-lactate dehydrogenase A chain	Nerve Tibial, Lung, Fat Visceral		CLU	Clusterin	0.00294889	24	22	WT Muscle
LDHB	L-lactate dehydrogenase B chain	Nerve Tibial		CMBL	Carboxymethylenebutenolidase Homolog	0.000392892	24	2	Mouse Liver
LGALS3BP	Galectin-3-binding protein	Fat Visceral, Heart Atrial, Artery Coronary				0.0493741	24	5	Cerebellum
LRG1	Leucine Rich Alpha-2-Glycoprotein 1	Fat Visceral		CNBP	CCHC-Type Zinc Finger Nucleic Acid Binding Protein	0.0225435	25	21.75	Liver
LRRC4B	Leucine Rich Repeat Containing 4B	Colon		CNP	2',3'-Cyclic Nucleotide 3' Phosphodiesterase	1.01e-10	25	1.5	Liver
LUM	Lumican	Colon, Esophagus, Nerve Tibial, Fat SQ, Fat Visceral				0.00165377	24	0	Panda SCN Mas4
LYVE1	Lymphatic Vessel Endothelial Hyaluronan Receptor 1	Artery Tibial				0.0172007	22	2	Mouse Liver
MAP2	Microtubule Associated Protein 2	Nerve Tibial, Artery Tibial		COL6A2	Collagen Type VI Alpha 2 Chain	0.0342391	24	3	Heart LD
MBP	Myelin Basic Protein	Colon		COX4I1	Cytochrome C Oxidase Subunit 4I1	0.0463582	24	22	Panda SCN Mas4
MIDN	Midnolin	Pituitary, Fat Visceral, Heart Atrial, Colon, Artery Coronary, Esophagus				0.0836066	26	20	Panda SCN Gcrma
MYL6B	Myosin Light Chain 6B	Heart Atrial, Colon, Fat Visceral		COX5B	Cytochrome C Oxidase Subunit 5B	0.00108092	24	23	Mouse Liver
NCL	Nucleolin	Fat Visceral				0.00180485	26	21	Mouse Liver
NDUFB2	NADH:Ubiquinone Oxidoreductase Subunit B2	Nerve Tibial, Heart Atrial				0.0616691	26	6	Lung
NGF	Nerve Growth Factor	Colon, Artery Coronary				0.087091	26	7	Lung
NT5C	5', 3'-Nucleotidase, Cytosolic	Fat Visceral		CP	Ceruloplasmin	1.1e-06	23	22.5	Liver
NUMBL	NUMB Like Endocytic Adaptor Protein	Esophagus, Artery Coronary,Heart Atrial,Aorta				0.00372758	26	0	Mouse Liver
OLA1	Obg-like ATPase 1	Nerve Tibial				0.0056469	22	4	Lung
P4HB	Protein disulfide-isomerase	Lung				0.00687477	24	2	Panda Liver
PAFAH1B3	Platelet-activating factor acetylhydrolase IB subunit alpha1	Fat Visceral				0.0149052	21	2.5	Liver
PAIP2B	Polyadenylate-binding protein 1	Artery Tibial				0.0200793	26	21.5	Liver
PEBP1	Phosphatidylethanolamine-binding protein 1	Heart Atrial				0.0244332	21	3	Liver
PFDN1	Prefoldin subunit 1	Heart Atrial				0.0510955	26	0	Kidney
PFN1	Profilin-1	Lung				0.0928055	24	2	Aorta 2004
PGK1	Phosphoglycerate kinase 1	Nerve Tibial		CPN2	Carboxypeptidase N Subunit 2	0.00594128	26	21	Mouse Liver
PHB2	Prohibitin-2	Thyroid		CRP	C-Reactive Protein	0.0172007	24	22	Mouse Liver
PLEC	Plectin	Esophagus, Fat SQ, Colon, Artery Tibial, Nerve Tibial, Artery Coronary		CRYAB	Crystallin Alpha B	0.0493741	26	19	Cerebellum
PPIA	Peptidyl-prolyl cis-trans isomerase A	Lung		CST3	Cystatin C	0.0163556	24	22	Panda SCN Gcrma
PRDX1	Peroxiredoxin-1	Heart Atrial, Lung				0.0429927	24	11	Cerebellum
PRDX5	Peroxiredoxin-5	Heart Atrial		CTSD	Cathepsin D	0.0135245	24	11	Panda SCN Mas4
PRDX6	Peroxiredoxin-6	Nerve Tibial, Fat SQ, Artery Coronary, Fat Visceral		DAPK1	Death Associated Protein Kinase 1	3.45e-07	27	22	Liver
PSMA3	Proteasome subunit alpha type-3	Thyroid				1.92e-05	24	22	Mouse Liver
PSMA6	Proteasome subunit alpha type-6	Lung, Artery Coronary, Lung, Nerve Tibial				2.33e-05	24	0	Skeletal Muscle
PSMB10	Proteasome subunit beta type-10	Fat Visceral				2.72e-05	24	23	Brown Adipose
PSMB4	Proteasome subunit beta type-4	Lung				2.76e-05	27	21	Liver
PSMB6	Proteasome subunit beta type-6	Lung				0.000131365	24	22	Kidney
PSMB8	Proteasome subunit beta type-8	Fat Visceral				0.000343166	24	23	Lung
PSME1	Proteasome activator complex subunit 1	Fat Visceral, Fat SQ				0.000395419	24	23	White Adipose
PTGR2	Prostaglandin reductase 2	Heart Atrial				0.000448141	24	0	Aorta
QDPR	Dihydropteridine reductase	Heart Atrial				0.0184843	24	1	Pituitary
RAPGEF6	Rap guanine nucleotide exchange factor 6	Heart Atrial, Artery Coronary, Lung				0.0587916	22	2	Adrenal Gland
RAPH1	Ras-associated and pleckstrin homology domains-containing protein 1	Thyroid,Heart Atrial, Artery Coronary		DBI	Diazepam Binding Inhibitor, Acyl-CoA Binding Protein	9.51e-06	24	23	Mouse Liver
RERE	Arginine-glutamic acid dipeptide repeats protein	Lung, Nerve Tibial				0.00165377	24	0	Panda SCN Mas4
RIPK2	Receptor-interacting serine/threonine-protein kinase 2	Liver, Esophagus				0.0200795	24	23	Panda SCN Gcrma
RPLP0	60S acidic ribosomal protein P0	Nerve Tibial, Artery Coronary				0.051848	26	0.5	Lung
S100A1	S100 Calcium Binding Protein A1	Heart Atrial				0.0710573	24.5	1.25	Liver
S100A11	S100 Calcium Binding Protein A11	Lung		DDAH1	Dimethylarginine Dimethylaminohydrolase 1	0.000535059	25	4.5	Liver
S100A4	S100 Calcium Binding Protein A4	Heart Atrial, Fat Visceral				0.000707733	24	0	Pituitary
S100B	S100 Calcium Binding Protein B	Heart Atrial				0.00173222	23	7	Liver
SCYL1	SCY1 Like Pseudokinase 1	Esophagus				0.00307631	22	7	Liver
SELENBP1	Selenium Binding Protein 1	Fat Visceral, Fat SQ, Heart Atrial, Esophagus				0.0104927	27	19.5	Pituitary
SERPINA1	Serpin Family A Member 1	Aorta				0.014014	24	3	Mouse Liver
SERPINA3	Serpin Family A Member 3	Fat Visceral, Artery Tibial, Esophagus, Nerve Tibial, Artery Coronary				0.0362822	22	21	Lung
SERPINE1	Serpin Family E Member 1	Pituitary, Aorta, Heart Atrial, Fat Visceral		DDT	D-Dopachrome Tautomerase	0.00165377	24	22	Panda SCN Mas4
SERPINE2	Serpin Family E Member 2	Artery Coronary				0.0034753	24	22.5	Mouse Liver
SFPQ	Splicing Factor Proline And Glutamine Rich	Artery Coronary, Colon, Nerve Tibial, Heart Atrial				0.0152014	24	14	Kidney 2004
SH3GL1	SH3 Domain Containing GRB2 Like 1, Endophilin A2	Artery Coronary		DNPEP	Aspartyl Aminopeptidase	0.00284382	24	13	Lung
SLC25A20	Solute Carrier Family 25 Member 20	Artery Tibial				0.0681228	26	11	Kidney
SLC25A22	Solute Carrier Family 25 Member 22	Nerve Tibial				0.0839029	24	15	Heart LD
SLC25A6	Solute Carrier Family 25 Member 6	Nerve Tibial		DPYSL2	Dihydropyrimidinase Like 2	0.0355765	24	21	Kidney
SMG1	SMG1 Nonsense Mediated MRNA Decay Associated PI3K Related Kinase	Liver				0.0575019	26	17	Heart
SNCA	Synuclein Alpha	Esophagus				0.0622612	26	19	Mouse Liver
SOD1	Superoxide Dismutase 1	Heart Atrial		DSCAML1 /// GM7730 /// NME2	DS Cell Adhesion Molecule Like 1	0.0463582	24	20	Panda SCN Mas4
SOD2	Superoxide Dismutase 2	Artery Coronary, Fat Visceral		DST	Dystonin	0.0105419	26	16	Mouse Liver
SPARC	Secreted Protein Acidic And Cysteine Rich	Esophagus				0.0146481	24	22	Brown Adipose
SPATA20	Spermatogenesis Associated 20	Fat SQ, Fat Visceral, Aorta, Colon, Heart Atrial		EEF1B2	Eukaryotic Translation Elongation Factor 1 Beta 2	0.0258077	22	23	Mouse Liver
SPG11	SPG11 Vesicle Trafficking Associated, Spatacsin	Fat Visceral, Heart Atrial		EEF1D	Eukaryotic Translation Elongation Factor 1 Delta	0.00757987	24	16	SCN 2014
SPTAN1	Spectrin Alpha, Non-Erythrocytic 1	Heart Atrial, Artery Coronary, Fat Visceral, Fat SQ, Esophagus, Lung, Heart Atrial, Nerve Tibial, Artery Coronary, Fat Visceral		EEF2	Eukaryotic Translation Elongation Factor 2	0.0393437	24	8	Panda SCN Mas4
SPTLC2	Serine Palmitoyltransferase Long Chain Base Subunit 2	Fat SQ		EHD3	EH Domain Containing 3	7.30665e-05	24	15	Lung
SRCAP	Snf2 Related CREBBP Activator Protein	Aorta				0.00023238	24	20	Mouse Liver
STMN1	Stathmin 1	Pituitary		EIF1AX	Eukaryotic Translation Initiation Factor 1A X-Linked	0.00474469	26	20	Mouse Liver
SUN2	Sad1 And UNC84 Domain Containing 2	Artery Tibial, Nerve Tibial				0.013169	24	17	Heart LD
TAGLN	Transgelin	Fat SQ				0.0291719	25	23	Kidney
TF	Transferrin	Colon				0.0381763	27	7	Nih3T3
THBS1	Thrombospondin 1	Fat Visceral, Heart Atrial, Artery Coronary				0.0764169	25.5	19.5	Liver
THRB	Thyroid Hormone Receptor Beta	Lung, Aorta		ELAVL1	ELAV Like RNA Binding Protein 1	0.0021091	27	23.5	Liver
TIMM10	Translocase Of Inner Mitochondrial Membrane 10	Nerve Tibial				0.00398787	24	21	Heart LD
TJP1	Tight Junction Protein 1	Fat Visceral, Nerve Tibial				0.01731	24	21	Heart LD
TNFRSF1B	TNF Receptor Superfamily Member 1B	Heart Atrial				0.0176703	24	16	WT SCN
TNFSF13B	TNF Superfamily Member 13b	Esophagus, Artery Tibial				0.074533	24.6667	19.6667	White Adipose
TPI1	Triosephosphate Isomerase 1	Artery Coronary		ELL	Elongation Factor For RNA Polymerase II	0.0605373	24	0	Aorta 2004
TST	Thiosulfate Sulfurtransferase	Artery Tibial, Liver, Aorta		ENO1	Enolase 1	0.00538984	24	20	WT Liver
TTN	Titin	Heart Atrial				0.0254176	24	4	SCN 2014
TUBA1C	Tubulin Alpha 1c	Fat Visceral, Thyroid, Lung, Aorta				0.0380333	26	18	Mouse Liver
TUBA4A	Tubulin Alpha 4a	Aorta				0.0690899	24	3	SCN 2014
TUBB2A	Tubulin Beta 2A Class Iia	Pituitary, Thyroid, Artery Tibial, Fat Visceral		EPB4.1L2	Erythrocyte Membrane Protein Band 4.1 Like 2	0.00107419	26	18	Brown Adipose
UBC	Ubiquitin C	Heart Atrial, Artery Coronary, Artery Tibial, Thyroid				0.0112848	24	14.5	Lung
UCHL1	Ubiquitin C-Terminal Hydrolase L1	Esophagus				0.039553	24	15	Heart
VCAM1	Vascular Cell Adhesion Molecule 1	Esophagus, Colon,Artery Coronary		ERP29	Endoplasmic Reticulum Protein 29	0.00142288	27	19.5	Liver
VCAN	Versican	Artery Coronary, Artery Tibial				0.00915634	22	23	Mouse Liver
VDAC3	Voltage Dependent Anion Channel 3	Heart Atrial				0.0920015	24	1	SCN 2014
VIM	Voltage Dependent Anion Channel 3	Artery Coronary, Aorta		F10	Coagulation Factor X	0.021831	24	18	WT SCN
ZNF236	Zinc finger protein 236	Thyroid, Heart Atrial, Artery Coronary, Fat Visceral, Nerve Tibial, Esophagus		F11	Coagulation Factor XI	0.0392	23	6	Liver
				F13A1	Coagulation Factor XIII A Chain	0.0545357	24	17	Heart LD
				F5	Coagulation Factor V	0.045717	22	8.5	Liver
				F9	Coagulation Factor IX	0.0225435	21	22	Liver
						0.0920015	24	13	SCN 2014
				FABP5	Fatty Acid Binding Protein 5	0.0302138	24	18	Lung
						0.051848	24	18	Lung
						0.0644307	26	21	WT SCN
						0.0890193	22	9	Cerebellum
						0.0944595	22	8	Cerebellum
						0.0839029	24	21	Heart LD
				FAM129A	Niban Apoptosis Regulator 1	0.00632858	26	5	Brown Adipose
				FAR2	Fatty Acyl-CoA Reductase 2	0.0254176	24	0	SCN 2014
				FGA	Fibrinogen Alpha Chain	3.35e-08	23	3.5	Liver
						0.000506768	24	23	Mouse Liver
						0.000845086	26	22	Mouse Liver
						5.35e-07	25	2.5	Liver
				FGB	Fibrinogen Beta Chain	0.00129051	26	3	Mouse Liver
						0.0400672	24	6	Panda Liver
				FKBP8	FKBP Prolyl Isomerase 8	0.0967104	24	11	Lung
				FLT1	Fms Related Receptor Tyrosine Kinase 1	0.000503817	24	17	Heart LD
						0.00282196	26	19	Kidney
						0.00351628	26	16	Heart
						0.00691837	22	23	Mouse Liver
						0.0247558	26	11	Brown Adipose
						0.0292214	22	19	Adrenal Gland
				FN3K	Fructosamine 3 Kinase	0.00115327	21	11.5	Liver
						0.0135042	24	23	SCN 2014
				FNBP1	Formin Binding Protein 1	0.00108092	26	1	Mouse Liver
						0.0151232	24	8	White Adipose
						0.0216544	24	2	Brown Adipose
						0.0939041	24	0	Skeletal Muscle
				FRMD5	FERM Domain Containing 5	0.00195002	24	21	Brain Stem
				FTH1	Ferritin Heavy Chain 1	0.00291647	24	0	Panda SCN Mas4
				FURIN	Furin, Paired Basic Amino Acid Cleaving Enzyme	0.0326468	24	14	Panda SCN Gcrma
						0.0376492	26	5.5	Brown Adipose
				GAPDH	Glyceraldehyde-3-Phosphate Dehydrogenase	0.000242253	27	20.5	Liver
						0.00229107	22	22	Mouse Liver
						0.00594128	22	22	Mouse Liver
						0.00740617	22	22	Mouse Liver
						0.00740617	24	22	Mouse Liver
						0.00786885	26	20	Brown Adipose
						0.00786885	24	20	Brown Adipose
						0.00849462	22	23	Mouse Liver
						0.00915634	22	21	Mouse Liver
						0.00915634	22	22	Mouse Liver
						0.0105419	24	20	Mouse Liver
						0.0105419	22	22	Mouse Liver
						0.0113036	22	22	Mouse Liver
						0.0113036	22	22	Mouse Liver
						0.0120552	26	19	Brown Adipose
						0.0146481	24	20	Brown Adipose
						0.0149052	27	18	Liver
						0.0169775	26	19	Brown Adipose
						0.0172007	22	22	Mouse Liver
						0.0172007	24	21	Mouse Liver
						0.0172007	22	22	Mouse Liver
						0.0172007	24	21.5	Mouse Liver
						0.0208504	26	19	Brown Adipose
						0.0216544	24	20	Brown Adipose
						0.0216544	26	19	Brown Adipose
						0.0216544	24	20	Brown Adipose
						0.0216544	26	19	Brown Adipose
						0.0247558	26	19	Brown Adipose
						0.0258077	24	20	Mouse Liver
						0.0258077	26	19	Mouse Liver
						0.0258077	24	20	Mouse Liver
						0.0258077	23	22	Mouse Liver
						0.0258077	22	22	Mouse Liver
						0.0263358	24	20.5	Brown Adipose
						0.0263358	26	19	Brown Adipose
						0.0358885	24	20	Brown Adipose
						0.0376492	26	19	Brown Adipose
						0.0376492	24	20.5	Brown Adipose
						0.0380333	22	22	Mouse Liver
						0.0450316	24.6667	20.3333	Brown Adipose
						0.0546626	24	20	Brown Adipose
						0.0649576	25	20.5	Brown Adipose
						0.0663093	24	2	SCN 2014
						0.0665495	22	21	Mouse Liver
						0.0665495	24.6667	21	Mouse Liver
						0.0743471	22	22	Mouse Liver
						0.0764016	26	19	Brown Adipose
						0.0876554	24	2	SCN 2014
						0.0883956	27	19	Liver
				GCSH	Glycine Cleavage System Protein H	0.014962	24	0	Kidney
				GDI1	GDP Dissociation Inhibitor 1	0.0873783	23	23	Nih3T3
				GLE1	GLE1 RNA Export Mediator	0.0097399	21	10	Liver
						0.0136932	23	7.5	Liver
						0.0948847	24	6	Mouse Liver
				GLUL	Glutamate-Ammonia Ligase	1.35e-06	24	13	Pituitary
						0.00010586	24	14	Kidney
						0.000112094	24	15	Brown Adipose
						0.000128885	24	11	Mouse Liver
						0.000705326	24	14	Aorta
						0.000845086	22	11	Mouse Liver
						0.0015183	24	14	Brown Adipose
						0.00191267	24	13	Lung
						0.00220752	24	16	Skeletal Muscle
						0.00220752	24	16	Skeletal Muscle
						0.00282196	23	14	Kidney
						0.00306081	25	11.5	Lung
						0.0103354	24	10	Adrenal Gland
						0.012067	26	14	Aorta
						0.0218833	24	16	Heart
						0.0232376	24	14	White Adipose
						0.0239391	24	10	Adrenal Gland
						0.0432217	24	13	Heart LD
						0.0882596	24	14	White Adipose
				GPX1	Glutathione Peroxidase 1	0.0487624	24.5	9.75	Lung
				GSTK1	Glutathione S-Transferase Kappa 1	0.00474469	24	22	Mouse Liver
						0.0243547	25	17.75	Pituitary
						0.0555927	24	22	Panda SCN Gcrma
						0.0587916	24	3	Adrenal Gland
						0.0687409	24	12	Kidney 2004
				GYPC	Glycophorin C	0.00501611	22	1	White Adipose
						0.0268302	24	17	Heart
						0.0317312	22	1	Brown Adipose
						0.0743471	26	18	Mouse Liver
						0.0834949	26	21	Adrenal Gland
						0.0938547	24	22.5	Aorta
				H13	Histocompatibility Minor 13	0.0381388	25	18.75	Pituitary
						0.0426482	26	8	Brown Adipose
				HAP1	Huntingtin Associated Protein 1	0.0272028	26	9	Kidney
				HIST1H1C	H1.2 Linker Histone, Cluster Member	9.6034e-06	24	3	Kidney
						2.18e-05	26	18.5	Liver
						4.74449e-05	24	1	Brown Adipose
						7.00861e-05	24	19	Mouse Liver
						0.000408965	25	19	Liver
						0.00426811	24	1	White Adipose
						0.0152014	24	6	Kidney 2004
						0.0271539	24	9	Heart LD
				HIST1H1D	H1.3 Linker Histone, Cluster Member	0.0196343	26	19	Mouse Liver
				HNRNPM	Heterogeneous Nuclear Ribonucleoprotein M	0.0035513	26	19	Kidney
						0.00840959	24	20	Hypothalamus
						0.0145992	24	22	Cerebellum
						0.0432172	24	22	Kidney 2004
						0.0834949	24	18	Adrenal Gland
				HP	Haptoglobin	0.0606935	24	17	Kidney
						0.0939041	26	22	Skeletal Muscle
				HSD17B10	Hydroxysteroid 17-Beta Dehydrogenase 10	0.0113036	24	23.5	Mouse Liver
						0.0330583	24	22	Panda SCN Mas4
				HSPA1L	Heat Shock Protein Family A (Hsp70) Member 1 Like	0.0112848	26	18.5	Lung
				HSPA8	Heat Shock Protein Family A (Hsp70) Member 8	8.63599e-05	26	19	White Adipose
						0.000111635	26	19	White Adipose
						0.000300251	26	19	White Adipose
						0.000503817	24	21	Heart LD
						0.00056649	24	18	Aorta 2004
						0.0015183	26	18	Brown Adipose
						0.00196795	26	19	Brown Adipose
						0.00204618	24	18.5	Aorta
						0.00520269	24	20.5	Brown Adipose
						0.0125843	24	15.5	Liver
						0.013169	24	20	Heart LD
						0.014022	24	17	Lung
						0.0145758	24	18.5	Aorta
						0.0179498	24	18	Aorta
						0.0192192	24	23	SCN 2014
						0.0258077	24	15	Mouse Liver
						0.0271539	24	19	Heart LD
						0.0277802	24	0	SCN 2014
						0.0292214	24	18.5	Adrenal Gland
						0.0302138	26	18	Lung
						0.0302138	26	18	Lung
						0.0312252	24	18	Pituitary
						0.0360857	27.6667	11	Nih3T3
						0.0380333	24	15.5	Mouse Liver
						0.0459891	24	15.5	Mouse Liver
						0.049651	24	18	Adrenal Gland
						0.053152	25	15.5	Liver
						0.0740242	26	12	Nih3T3
						0.0830795	26	19	Heart
						0.0877969	25	18	Pituitary
						0.0895898	24	16	Kidney 2004
						0.00585241	22	15.5	Liver
				HSPB1	Heat Shock Protein Family B (Small) Member 1	3.81e-12	25	20	Liver
						7.23e-12	26	19	Liver
						3.62371e-05	24	20	Mouse Liver
						9.26e-05	24	20	WT Liver
						0.000128885	24	20	Mouse Liver
						0.000234708	25	18.25	Pituitary
						0.000532643	26	18	Pituitary
						0.00560089	26	18	Kidney
						0.0130892	26	18.5	Kidney
						0.0145992	26	19	Cerebellum
						0.017102	24	19	Lung
						0.020795	24	19	Lung
						0.0436399	24	9	Distal Colon
						0.0478493	22	22	Aorta
						0.067805	24	23	Heart LD
						0.0690899	24	18	SCN 2014
						0.0741664	22	21	Hypothalamus
						0.0764016	26	18	Brown Adipose
						0.0799579	22	22	Aorta
						0.0836595	24	18	SCN 2014
						0.0839029	24	0	Heart LD
						0.0900262	26	18	Brown Adipose
						0.0901458	24	9	Distal Colon
						0.094703	22	21	Hypothalamus
				HSPD1	Heat Shock Protein Family D (Hsp60) Member 1	0.00104302	27	18	Liver
						0.00319105	24	19	Adrenal Gland
						0.005522	24	19	Adrenal Gland
						0.0525449	24	21	Hypothalamus
						0.0783465	24	21	SCN 2014
				HSPG2	Heparan Sulfate Proteoglycan 2	0.00743739	26	4.5	Lung
				ICAM2	Intercellular Adhesion Molecule 2	0.00916383	25	9	Lung
						0.0317312	26	6	Brown Adipose
				IDH3A	Isocitrate Dehydrogenase (NAD(+)) 3 Catalytic Subunit Alpha	0.0021091	25.5	15.75	Liver
						0.00282196	26	19	Kidney
				IGF1R	Insulin Like Growth Factor 1 Receptor	0.00222652	24	6	Kidney
				IGFALS	Insulin Like Growth Factor Binding Protein Acid Labile Subunit	0.014014	24	17	Mouse Liver
				IGFBP1	Insulin Like Growth Factor Binding Protein 1	0.00653596	26	4	Kidney
				IGFBP3	Insulin Like Growth Factor Binding Protein 3	0.000343166	24	0.5	Lung
						0.000366854	24	6	Kidney 2004
						0.0140745	24	8.5	Pituitary
						0.0519593	24	7	Distal Colon
				INA	Internexin Neuronal Intermediate Filament Protein Alpha	0.0140651	26	20	Brain Stem
				ITGAV	Integrin Subunit Alpha V	0.00651376	24	16	Panda SCN Mas4
						0.0501697	24	16	WT SCN
						0.0836066	24	16	Panda SCN Gcrma
				ITIH1	Inter-Alpha-Trypsin Inhibitor Heavy Chain 1	0.00445159	26	2	Liver
						0.0127933	24	4	Panda Liver
						0.0408176	24	4	Lung
				ITIH2	Inter-Alpha-Trypsin Inhibitor Heavy Chain 2	0.00947286	26	12	Brain Stem
						0.0681228	26	11	Kidney
				ITIH3	Inter-Alpha-Trypsin Inhibitor Heavy Chain 3	0.00687477	24	0	Panda Liver
						0.053152	26	1	Liver
				ITIH4	Inter-Alpha-Trypsin Inhibitor Heavy Chain 4	0.0644643	24	10	Panda SCN Mas4
				KCNMA1	Potassium Calcium-Activated Channel Subfamily M Alpha 1	0.0665495	26	14	Mouse Liver
						0.0874474	24	22	Panda SCN Mas4
				KLKB1	Kallikrein B1	1.1e-06	25	6	Liver
				KNG1	Kininogen 1	0.0753148	24	22	Panda SCN Mas4
				KRR1	KRR1 Small Subunit Processome Component Homolog	0.0605373	24	16	Aorta 2004
						0.0839029	24	5	Heart LD
				LARP4B	La Ribonucleoprotein 4B	0.0033554	26	19	Heart
				LBP	Lipopolysaccharide Binding Protein	0.0302138	24	8	Lung
						0.0380333	24	0	Mouse Liver
				LCP1	Lymphocyte Cytosolic Protein 1	0.0175921	25	6.5	Liver
						0.0816038	24	18	WT SCN
				LDHA	Lactate Dehydrogenase A	0.013169	24	21	Heart LD
				LDHB	Lactate Dehydrogenase B	0.00110893	22	4	Lung
						0.0249637	23	4.5	Lung
						0.04807	26	19	Heart
				LGALS3BP	Galectin 3 Binding Protein	0.0210605	22	2	Mouse Liver
				LOC100503302 /// RPS19 /// RPS19-PS3	Ribosomal Protein S19	0.0545357	24	11	Heart LD
				LOC677654 /// PRDX6 /// PRDX6-RS1	Peroxiredoxin 6	0.0753148	24	2	Panda SCN Mas4
				LRG1	Leucine Rich Alpha-2-Glycoprotein 1	0.0362822	24	5	Lung
						0.0839029	24	15	Heart LD
				LRRC4B	Leucine Rich Repeat Containing 4B	0.0567846	24	20	WT SCN
				LUM	Lumican	0.019312	24	16	WT SCN
						0.0596387	24	22	WT Muscle
				LYVE1	Lymphatic Vessel Endothelial Hyaluronan Receptor 1	0.000212361	26	16	Heart
						0.000774309	24	17	Heart LD
						0.00284382	22	15	Lung
						0.0309801	25	17.5	Liver
						0.0317312	24	19	Brown Adipose
						0.0478493	24	16	Aorta
						0.067805	24	15	Heart LD
				MAPT	Microtubule Associated Protein Tau	0.00178862	24	20	Adrenal Gland
						0.0432217	24	1	Heart LD
						0.0928055	22	1	Aorta 2004
						0.0967744	24	2	SCN 2014
						0.0179562	24	1	Distal Colon
						0.0881908	24	16	WT SCN
				MBL2	Mannose Binding Lectin 2	0.000380828	24	12	Panda Liver
				MBP	Myelin Basic Protein	0.074517	24	7	Distal Colon
				MIDN	Midnolin	0.0199906	24	8	Aorta 2004
						0.0271539	24	12	Heart LD
						0.0793245	24	5	Mouse Liver
				MMP2	Matrix Metallopeptidase 2	0.0890193	26	4	Cerebellum
						0.0901458	24	11	Distal Colon
				MMP9	Matrix Metallopeptidase 9	0.00812211	24	3	White Adipose
						0.0900262	24	1	Brown Adipose
						0.0969222	24	4	Adrenal Gland
				MPP1	MAGUK P55 Scaffold Protein 1	0.000451147	24	15	Liver
						0.00222652	24	18	Kidney
						0.0315263	26	17	Mouse Liver
						0.0764016	24	19	Brown Adipose
				MTMR9	Myotubularin Related Protein 9	0.00915634	26	21	Mouse Liver
						0.0105419	25	22	Mouse Liver
						0.0136932	26	0	Liver
						0.0192841	24	1	Panda SCN Mas4
						0.0839029	24	0	Heart LD
				MYL6B	Myosin Light Chain 6B	0.0339272	26	10	Skeletal Muscle
				NCL	Nucleolin	6.16e-06	24	12.5	Liver
						0.014014	24	13	Mouse Liver
						0.0175921	25	14.5	Liver
						0.0242751	24	10	Aorta 2004
						0.0839029	24	9	Heart LD
				NDUFA4	NDUFA4 Mitochondrial Complex Associated	0.0616691	26	5	Lung
				NDUFB2	NADH:Ubiquinone Oxidoreductase Subunit B2	0.00557418	24	22	Panda SCN Mas4
						0.0396633	24	16	WT SCN
						0.0432217	24	21	Heart LD
						0.0463582	24	22	Panda SCN Mas4
				NEFH	Neurofilament Heavy Chain	0.00187561	24	20	WT SCN
				NME2	NME/NM23 Nucleoside Diphosphate Kinase 2	0.00602541	26	8	Lung
				NT5C	5', 3'-Nucleotidase, Cytosolic	0.00895617	24	14.5	Liver
						0.020795	26	11	Lung
						0.0210605	26	13	Mouse Liver
				NUMBL	NUMB Like Endocytic Adaptor Protein	0.0038624	24	11	Lung
				OLA1	Obg Like ATPase 1	0.00231302	26	18	Liver
						0.0125843	25	20.5	Liver
						0.0360857	24	3	Nih3T3
						0.0380333	22	23	Mouse Liver
				ORM1	Orosomucoid 1	0.0665495	26	19	Mouse Liver
				ORM2	Orosomucoid 2	0.0978825	24	18	WT SCN
				P4HB	Prolyl 4-Hydroxylase Subunit Beta	0.0130892	26	19	Kidney
				PAIP2B	Poly(A) Binding Protein Interacting Protein 2B	0.00401553	26	15	Panda SCN Mas4
						0.017102	26	17	Lung
				PARP10 /// PLEC	Poly(A) Binding Protein Interacting Protein 2B	0.00156946	21	9.5	Liver
				PFN1	Profilin 1	0.0644307	24	16	WT SCN
				PGAM1	Phosphoglycerate Mutase 1	0.00200762	24	19	Heart LD
						0.00474469	22	0	Mouse Liver
						0.00474469	22	0	Mouse Liver
						0.00740617	22	23	Mouse Liver
						0.00906594	24	17	Heart
						0.0332596	24	17	Heart
						0.0332596	24	17	Heart
						0.0587916	24	23	Adrenal Gland
						0.0587916	24	23	Adrenal Gland
				PGK1	Phosphoglycerate Kinase 1	1.24e-07	24	20	Liver
						0.00560089	26	22	Kidney
						0.00560089	26	22	Kidney
						0.0197612	27	21	Kidney
						0.0432217	24	23	Heart LD
						0.067805	24	19	Heart LD
						0.079785	24	1	Macrophages
						0.079785	24	1	Macrophages
						0.079785	24	2	Macrophages
						0.087091	24	14	Lung
						0.087091	24	14	Lung
						0.0874474	26	14	Panda SCN Mas4
				PHB2	Prohibitin 2	0.0444328	26	16	Panda Liver
						0.0566344	24	7	Adrenal Gland
						0.0889233	25	22	Nih3T3
				PITPNA	Phosphatidylinositol Transfer Protein Alpha	0.0426717	24	19	Kidney
				PITRM1	Pitrilysin Metallopeptidase 1	0.0793245	24	23	Mouse Liver
				PLEC	Plectin	0.098735	21	10	Liver
				PNCK	Pregnancy Up-Regulated Nonubiquitous CaM Kinase	0.0340032	24	3	SCN 2014
				PPA1	Inorganic Pyrophosphatase 1	1.55e-10	25	20.5	Liver
						5.13139e-05	24	21.5	Mouse Liver
						0.00132127	24	20	Kidney
						0.079785	24	22	Macrophages
				PPIA	Peptidylprolyl Isomerase A	0.00743739	26	11	Lung
						0.00753197	26	10	Cerebellum
						0.0185993	26	10	Cerebellum
						0.0362822	26	11	Lung
						0.0429927	26	9	Cerebellum
						0.0623286	24	0	Panda SCN Gcrma
				PRDX1	Peroxiredoxin 1	0.0163767	24	22	Panda SCN Mas4
						0.0718034	25	12	Nih3T3
				PRDX2	Peroxiredoxin 2	0.00740617	22	19	Mouse Liver
						0.00825066	21	12	Liver
						0.042953	22	19	Mouse Liver
				PRDX5	Peroxiredoxin 5	0.005522	22	8	Adrenal Gland
						0.00743739	24	10	Lung
						0.0111463	24	20	Panda SCN Mas4
				PRDX6	Peroxiredoxin 6	0.0004672	25	14.5	Lung
						0.00687477	24	14	Panda Liver
						0.042406	25	6.5	Liver
				PSMA3	Proteasome 20S Subunit Alpha 3	0.000305539	26	9	Mouse Liver
						0.0027023	24	10	Mouse Liver
						0.00372758	26	9	Mouse Liver
						0.0426717	26	22	Kidney
						0.0644307	24	6	WT SCN
						0.079785	24	22	Macrophages
				PSMA7	Proteasome 20S Subunit Alpha 7	0.0265435	24	12	Panda Liver
						0.0332023	24	7	Aorta
						0.0453863	27	7.5	Nih3T3
						0.0713616	22	8	Adrenal Gland
						0.087091	27	6	Lung
				PSMB1	Proteasome 20S Subunit Beta 1	0.0192696	24	22	Panda SCN Mas4
						0.0472391	24	22	Panda SCN Gcrma
				PSMB10	Proteasome 20S Subunit Beta 10	1.92e-07	23	14	Liver
						0.067805	24	9	Heart LD
				PSMB3	Proteasome 20S Subunit Beta 3	0.00574761	26	17	Heart
						0.0362822	24	11	Lung
						0.0577294	26	10	Cerebellum
				PSMB4	Proteasome 20S Subunit Beta 4	0.0606935	24	14	Kidney
				PSMB5	Proteasome 20S Subunit Beta 5	0.00319105	24	23	Adrenal Gland
				PSMB6	Proteasome 20S Subunit Beta 6	0.020795	26	8	Lung
				PSMB7	Proteasome 20S Subunit Beta 7	0.0172007	26	11	Mouse Liver
				PSME1	Proteasome Activator Subunit 1	0.0616691	24	7	Lung
						0.0713616	26	6	Adrenal Gland
				PSME2	Proteasome Activator Subunit 2	0.00895617	22	4.75	Liver
						0.0315263	24	23	Mouse Liver
						0.0651888	24	0	Skeletal Muscle
						0.0665495	25	21	Mouse Liver
						0.087091	22	6	Lung
				PTGR2	Prostaglandin Reductase 2	0.0149052	27	11.5	Liver
				PTTG1	PTTG1 Regulator Of Sister Chromatid Separation, Securin	0.000761827	26	6	Liver
						0.035761	21	8	Mouse Liver
						0.082021	21	8.75	Liver
				QDPR	Quinoid Dihydropteridine Reductase	0.000301831	26	0	Liver
						0.0115768	25	3.5	Liver
						0.0156793	24	10	Panda Liver
						0.0459891	24	1	Mouse Liver
				RAPGEF6	Rap Guanine Nucleotide Exchange Factor 6	5.6e-05	21	8	Liver
				RAPH1	Ras Association (RalGDS/AF-6) And Pleckstrin Homology Domains 1	2.96e-06	26	11	WT Muscle
						0.014022	26	13	Lung
						0.018032	25	13.5	Brown Adipose
						0.0268302	24	14	Heart
						0.0911356	26	19	Brain Stem
				RDX	Radixin	0.0035513	24	0	Kidney
						0.00585241	25	4	Liver
						0.00915634	26	3.5	Mouse Liver
						0.0112848	26	17.5	Lung
						0.0191271	26	4.25	Liver
						0.067805	24	17	Heart LD
						0.0900262	27.3333	19.6667	Brown Adipose
				RERE	Arginine-Glutamic Acid Dipeptide Repeats	0.00010017	24	9	Lung
						0.0432217	24	13	Heart LD
						0.0717296	24	12	WT Muscle
						0.0914985	26	8	Aorta
				RIPK2	Receptor Interacting Serine/Threonine Kinase 2	0.00915634	26	8	Mouse Liver
						0.0839029	24	9	Heart LD
				RPLP1	Ribosomal Protein Lateral Stalk Subunit P1	0.0362822	22	9	Lung
						0.0403955	26	6	Aorta
						0.0578509	24	6	Lung
				RPS10	Ribosomal Protein S10	0.000845086	24	23	Mouse Liver
						0.00474469	24	23	Mouse Liver
						0.00594128	24	23	Mouse Liver
						0.0362822	26	5	Lung
						0.0381274	24	22	Panda SCN Gcrma
						0.0463582	26	9	Panda SCN Mas4
				RPS19	Ribosomal Protein S19	0.0335197	24	22	WT Muscle
						0.0546626	26	7	Brown Adipose
						0.0978825	24	16	WT SCN
				S100A1	S100 Calcium Binding Protein A1	0.000305539	26	21	Mouse Liver
						0.0135245	24	22	Panda SCN Mas4
						0.0594441	26	5	Kidney 2004
				S100A11	S100 Calcium Binding Protein A11	0.0249637	22	9	Lung
						0.087091	22	9	Lung
				S100A4	S100 Calcium Binding Protein A4	0.0105759	26	4	Lung
				S100B	S100 Calcium Binding Protein B	0.0157932	24	20	Panda SCN Mas4
						0.0163556	24	22	Panda SCN Gcrma
						0.0430961	24	11	White Adipose
				SAA1	Serum Amyloid A1	0.0644307	24	16	WT SCN
				SAA4	Serum Amyloid A4, Constitutive	1.68e-07	25	15	Liver
						6.23e-07	25	16	Liver
				SBK1	SH3 Domain Binding Kinase 1	0.000216499	22	12.5	Liver
						0.00574761	24	17	Heart
						0.00594128	24	13	Mouse Liver
						0.0175921	23	13	Liver
						0.0432217	24	15	Heart LD
						0.0839029	24	15	Heart LD
				SCN1A	Sodium Voltage-Gated Channel Alpha Subunit 1	0.0316394	24	18	WT SCN
				SCYL1	SCY1 Like Pseudokinase 1	0.000174639	21	8	Liver
						0.0426717	24	8	Kidney
				SEC24C	SEC24 Homolog C, COPII Coat Complex Component	0.00861611	26	17	Kidney
						0.00906594	24	9	Heart
						0.0253861	24	9	Distal Colon
				SELENBP1	Selenium Binding Protein 1	0.00018209	26	12	Lung
				SERPINA7	Serpin Family A Member 7	0.00854744	24	8	Lung
				SERPINC1	Serpin Family C Member 1	0.0027023	21	0.5	Mouse Liver
				SERPIND1	Serpin Family D Member 1	0.00631264	24	8	Panda Liver
				SERPINE1	Serpin Family E Member 1	6.2371e-05	26	8	Skeletal Muscle
						0.00651376	24	4	Panda SCN Mas4
						0.00812211	24	10	White Adipose
						0.0249637	24	10	Lung
						0.0315263	26	7	Mouse Liver
						0.0340032	24	4	SCN 2014
						0.0466729	26.5	10.5	Pituitary
						0.0575019	24	9	Heart
						0.0666661	23	9.5	Adrenal Gland
				SERPINE2	Serpin Family E Member 2	1.1e-06	24.3333	19.8333	Liver
						9.63673e-05	26	18	Mouse Liver
				SFPQ	Splicing Factor Proline And Glutamine Rich	0.000503817	24	19	Heart LD
						0.00989968	24	19	Heart LD
						0.0323877	22	20	Brain Stem
						0.0365824	24	7	Distal Colon
						0.0493741	26	18	Cerebellum
						0.0545357	24	19	Heart LD
						0.094703	24	18	Hypothalamus
				SFXN5	Sideroflexin 5	0.0665495	24	20	Mouse Liver
				SLC25A20	Solute Carrier Family 25 Member 20	0.0130892	24	15	Kidney
				SLC25A22	Solute Carrier Family 25 Member 22	0.000807545	24	4	WT Muscle
						0.00248831	26	10	Brown Adipose
						0.00585241	23	7	Liver
						0.00594128	24	5	Mouse Liver
						0.0101033	24	10	Aorta
						0.0197766	24	8	Skeletal Muscle
						0.0239391	23	7.5	Adrenal Gland
				SMARCD1	SWI/SNF Related, Matrix Associated, Actin Dependent Regulator Of Chromatin, Subfamily D, Member 1	0.000208436	23	23	Liver
						0.0196343	22	2	Mouse Liver
				SMG1	SMG1 Nonsense Mediated MRNA Decay Associated PI3K Related Kinase	0.039553	26	17.5	Heart
						0.0817264	24	21	Hypothalamus
				SNAP25	Synaptosome Associated Protein 25	0.0550577	24	2	SCN 2014
						0.0665595	26	19	Cerebellum
				SOD1	Superoxide Dismutase 1	0.0249637	22	15	Lung
				SOD2	Superoxide Dismutase 2	7.30665e-05	24	16	Lung
						0.0207484	27	19	Liver
						0.0392	25	18	Liver
				SPARC	Secreted Protein Acidic And Cysteine Rich	0.000940761	26	2.75	Liver
						0.00696765	25	1.5	Liver
						0.0553896	24	0.5	Mouse Liver
				SPG11	SPG11 Vesicle Trafficking Associated, Spatacsin	0.0244332	26	3	Liver
				SPTLC2	Serine Palmitoyltransferase Long Chain Base Subunit 2	0.0172007	26	19	Mouse Liver
				SQRDL	Sulfide Quinone Oxidoreductase	0.00825066	23	13	Liver
						0.0596387	24	20	WT Muscle
				SRCAP	Snf2 Related CREBBP Activator Protein	0.0887475	22	6	Mouse Liver
				SRI	Sorcin	0.074517	24	5	Distal Colon
				SSBP1	Single Stranded DNA Binding Protein 1	0.0380333	26	0	Mouse Liver
						0.0416164	22	23	Adrenal Gland
						0.0426717	24	0	Kidney
				SUB1	SUB1 Regulator Of Transcription	0.0097399	25	20	Liver
						0.020675	24	6	WT SCN
						0.0292612	22	2	Mouse Liver
				SUGP2	SURP And G-Patch Domain Containing 2	0.0160207	24	8	SCN 2014
				SUN2	Sad1 And UNC84 Domain Containing 2	0.0021091	23	7.5	Liver
						0.0240791	24	8	Kidney
						0.0463582	24	10	Panda SCN Mas4
						0.0665495	24	6	Mouse Liver
				TAGLN	Transgelin	0.0247558	27	10.5	Brown Adipose
						0.0587916	22	0	Adrenal Gland
				TBC1D24	TBC1 Domain Family Member 24	0.000559179	26	10	Liver
						0.000845295	25	9	Liver
						0.014014	24	12	Mouse Liver
						0.0218833	26	21	Heart
						0.0468142	26	8	Hypothalamus
						0.080646	24	8	Aorta 2004
				THBS1	Thrombospondin 1	0.00812211	24	5	White Adipose
						0.0197612	22	7	Kidney
						0.0587916	26	1	Adrenal Gland
				TIMM10	Translocase Of Inner Mitochondrial Membrane 10	0.00825066	23	14	Liver
						0.0743471	22	15	Mouse Liver
				TIPIN	TIMELESS Interacting Protein	0.00849462	25	21	Mouse Liver
				TMOD1	Tropomodulin 1	7.30665e-05	24	13	Lung
						0.0577294	24	3	Cerebellum
						0.0911356	24	5	Brain Stem
						0.0967744	24	7	SCN 2014
				TNFRSF1B	TNF Receptor Superfamily Member 1B	0.0616408	21	19.5	Liver
						0.0721874	24	7	Hypothalamus
				TNFSF13B	TNF Superfamily Member 13b	0.0901458	24	17	Distal Colon
				TPI1	Triosephosphate Isomerase 1	1.33e-05	23	21	Liver
						0.00231302	24	20	Liver
						0.0175921	25	20	Liver
				TRIM25	Tripartite Motif Containing 25	0.0053455	22	8	Liver
						0.0302138	26	1	Lung
						0.0710573	22	8.25	Liver
				TST	Thiosulfate Sulfurtransferase	5.13139e-05	24	22	Mouse Liver
						0.00441872	26	12	Kidney
				TTR	Transthyretin	0.0567685	24	22	WT Liver
				TUBA1C	Tubulin Alpha 1c	0.000175591	22	23	Aorta
						0.00196795	22	0	Brown Adipose
						0.0050809	22	1	White Adipose
						0.0158645	24	19	Kidney
						0.0210605	22	21	Mouse Liver
						0.0422132	24	0	Panda SCN Gcrma
						0.0969222	24	20.5	Adrenal Gland
				TUBA4A	Tubulin Alpha 4a	2.5e-11	25	0.5	Liver
						2.26e-10	25	0	Liver
						0.000845086	22	0	Mouse Liver
						0.0106457	24	21	Kidney
						0.0545357	24	21	Heart LD
						0.0627331	24	2	SCN 2014
						0.0944595	24	6	Cerebellum
				TUBB2A	Tubulin Beta 2A Class Iia	1.78e-12	25	23	Liver
						1.08e-08	24	0	Liver
						1.28964e-06	22	0	Mouse Liver
						0.000123161	24	2	Panda Liver
						0.0010238	24	0	Panda SCN Mas4
						0.0381274	24	0	Panda SCN Gcrma
						0.0728982	24	23.5	Brown Adipose
						0.0954488	26	18	Kidney
				UBC	Ubiquitin C	6.45e-06	24	0	WT Muscle
						0.000558845	24	0	Skeletal Muscle
						0.000761607	24	21	Heart
						0.00989968	24	1	Heart LD
						0.00989968	24	1	Heart LD
						0.013169	24	1	Heart LD
						0.0432217	24	1	Heart LD
						0.0876554	24	5	SCN 2014
						0.0900262	24	23	Brown Adipose
				UBE2L3	Ubiquitin Conjugating Enzyme E2 L3	3e-07	26	23.5	Liver
						0.00108092	24	23	Mouse Liver
						0.020795	22	1	Lung
						0.0510955	24	23	Kidney
						0.087091	21	2	Lung
				UBE2N	Ubiquitin Conjugating Enzyme E2 N	0.000333558	27	18.5	Liver
						0.00115327	22	21.5	Liver
						0.0130892	26	19	Kidney
						0.0130892	26	19	Kidney
						0.0553896	22	23	Mouse Liver
						0.0793245	22	23	Mouse Liver
						0.0900262	27	19.5	Brown Adipose
						0.0900262	27	21	Brown Adipose
				UCHL1	Ubiquitin C-Terminal Hydrolase L1	0.00143244	27	17.5	Pituitary
						0.0393437	24	0	Panda SCN Mas4
						0.0967744	24	2.5	SCN 2014
				USP33	Ubiquitin Specific Peptidase 33	0.0718395	24	20	Kidney
				VCAM1	Vascular Cell Adhesion Molecule 1	3.7e-11	23	14	Liver
						9.3e-08	26	15	Liver
						1.39544e-05	22	14	Mouse Liver
						0.00696603	24	19	Kidney
						0.0097399	25	15	Liver
						0.0302138	24	0	Lung
						0.0339022	23	14.5	Pituitary
						0.0342391	24	17	Heart LD
						0.039553	24	15	Heart
						0.0416164	25	11.5	Adrenal Gland
				VCAN	Versican	0.030763	26	15.5	Cerebellum
				VDAC3	Voltage Dependent Anion Channel 3	0.00441872	26	20	Kidney
						0.00696603	26	20	Kidney
						0.00696603	26	20	Kidney
						0.0432217	24	21	Heart LD
				VIM	Vimentin	0.0118549	24	20	WT Muscle
						0.0214778	24	19	Heart LD
						0.0722227	24	16	WT SCN
						0.0911356	25	11.5	Brain Stem
				VSNL1	Visinin Like 1	0.0111463	24	2	Panda SCN Mas4
						0.020795	24	6	Lung
						0.0432217	24	7	Heart LD
						0.0960169	24	2	Panda SCN Gcrma
				VWF	Von Willebrand Factor	0.018032	22	19	Brown Adipose
				YWHAH	Tyrosine 3-Monooxygenase/Tryptophan 5-Monooxygenase Activation Protein Eta	0.00180485	26	19	Mouse Liver
						0.00222652	24	20	Kidney
						0.00372758	25	18.5	Mouse Liver
						0.00585241	27.5	20.75	Liver
						0.0214778	24	19	Heart LD
						0.0501697	24	18	WT SCN
						0.0783465	24	1	SCN 2014
				ZSWIM2	Zinc Finger SWIM-Type Containing 2	0.0316394	24	16	WT SCN
