# Supplementary material for: A comprehensive rhythmicity analysis of host proteins and immune factors involved in malaria pathogenesis to decipher the importance of host circadian clock in malaria
Source: Front Immunol. 2023 Aug 10;14:1210299. doi: 10.3389/fimmu.2023.1210299 (PMC10449258; doi:10.3389/fimmu.2023.1210299)
Supplement: Supplementary Table 2 — Rhythmicity analysis (transcript level) of the altered serum and plasma proteins in vivax malaria patients using the Circadian Expression profile database (CircaDB). [file Table_2.xlsx]

## Sheet: Description
Description
2.1	Rhythmicity analysis (transcript level) of the altered serum/plasma proteins in vivax malaria patients reported in Bahk YY et al., Korean J. Parasitol. 2010, (PMID: 20877498), Ray S. et al., PLoS One. 2012, (PMID: 22912677), Ray S et al., J Proteomics. 2012, (PMID: 22086083), Ray S Sci Rep. 2016, (PMID: 27090372), Ray S. et al., Sci Rep. 2017, (PMID: 28667326), Kumar V. et al., Commun Biol. 2020,…
Footnote:
Green highlighted	Severe vivax malaria
Yellow highlighted	Non-severe vivax malaria
Gradient (yellow and green)	Severe and Non-severe vivax malaria

## Sheet: 2.1
Rhythmic candidates in humans (FDR < 0.1)				Rhythmic candidates in mice (FDR < 0.1, Period = 24 ± 3)
Gene symbol	Description	Organ/tissue		Gene symbol	Description	JTK Q value	JTK period	JTK phase	Organ/tissue
ABCA9	ATP-binding cassette sub-family A member 9	Lung		A2M	Alpha-2-Macroglobulin	0.0493741	24	23.5	Cerebellum
ACTB	Actin, cytoplasmic 1	Thyroid		ABCA9	ATP Binding Cassette Subfamily A Member 9	0.00132127	26	19	Kidney
ACTC1	Actin, alpha cardiac muscle 1	Artery Tibial				0.00861442	24	18	Kidney
AHSG	Alpha-2-HS-glycoprotein	Liver				0.039553	26	18	Heart
ALDH3A2	Aldehyde dehydrogenase family 3 member A2	Fat Visceral, Heart Atrial				0.0460468	26	17	Brain Stem
						0.0649576	22	22	Brown Adipose
ANKS1B	Ankyrin repeat and sterile alpha motif domain-containing protein 1B	Aorta, Artery Coronary		ACTB	Actin Beta	8.07e-08	27	22	Liver
						2.86e-06	26.5	23.25	Liver
APOM	Apolipoprotein M	Liver, Fat SQ				0.0172007	22	0	Mouse Liver
						0.0177594	22	4	Heart
ATRX	Transcriptional regulator ATRX	Liver, Nerve Tibial, Artery Coronary				0.0357561	26	7	Hypothalamus
						0.0623286	24	14	Panda SCN Gcrma
				ACTC1	Actin Alpha Cardiac Muscle 1	0.00294889	24	4	WiLD type Muscle
B2M	Beta-2-microglobulin	Fat Visceral				0.0623286	24	22	Panda SCN Gcrma
BTD	Biotinidase	Heart Atrial		ALDH3A2	Aldehyde Dehydrogenase 3 Family Member A2	0.00306081	22	20	Lung
C1RL	Complement C1r subcomponent-like protein	Artery Tibial		ALDOA	Aldolase, Fructose-Bisphosphate A	0.0649576	24	21	Brown Adipose
C5	Complement protein 5	Esophagus				0.0665495	24	11	Mouse Liver
CA2	Carbonic Anhydrase 2	Artery Coronary		ANXA1	Annexin A1	0.0075938	24	20	WiLD type Muscle
CACNA1D	Calcium Voltage-Gated Channel Subunit Alpha1 D	Nerve Tibial		APOD	Apolipoprotein D	0.033213	23	5.5	Kidney
CAP1	Cyclase Associated Actin Cytoskeleton Regulatory Protein 1	Lung		ATRX	ATRX Chromatin Remodeler	0.0309801	25	23.5	Liver
CD14	CD14 Molecule	Lung				0.0854226	26	0	Kidney
CD44	CD44 Molecule (Indian Blood Group)	Artery Coronary, Thyroid, Heart Atrial		B3GALT2	Beta-1,3-Galactosyltransferase 2	0.00130833	26	2	Heart
						0.0145758	26	0	Aorta
						0.0317312	24	1	Brown Adipose
CETN2	Centrin 2	Fat Visceral, Artery Tibial				0.0722227	24	18	WiLD type SCN
				BTD	Biotinidase	0.000620397	27	22	Liver
CFL1	Cofilin 1	Lung, Nerve Tibial				0.00740617	24	22.5	Mouse Liver
				C1QC	Complement C1q C Chain	0.0422132	24	22	Panda SCN Gcrma
CGGBP1	CGG Triplet Repeat Binding Protein 1	Fat Visceral		C8G	Complement C8 Gamma Chain	0.00108092	22	1	Mouse Liver
CLUAP1	Clusterin Associated Protein 1	Heart Atrial, Fat Visceral		CACNA1D	Calcium Voltage-Gated Channel Subunit Alpha1 D	0.000135308	24	1.5	Lung
						0.00477301	24	6	Cerebellum
CRIP2	Cysteine Rich Protein 2	Heart Atrial		CADPS2	Calcium Dependent Secretion Activator 2	0.0449486	24	7	WiLD type SCN
CST3	Cystatin C	Esophagus		CAP1	Cyclase Associated Actin Cytoskeleton Regulatory Protein 1	0.0426717	26	21	Kidney
CUBN	Cubilin	Artery Coronary, Artery Tibial		CD14	CD14 Molecule	0.00632858	26	18	Brown Adipose
						0.0125673	24	16	SCN 2014
DZIP3	DAZ Interacting Zinc Finger Protein 3	Artery Tibial, Artery Coronary, Heart Atrial, Fat Visceral, Thyroid, Nerve Tibial				0.0268362	24	17	Aorta
				CD44	CD44 Molecule (Indian Blood Group)	0.017102	22	3	Lung
						0.0282771	24	23.5	White Adipose
				CETN2	Centrin 2	0.0289942	24	6	WiLD type SCN
				CFL1	Cofilin 1	0.0172007	22	23	Mouse Liver
						0.066221	24	20.5	Liver
ECM1	Extracellular Matrix Protein 1	Heart Atrial		CKAP5	Cytoskeleton Associated Protein 5	0.014014	26	20	Mouse Liver
ELL	Elongation Factor For RNA Polymerase II	Liver, Colon, Esophagus, Nerve Tibial, Heart Atrial, Fat Visceral, Aorta, Artery Coronary				0.014962	24	22	Kidney
				CLU	Clusterin	0.00294889	24	22	WiLD type Muscle
				CP	Ceruloplasmin	1.1e-06	23	22.5	Liver
						0.00372758	26	0	Mouse Liver
						0.0056469	22	4	Lung
						0.00687477	24	2	Panda Liver
						0.0149052	21	2.5	Liver
						0.0200793	26	21.5	Liver
FAM200B	Family With Sequence Similarity 200 Member B	Fat Visceral, Thyroid, Artery Coronary, Pituitary, Heart Atrial				0.0244332	21	3	Liver
						0.0510955	26	0	Kidney
						0.0928055	24	2	Aorta 2004
				CRIP2	Cysteine Rich Protein 2	2.02e-09	25	23.5	Liver
						1.57895e-06	24	23	Mouse Liver
FCN3	Ficolin 3	Artery Coronary				0.000901731	24	2	Panda Liver
FKBPL	FK506-binding protein-like	Esophagus				0.0135073	24	2	WiLD type Liver
FLNB	Filamin B	Nerve Tibial				0.0975231	24	20	Macrophages
FN1	Fibronectin 1	Fat SQ		CRP	C-Reactive Protein	0.0172007	24	22	Mouse Liver
GAPDH	glyceraldehyde-3-phosphate dehydrogenase	Lung, Fat Visceral		CST3	Cystatin C	0.0163556	24	22	Panda SCN Gcrma
						0.0429927	24	11	Cerebellum
GCLM	Glutamate-Cysteine Ligase Modifier Subunit	Liver,Fat Visceral		CXCL4	Platelet Factor 4	0.0494036	24	18	WiLD type Muscle
				DOCK5	Dedicator Of Cytokinesis 5	0.00306081	24	12	Lung
GEMIN6	Gem Nuclear Organelle Associated Protein 6	Pituitary, Colon, Thyroid				0.0332023	24	15	Aorta
						0.0397288	24	20	Hypothalamus
						0.044465	24	21	Brain Stem
GGT1	Gamma-Glutamyltransferase 1	Fat SQ, Colon, Fat Visceral				0.0710573	22	10.75	Liver
				DYNC1H1	Dynein Cytoplasmic 1 Heavy Chain 1	0.0317312	26	7	Brown Adipose
						0.0907406	24	16	WiLD type SCN
GOLGA1	Golgin A1	Aorta, Fat Visceral, Artery Tibial, Pituitary		DZIP3	DAZ Interacting Zinc Finger Protein 3	0.00173007	24	23	Kidney
						0.00840385	22	22	Adrenal Gland
						0.0105353	24	1	SCN 2014
						0.0823736	22	21	Lung
GPRC5C	G Protein-Coupled Receptor Class C Group 5 Member C	Esophagus		ELL	Elongation Factor For RNA Polymerase II	0.0605373	24	0	Aorta 2004
GRIK2	Glutamate Ionotropic Receptor Kainate Type Subunit 2	Heart Atrial, Nerve Tibial		ENPP3	Ectonucleotide Pyrophosphatase/Phosphodiesterase 3	1.08e-07	23	4.5	Liver
						7.22e-07	24	4	Liver
GSN	Gelsolin	Esophagus				8.91e-05	24	3	Liver
HMGXB3	HMG box domain containing 3	Esophagus				0.00180485	24	2	Mouse Liver
HPX	Hemopexin	Artery Coronary				0.0567685	24	2	WiLD type Liver
HSPA1L	Heat Shock Protein Family A (Hsp70) Member 1 Like	Heart Atrial		FBXL20	F-Box And Leucine Rich Repeat Protein 20	0.00142288	24	7	Liver
HSPA8	Heat Shock Protein Family A (Hsp70) Member 8	Nerve Tibial				0.00370085	26	4	Liver
ICAM1	Intercellular Adhesion Molecule 1	Heart Atrial, Artery Coronary, Fat Visceral				0.00594128	26	5	Mouse Liver
						0.013169	24	7	Heart LD
						0.0510955	24	5	Kidney
IGFBP3	INSULIN-LIKE GROWTH FACTOR-BINDING PROTEIN 3	Esophagus				0.0692656	23	7	Liver
INTS2	Integrator Complex Subunit 2	Fat Visceral				0.0975231	24	8	Macrophages
ITGB3	Integrin Subunit Beta 3	Fat Visceral		FGA	Fibrinogen Alpha Chain	3.35e-08	23	3.5	Liver
LDHA	Lactate dehydrogenase A	Nerve Tibial, Lung, Fat Visceral				0.000506768	24	23	Mouse Liver
						0.000845086	26	22	Mouse Liver
				FGB	Fibrinogen Beta Chain	5.35e-07	25	2.5	Liver
LRG1	Leucine-rich α-2 glycoprotein 1	Fat Visceral				0.00129051	26	3	Mouse Liver
LRP1	LDL Receptor Related Protein 1	Esophagus				0.0400672	24	6	Panda Liver
LTBP4	latent transforming growth factor beta binding protein 4	Fat SQ, Esophagus, Artery Coronary, Nerve Tibial, Colon, Fat Visceral, Heart Atrial		FGG	Fibrinogen Gamma Chain	4.56e-06	26	2	Liver
						0.00078817	24.6667	1.66667	Mouse Liver
						0.0478608	26	5	Panda Liver
				FGL1	Fibrinogen Like 1	0.0881908	24	16	WiLD type SCN
				FLG2	Filaggrin 2	0.0316394	24	16	WiLD type SCN
				FLNB	Filamin B	0.00229107	24	13	Mouse Liver
						0.0567846	24	16	WiLD type SCN
LUM	Lumican	Colon, Esophagus, Nerve Tibial, Fat SQ, Fat Visceral				0.0573876	27	4	Liver
				GAPDH	Glyceraldehyde-3-Phosphate Dehydrogenase	0.000242253	27	20.5	Liver
						0.00229107	22	22	Mouse Liver
						0.00594128	22	22	Mouse Liver
						0.00740617	24	22	Mouse Liver
MBP	Myelin Basic Protein	Colon				0.00786885	26	20	Brown Adipose
MLKL	Mixed Lineage Kinase Domain Like Pseudokinase	Artery Coronary, Liver, Heart Atrial				0.00786885	24	20	Brown Adipose
						0.00849462	22	23	Mouse Liver
						0.00915634	22	21	Mouse Liver
MSN	Moesin	Heart Atrial				0.00915634	22	22	Mouse Liver
MVK	Mevalonate Kinase	Heart Atrial				0.0105419	24	20	Mouse Liver
MYH9	Myosin Heavy Chain 9	Esophagus				0.0105419	22	22	Mouse Liver
NFIL3	Nuclear Factor, Interleukin 3 Regulated	Artery Coronary, Aorta, Heart Atrial, PnG arm epidermis, Esophagus, Nerve Tibial, Fat Visceral, Colon, Pituitary				0.0113036	22	22	Mouse Liver
						0.0120552	26	19	Brown Adipose
						0.0146481	26	19	Brown Adipose
						0.0146481	24	20	Brown Adipose
						0.0149052	27	18	Liver
						0.0169775	26	19	Brown Adipose
						0.0172007	24	21	Mouse Liver
						0.0172007	22	22	Mouse Liver
						0.0172007	24	21.5	Mouse Liver
NOC2L	NOC2 Like Nucleolar Associated Transcriptional Repressor	Nerve Tibial				0.0208504	26	19	Brown Adipose
OBSCN	Obscurin	Thyroid, Fat Visceral				0.0216544	26	19	Brown Adipose
						0.0216544	24	20	Brown Adipose
ORAI3	ORAI Calcium Release-Activated Calcium Modulator 3	Esophagus, Fat Visceral				0.0216544	26	19	Brown Adipose
						0.0216544	24	20	Brown Adipose
PFN1	Profilin 1	Lung				0.0216544	24	20	Brown Adipose
PIBF1	Progesterone Immunomodulatory Binding Factor 1	Artery Coronary,Fat Visceral, Aorta				0.0216544	26	19	Brown Adipose
						0.0216544	26	19	Brown Adipose
						0.0247558	26	19	Brown Adipose
PLTP	Phospholipid transfer protein	Aorta				0.0258077	24	20	Mouse Liver
PMS1	PMS1 Homolog 1	Pituitary, Thyroid				0.0258077	26	19	Mouse Liver
						0.0258077	24	20	Mouse Liver
PRKCZ	Protein kinase C Zeta	PnG arm epidermis				0.0258077	23	22	Mouse Liver
PTGS2	Prostaglandin-endoperoxide synthase 2	Fat Visceral, Artery Coronary, Heart Atrial				0.0258077	24	20	Mouse Liver
						0.0258077	22	22	Mouse Liver
						0.0263358	24	20.5	Brown Adipose
PTPN13	Tyrosine-protein phosphatase non-receptor type 13	Heart Atrial, Aorta				0.0263358	24	20	Brown Adipose
						0.0263358	26	19	Brown Adipose
PTX3	Pentraxin 3	Fat Visceral, Lung, Heart Atrial				0.0358885	24	20	Brown Adipose
						0.0376492	26	19	Brown Adipose
						0.0376492	24	20.5	Brown Adipose
RAP1B	RAP1B, Member Of RAS Oncogene Family	Artery Coronary, Esophagus, Heart Atrial				0.0380333	22	22	Mouse Liver
						0.0450316	24.6667	20.3333	Brown Adipose
						0.0546626	24	20	Brown Adipose
RHOG	Ras homology Growth-related	Lung, Artery Tibial				0.0649576	25	20.5	Brown Adipose
						0.0663093	24	2	SCN 2014
RLIM	Ring Finger Protein, LIM Domain Interacting	Artery Coronary, Esophagus, Colon, Aorta, Heart Atrial				0.0665495	22	21	Mouse Liver
						0.0665495	24.6667	21	Mouse Liver
						0.0743471	22	22	Mouse Liver
						0.0764016	26	19	Brown Adipose
						0.0876554	24	2	SCN 2014
RNF112	Ring Finger Protein 112	Heart Atrial				0.0883956	27	19	Liver
RPA1	Replication Protein A1	Artery Tibial		GLG1	Golgi Glycoprotein 1	0.0178374	24	10	Panda SCN Gcrma
RPS6KA2	Ribosomal protein S6 kinase A2	Artery Tibial, Artery Coronary, Aorta, Nerve Tibial		GPRC5C	G Protein-Coupled Receptor Class C Group 5 Member C	0.00594128	22	8	Mouse Liver
						0.00740617	22	7	Mouse Liver
				HIST1H2BK	H2B Clustered Histone 12	0.000506768	24	22	Mouse Liver
				HMGXB3	HMG-Box Containing 3	0.0362822	27	7	Lung
RRP12	Ribosomal RNA Processing 12 Homolog	Fat Visceral, Artery Coronary, Heart Atrial, Nerve Tibial		HP	Haptoglobin	0.0606935	24	17	Kidney
						0.0939041	26	22	Skeletal Muscle
				HS3ST1	Heparan Sulfate-Glucosamine 3-Sulfotransferase 1	0.000798804	24	16	WiLD type SCN
						0.0178374	26	7	Panda SCN Gcrma
S100A9	S100 Calcium Binding Protein A9	Fat Visceral, Fat SQ, Esophagus				0.020795	24	17	Lung
				HSPA1L	Heat Shock Protein Family A (Hsp70) Member 1 Like	0.0112848	26	18.5	Lung
				HSPA8	Heat Shock Protein Family A (Hsp70) Member 8	8.63599e-05	26	19	White Adipose
SERPINA1	Serpin Family A Member 1	Aorta				0.000111635	26	19	White Adipose
SERPINA3	Serpin Family A Member 3	Fat Visceral, Artery Tibial, Esophagus, Nerve Tibial, Artery Coronary				0.000300251	26	19	White Adipose
						0.000503817	24	21	Heart LD
						0.00056649	24	18	Aorta 2004
						0.0015183	26	18	Brown Adipose
						0.00196795	26	19	Brown Adipose
SLC1A5	Solute Carrier Family 1 Member 5	Artery Coronary, Fat Visceral, Nerve Tibial				0.00204618	24	18.5	Aorta
						0.00520269	24	20.5	Brown Adipose
						0.0125843	24	15.5	Liver
SLC29A1	Solute Carrier Family 29 Member 1	Heart Atrial, Nerve Tibial, Esophagus				0.013169	24	20	Heart LD
						0.014022	24	17	Lung
						0.0145758	24	18.5	Aorta
SOD1	Superoxide Dismutase 1	Heart Atrial				0.0179498	24	18	Aorta
SPECC1L	Sperm Antigen With Calponin Homology And Coiled-Coil Domains 1 Like	Heart Atrial				0.0192192	24	23	SCN 2014
SPG11	SPG11 Vesicle Trafficking Associated, Spatacsin	Fat Visceral, Heart Atrial				0.0258077	24	15	Mouse Liver
						0.0271539	24	19	Heart LD
STAT4	Signal Transducer And Activator Of Transcription 4	Fat SQ				0.0277802	24	0	SCN 2014
STK36	Serine/Threonine Kinase 36	Fat Visceral, Artery Coronary				0.0292214	24	18.5	Adrenal Gland
						0.0302138	26	18	Lung
SUMO2	Small Ubiquitin Like Modifier 2	Fat Visceral				0.0302138	26	18	Lung
SYNE1	Spectrin Repeat Containing Nuclear Envelope Protein 1	Esophagus, Nerve Tibial, Heart Atrial				0.0312252	24	18	Pituitary
						0.0360857	27.6667	11	Nih3T3
						0.0380333	24	15.5	Mouse Liver
TAF3	TATA-Box Binding Protein Associated Factor 3	Esophagus				0.0459891	24	15.5	Mouse Liver
TF	Transferrin	Colon				0.049651	24	18	Adrenal Gland
THBS1	Thrombospondin 1	Fat Visceral, Heart Atrial, Artery Coronary				0.053152	25	15.5	Liver
						0.0740242	26	12	Nih3T3
						0.0830795	26	19	Heart
TNN	Tenascin N	Fat Visceral				0.0877969	25	18	Pituitary
TP53BP1	Tumor Protein P53 Binding Protein 1	Artery Coronary				0.0895898	24	16	Kidney 2004
TPM1	Tropomyosin 1	Fat SQ		HSPA8 /// LOC624853	Heat Shock Protein Family A (Hsp70) Member 8	0.00585241	22	15.5	Liver
TPM4	Tropomyosin 4	Heart Atrial		IGFALS	Insulin Like Growth Factor Binding Protein Acid Labile Subunit	0.014014	24	17	Mouse Liver
TRO	Tro alpha 1	Artery Coronary, Nerve Tibial, Heart Atrial, Esophagus, Fat Visceral		IGFBP3	Insulin Like Growth Factor Binding Protein 3	0.000343166	24	0.5	Lung
						0.000366854	24	6	Kidney 2004
						0.0140745	24	8.5	Pituitary
						0.0519593	24	7	Distal Colon
				INTS2	Integrator Complex Subunit 2	0.0346066	24	21	White Adipose
TTN	Titin	Heart Atrial, Artery Tibial, Lung, Thyroid		ITGB1	Integrin Subunit Beta 1	0.0240791	26	23	Kidney
				ITGB3	Integrin Subunit Beta 3	0.00363077	26	3	Lung
				ITIH1	Inter-Alpha-Trypsin Inhibitor Heavy Chain 1	0.00445159	26	2	Liver
						0.0127933	24	4	Panda Liver
USP25	Ubiquitin Specific Peptidase 25	Nerve Tibial, Fat Visceral, Thyroid				0.0408176	24	4	Lung
				ITIH2	Inter-Alpha-Trypsin Inhibitor Heavy Chain 2	0.00947286	26	12	Brain Stem
						0.0681228	26	11	Kidney
VCL	Vinculin	PnG arm epidermis, Fat SQ		ITIH3	Inter-Alpha-Trypsin Inhibitor Heavy Chain 3	0.00687477	24	0	Panda Liver
						0.053152	26	1	Liver
VIM	Vimentin	Artery Coronary, Aorta		KNG1	Kininogen 1	0.0753148	24	22	Panda SCN Mas4
				KRR1	KRR1 Small Subunit Processome Component Homolog	0.0605373	24	16	Aorta 2004
VPS33B	VPS33B Late Endosome And Lysosome Associated	Fat Visceral				0.0839029	24	5	Heart LD
WDR1	WD Repeat Domain 1	Thyroid, Fat SQ		LBP	Lipopolysaccharide Binding Protein	0.0302138	24	8	Lung
						0.0380333	24	0	Mouse Liver
WNT2B	Wnt Family Member 2B	Fat Visceral, Nerve Tibial		LCP1	Lymphocyte Cytosolic Protein 1	0.0175921	25	6.5	Liver
						0.0816038	24	18	WiLD type SCN
YWHAZ	Tyrosine 3-Monooxygenase/Tryptophan 5-Monooxygenase Activation Protein Zeta	Heart Atrial		LDHA	Lactate Dehydrogenase A	0.013169	24	21	Heart LD
ZNF142	Zinc Finger Protein 142	Thyroid, Fat Visceral		LOC100046232 /// NFIL3	Nuclear Factor, Interleukin 3 Regulated	0.00266584	24	0	Panda Liver
						0.0043434	24	20	Aorta 2004
ZNF638	Zinc Finger Protein 638	Thyroid, Artery Coronary, Fat Visceral, Esophagus				0.0109306	24	20	Kidney 2004
				LRG1	Leucine Rich Alpha-2-Glycoprotein 1	0.0362822	24	5	Lung
						0.0839029	24	15	Heart LD
				LRP1	LDL Receptor Related Protein 1	0.0210605	24	6	Mouse Liver
ZSCAN21	Zinc Finger And SCAN Domain Containing 21	Fat Visceral, Aorta				0.0450316	24	12	Brown Adipose
				LUM	Lumican	0.019312	24	16	WiLD type SCN
						0.0596387	24	22	WiLD type Muscle
				MARCKSL1	MARCKS Like 1	0.0335472	26	23.5	Liver
						0.0665495	26	22	Mouse Liver
				MBP	Myelin Basic Protein	0.074517	24	7	Distal Colon
				MLKL	Mixed Lineage Kinase Domain Like Pseudokinase	0.0793245	24	3	Mouse Liver
						0.0907406	24	16	WiLD type SCN
				MVK	Mevalonate Kinase	0.0113036	22	4	Mouse Liver
				MVP	Major Vault Protein	0.0342235	26	7	Lung
						0.0793245	26	12	Mouse Liver
				MYL12B	Myosin Light Chain 12B	0.0432217	24	21	Heart LD
				MYL6	Myosin Light Chain 6	0.0249637	26	8	Lung
						0.0817264	26	7	Hypothalamus
						0.0965011	22	23.25	Nih3T3
				NAPA	NSF Attachment Protein Alpha	0.0623286	24	12	Panda SCN Gcrma
				NEB	Nebulin	0.00594128	24	4	Mouse Liver
				NFIL3	Nuclear Factor, Interleukin 3 Regulated	8.5e-08	24	20	WiLD type Muscle
						3.7e-07	23	22.5	Pituitary
						9.86198e-07	24	22	Lung
						4.8e-06	25.6667	21.5	Liver
						0.000278574	24	21	Brown Adipose
						0.000334985	24	22	WiLD type Liver
						0.000392892	24	21	Mouse Liver
						0.00104423	24	21	White Adipose
						0.00120192	22	23	Aorta
						0.00132127	24	21	Kidney
						0.00145474	24	21	Heart LD
						0.00166266	24	20	Skeletal Muscle
						0.00314343	24	19	SCN 2014
						0.00725506	24	21	Heart
						0.0289942	24	18	WiLD type SCN
						0.0370962	26	23	Cerebellum
						0.0436399	22	13	Distal Colon
						0.0536108	24	22	Aorta 2004
						0.0975231	24	0	Macrophages
				NIPBL	NIPBL Cohesin Loading Factor	0.0946911	26	4.5	Liver
				ORAI3	ORAI Calcium Release-Activated Calcium Modulator 3	0.000652157	26	21	Mouse Liver
						0.000658794	27	21	Liver
						0.0764016	26	8	Brown Adipose
				ORM1	Orosomucoid 1	0.0665495	26	19	Mouse Liver
				ORM2	Orosomucoid 2	0.0978825	24	18	WiLD type SCN
				PFN1	Profilin 1	0.0644307	24	16	WiLD type SCN
				PIGR	Polymeric Immunoglobulin Receptor	0.0105759	22	3	Lung
						0.0161811	23	7	Liver
				PLTP	Phospholipid Transfer Protein	0.0216544	27	13.5	Brown Adipose
						0.0289816	24	8	Aorta 2004
				PPP2R1A	Protein Phosphatase 2 Scaffold Subunit Aalpha	0.00915634	24	2	Mouse Liver
						0.0121799	25	2.5	Liver
						0.0573876	24	4.5	Liver
						0.0764169	23	5	Liver
						0.082021	26	3	Liver
						0.0920015	24	4	SCN 2014
				PRDX2	Peroxiredoxin 2	0.00740617	22	19	Mouse Liver
						0.00825066	21	12	Liver
						0.042953	22	19	Mouse Liver
				PRKCZ	Protein Kinase C Zeta	0.0302138	24	11	Lung
				PZP	PZP Alpha-2-Macroglobulin Like	0.0550577	24	19	SCN 2014
				RAP1B	RAP1B, Member Of RAS Oncogene Family	0.00101495	24	8	Heart
				RGS13	Regulator Of G Protein Signaling 13	0.0549485	24	16	WiLD type SCN
				RPA1	Replication Protein A1	0.00602541	26	12	Lung
						0.0149052	24	3.5	Liver
				RRP12	Ribosomal RNA Processing 12 Homolog	0.0553896	24	16	Mouse Liver
				S100A9	S100 Calcium Binding Protein A9	0.0112848	25	2.5	Lung
				SAA1	Serum Amyloid A1	0.0644307	24	16	WiLD type SCN
				SAA4	Serum Amyloid A4, Constitutive	1.68e-07	25	15	Liver
						6.23e-07	25	16	Liver
				SERPINC1	Serpin Family C Member 1	0.0027023	21	0.5	Mouse Liver
				SERPINF1	Serpin Family F Member 1	0.0147156	24	21	WiLD type Muscle
						0.0665595	26	10	Cerebellum
				SLC1A5	Solute Carrier Family 1 Member 5	0.000842391	24	11.5	Lung
						0.00220039	24	13	Heart
						0.0238839	24	19	Mouse Liver
						0.0291719	26	13	Kidney
						0.0346066	24	13	White Adipose
						0.0669303	26	10	Aorta
						0.0839029	24	15	Heart LD
				SLC29A1	Solute Carrier Family 29 Member 1 (Augustine Blood Group)	5.35023e-05	26	17	Kidney
						0.000343166	24	18	Lung
						0.00180485	26	18	Mouse Liver
						0.0268302	24	21	Heart
						0.0363955	24	8	Brain Stem
						3.38e-10	26	0	Liver
						3.62371e-05	24	23	Mouse Liver
						0.00108092	24	0	Mouse Liver
				SLMAP	Sarcolemma Associated Protein	0.00477716	26	6	WiLD type Muscle
						0.0263358	24	18	Brown Adipose
						0.0495056	24	15	White Adipose
						0.0740242	25	8.5	Nih3T3
				SOD1	Superoxide Dismutase 1	0.0249637	22	15	Lung
				SPG11	SPG11 Vesicle Trafficking Associated, Spatacsin	0.0244332	26	3	Liver
				SPN	Sialophorin	0.0967104	24	5	Lung
				STAT4	Signal Transducer And Activator Of Transcription 4	0.020795	26	4	Lung
				SUMO2	Small Ubiquitin Like Modifier 2	0.0389175	24	18	WiLD type SCN
						0.051848	24	5.5	Lung
						0.093489	22	14	Heart
						0.0975231	24	22	Macrophages
				SUMO3	Small Ubiquitin Like Modifier 3	4.04e-09	26	23.5	Liver
						4.76893e-06	24	0	Kidney 2004
						9.51422e-06	24	0	Mouse Liver
						0.000692154	24	2	Panda Liver
						0.00653596	24	23.5	Kidney
						0.0192841	24	12	Panda SCN Mas4
						0.0385673	26	23	WiLD type Liver
				SUPT6H	SPT6 Homolog, Histone Chaperone And Transcription Elongation Factor	0.0783465	24	4	SCN 2014
				SYNE1	Spectrin Repeat Containing Nuclear Envelope Protein 1	1.57e-06	25	2	Liver
						9.84e-06	25	23	Liver
						7.71286e-05	24	23	Kidney
						0.000305539	24	0	Mouse Liver
						0.00441872	24	23	Kidney
						0.00846999	26	20	Heart
						0.0154119	24	2	SCN 2014
						0.0172007	24	0	Mouse Liver
						0.0342391	24	1	Heart LD
						0.0429927	22	0	Cerebellum
						0.0460952	24	1.5	SCN 2014
						0.0493741	22	0	Cerebellum
				THBS1	Thrombospondin 1	0.00812211	24	5	White Adipose
						0.0197612	22	7	Kidney
						0.0587916	26	1	Adrenal Gland
				TLN1	Talin 1	0.00222652	24	8	Kidney
						0.00229983	24	22	WiLD type Muscle
						0.00916383	26	9	Lung
						0.054566	24	22	Panda SCN Mas4
				TPM1	Tropomyosin 1	0.00915634	26	22	Mouse Liver
						0.0289942	24	16	WiLD type SCN
						0.0545212	24	5	WiLD type Muscle
						0.067805	24	23	Heart LD
				TPM4	Tropomyosin 4	0.039553	26	1	Heart
				TPST1	Tyrosylprotein Sulfotransferase 1	0.000160015	26	16	Mouse Liver
						0.00104302	24	19	Liver
						0.0194949	26	11	Lung
				TRO	Trophinin	0.0836595	24	3	SCN 2014
				TRPV4	Transient Receptor Potential Cation Channel Subfamily V Member 4	0.0525736	26	10	White Adipose
						0.0718395	26	18	Kidney
				TTR	Transthyretin	0.0567685	24	22	WiLD type Liver
				UBR4	Ubiquitin Protein Ligase E3 Component N-Recognin 4	0.0492013	24	4	SCN 2014
				UNC79	Unc-79 Homolog, NALCN Channel Complex Subunit	0.00145789	26	7	Lung
						0.0663093	24	3	SCN 2014
						0.0887475	24	11	Mouse Liver
				VCL	Vinculin	0.00651376	24	14	Panda SCN Mas4
						0.0113036	27	8.5	Mouse Liver
				VGF	VGF Nerve Growth Factor Inducible	0.00505048	24	8	WiLD type SCN
						0.0296329	24	6	SCN 2014
				VIM	Vimentin	0.0118549	24	20	WiLD type Muscle
						0.0214778	24	19	Heart LD
						0.0722227	24	16	WiLD type SCN
						0.0911356	25	11.5	Brain Stem
				VNN1	Vanin 1	0.000126426	22	7	Adrenal Gland
						0.000141549	24	12.5	Liver
						0.000368624	25	11.5	Liver
						0.00743739	26	5	Lung
				VWF	Von Willebrand Factor	0.018032	22	19	Brown Adipose
				WDR1	WD Repeat Domain 1	0.0178374	24	12	Panda SCN Gcrma
						0.0432217	24	23	Heart LD
						0.0996018	24	23	Heart
				YWHAZ	Tyrosine 3-Monooxygenase/Tryptophan 5-Monooxygenase Activation Protein Zeta	0.00758354	25.5	6	Liver
						0.045717	27	23.6667	Liver
				ZSCAN21	Zinc Finger And SCAN Domain Containing 21	0.0393437	24	2	Panda SCN Mas4
						0.042953	26	23	Mouse Liver
				ZWINT	ZW10 Interacting Kinetochore Protein	0.0854226	25	12	Kidney
				2900073G15RIK /// MYL12B	Myosin Light Chain 12B	0.0111463	24	22	Panda SCN Mas4
						0.0272204	24	22	Panda SCN Gcrma
