# Supplementary material for: A comprehensive rhythmicity analysis of host proteins and immune factors involved in malaria pathogenesis to decipher the importance of host circadian clock in malaria
Source: Front Immunol. 2023 Aug 10;14:1210299. doi: 10.3389/fimmu.2023.1210299 (PMC10449258; doi:10.3389/fimmu.2023.1210299)
Supplement: Supplementary Table 3 — List of malaria-associated immunity genes from published literature, MSigDB database, and details for their rhythmicity analysis in mammalian systems using the Circadian Expression Profiles Database (CircaDB). [file Table_3.xlsx]

## Sheet: Description
Description
3.1	Comprehensive list of immune function-related genes involved in malaria pathogenesis - curated from MSigDB (molecular signature database) and published literature
3.2	Rhythmicity analysis of immune function-related genes involved in malaria pathogenesis in humans using the Circadian Expression Profiles Database (CircaDB)
3.3	Rhythmicity analysis of immune function-related genes involved in malaria pathogenesis in mice using the Circadian Expression Profiles Database (CircaDB)
3.4	Reference for immune function-related genes involved in malaria pathogenesis

## Sheet: 3.1
Genes from molecular signature database (MSigDB)		Published literature			Overlapping genes
Gene name		Gene name	Reference		Overlaping Malaria immunity genes in "InnateDB " and "MSigDB+Published literature"
LGALS3BP		CD40	(Murray et al ., 2015; PMID:25646303) (1)		CTSG
TRA		SOCS1	(Yu et al 2018; PMID:30470758) (2)		GZMB
PLEKHF1		TRAF3/TRIF	(Cai et al., 2017; PMID:28049150)(3)		TCN2
CLIC3		TBK1			NFKBIA
TRD		FOSL1			MBP
PRF1		IRF3	(Yu et al., 2016; PMID:27793594)(4)		DEFA4
RORA		MDA5-MAVS			DEFA1
FASLG		IRF7	(Yu et al.,2018; PMID:30470758)(2)		IL2RB
GIMAP7		TLR1	(Hahn et al., 2016; PMID:26738805)(5)		BST1
IFI44L		TLR2	(Krishnegowda et al., 2005 PMID:15623512)(6)		GZMM
FCGR3B		TLR4			BATF
IL18RAP		TLR6			TLR1
GNLY		MAPK (JNK, p38, and ERK)	(Zhu et al., 2005; PMID:15611045)(7)		CD27
EPHB2		NLRP3/AIM2	(Shio et al., 2009; PMID:19696895)(8)		SOCS1
MYBL1		TBK1-IRF3	(Sharma et al., 2011; PMID: 21820332)(9)		LAG3
PTGDR		IFN-I			PPIA
CD96		IFN-γ	(Oyegue-Liabagui et al., 2017; PMID:28337387)(10)		IL7R
PRKCH					CD163
PVRIG		TNF-α			C3AR1
TGFBR3		IL-6			CLEC4D
ARL4C		IL-12			CLEC4E
ZAP70		IL-10			KLRB1
IFI27		IL-22			IRAK2
KLRF1		BCL-6	(Ryg-Cornejo et al., 2016; PMID:26725120)(11)		IFI27
XCL2		CXCR5			KLRD1
SERPING1		FOXP3	(Chauhan et al 2022; PMID: 35109868)(12)		KLRC1
PRKCQ		TRAP, CSP, LSA1	(John et al., 2008; PMID:18275273)(13)		GZMA
LINC00487		IL-7R	(Kisia et al., 2019; PMID:31420016)(14)		IL27
CARD11		IL-8	(Berg et al., 2014; PMID:25503583)(15)		FCER2
LY6E		IL-27	(Kimura et al., 2016; PMID: 26968425)(16)		CMTM6
KLRB1		BAFF/APRIL	(Dechkhajorn et al., 2020; PMID:32123265)(17)		CD36
SH2D2A		ICAM-1	(Hui & Hashimoto 2007; PMID:18006124)(18)		PPBP
IFI6		CD80			CXCL10
KIR2DL1		CD86			LY96
TARP		TSP	(Supanaranond et al., 1992; PMID:21043878)(19)		ITGAM
CST7		EPCR	(Kessler et al., 2017; PMID:29107642)(20)		LTF
KIR2DL2		CSA	(Sharma et al., 2022; PMID:35290467)(21)		CD63
KIR2DL3		CR-1	(Rowe et al., 2000; PMID:11086071)(22)		TLR2
KIR2DL4		CD36	(Das et al., 2009; PMID:19136129)(23)		IRAK3
ADGRG1		VCAM-1	(Ockenhouse et al., 1992; PMID:1383378)(24)		IFNG
KLRK1		E-selectin	(Kanchan et al., 2015; PMID:26194693)(25)		SERPING1
TBX21		PECAM-1	(Antonelli et al., 2014; PMID:25233271)(26)		SIGLEC1
CCL5		αvβ3integrin	(Dundas et al., 2018; PMID:29632205)(27)		CCR7
HESX1		CXCL10	(Ioannidis et al., 2016; PMID:26718341)(28)		CD96
STAT4		CXCR3			CD6
KLRC1					CD80
S1PR5		CD25	(Vigário et al., 2007; PMID:17350019)(29)		CD86
SAMD3		CTLA-4	(Kurup et al., 2017; PMID:28892065)(30)		CEACAM6
KIR2DL5A		GITR	(Faleiro R et al., 2018; PMID:30631323)(31)		CD79A
KIR2DS1		CD123	(Loughland et al., 2017; PMID:28572564)(32)		CEACAM1
KIR2DS2		LAG-3	(Butler et al., 2011; PMID:22157630)(33)		CEACAM8
GZMA		PD-L1			EBF1
KIR2DS3		TIM-3	(Hou et al., 2017; PMID:28824565)(34)		TBX21
KIR2DS5		ADM	(Griffiths et al., 2005; PMID: 15838786)(35)		HMMR
GZMB		AKAP17A	(Zhang et al., 2022; PMID:36380373)(36)		PGLYRP1
NKG7		AKIRIN2			C5AR1
KIR3DL1		AKR1C3			GNLY
KIR3DL3		ALDH9A1			MPO
HOPX		ALOX5AP			TIMP1
GZMH		ALPL			ZAP70
GZMM		ANKRD22			IL1R2
CD7		ANXA3			IL18R1
IL2RB		AP1S2			IL18RAP
KLRD1		AQP9			CD79B
CD247		ARG1			ICAM2
SIGLEC1		ARHGEF18			SIGLEC5
CD244		ARHGEF6			FOXP3
		BASP1			CD300LB
		BATF			MARCO
		BBS2			LILRB3
		BCL11A			LILRB2
		BCL3			LILRA5
		BCL6			KIR2DL1
		BCL9L			KIR2DL4
		BIN1			KIR3DL1
		BLCAP			IL10RA
		BLOC1S1			CD7
		BPI			CXCR5
		BST1			SEMA4D
		BTN3A3			NFIL3
		C11orf82			CXCR3
		C1QA			PRF1
		C1QB			STAT4
		C1QC			NCR3
		C3AR1			CD40
		C5AR1			HLA-DMA
		C5orf20			HLA-DPA1
		CARD11			TLR4
		CARD17			C1QA
		CCL3			C1QC
		CCL3L3			C1QB
		CCNB2			PAFAH2
		CCR7			IFNGR1
		CD163			IFI44L
		CD177			CD58
		CD1C			FCGR1A
		CD247			S100A8
		CD27			CD1C
		CD300LB			FCER1A
		CD55			LY9
		CD58			CD244
		CD6			FCER1G
		CD63			FCGR3B
		CD79A			CD247
		CD79B			XCL2
		CD96			FASLG
		CDA			TLR5
		CDK1			HLA-DPB1
		CEACAM1			KLRK1
		CEACAM6			CHUK
		CEACAM8			LTB
		CEBPB			DEFA3
		CETP			HLA-DOB
		CHUK			HLA-DMB
		CIB1			KIR2DL3
		CLEC4D			KIR3DL3
		CLEC4E			CLEC5A
		CLEC5A			CCL3
		CMTM6			TCF4
		CORO1C			GZMH
		CRTC3			PSMA6
		CSTB			CARD11
		CTSA			FKBP4
		CTSD			ELANE
		CTSG			TLR6
		CTSL1			AQP9
		CTSO			IFITM3
		CYTH1			IRF7
		DDIT4			TXK
		DEF6			KLRF1
		DEFA1			EBI3
		DEFA1B			TCL1A
		DEFA3			ALOX5AP
		DEFA4			TUBB4A
		DGCR6			NLRP1
		DNAJA3			RETN
		DNASE1L3			ANXA3
		DPF2			VIPR1
		DRAM1			NKTR
		DUSP14			MMRN1
		DUSP3			ADM
		DYNLT1			GPR84
		EBF1			LY6E
		EBI3			HMGB2
		ELANE			TBK1
		EMR1			MED1
		ERO1L			GIMAP7
		F5			GIMAP5
		FAIM3			FTH1
		FAM129C			BCL11A
		FCER1A			IFNA1
		FCER1G			CD177
		FCER2			HAVCR2
		FCGR1A			BCL3
		FCGR1B			SKAP1
		FCHO1			CST7
		FCHSD2			FLT3LG
		FKBP4			IRF3
		FKBP5			NKG7
		FLT3LG			FPR2
		FLVCR2			OSCAR
		FNBP1			BCL6
		FNTA			BTN3A3
		FOXO1			CYTH1
		FPR2			LGALS3BP
		FTH1			TNFAIP6
		GADD45A			BPI
		GIMAP5			CTSL1
		GIMAP7			PRKRA
		GNG7			SRGN
		GPR18			CEBPB
		GPR44			DEF6
		GPR84			FKBP5
		GVINP1			PDCD4
		GZMB			TCF7L2
		GZMM			IFI6
		HAVCR2			HSF2
		HDC			TNFAIP3
		HERPUD1			PRDX1
		HK3			S100A12
		HLA-DMA			SLAMF8
		HLA-DMB			F5
		HLA-DOB			CD55
		HLA-DPA1			TNFRSF25
		HLA-DPB1			ORM1
		HMGB2			C5orf20
		HMHA1			PSMG2
		HMMR			DGCR6
		HSF2			VPREB3
		HSH2D			MALT1
		HSPB1			CSTB
		HVCN1			PTGDR
		ICAM2			ERO1L
		ID3			NUSAP1
		IFITM3			PRKCH
		IFNG			NME3
		IFNGR1			TSPO
		IL10RA			HDC
		IL18R1			DNAJA3
		IL18RAP			FLVCR2
		IL1R2			HMHA1
		IL27			RNMTL1
		IL7R			CCNB2
		IRAK2			RORA
		IRAK3			LEPROTL1
		ITGAM			SLC1A3
		ITPKB			TNFAIP8L1
		KAT2A			CTSD
		KIF1B			FNTA
		KLRB1			PRKCB
		KLRF1			SATB1
		LAG3			EMR1
		LDLR			ARHGEF18
		LDLRAP1			HSPB1
		LEF1			STXBP2
		LEPROTL1			SIN3A
		LGALS2			FOXO1
		LILRA5			NELL2
		LILRB2			LDLR
		LILRB3			CIB1
		LIME1			STK3
		LMNB1			PRC1
		LPXN			BBS2
		LRFN3			VCAN
		LRRN3			HERPUD1
		LTB			CETP
		LTF			MEF2C
		LY9			LEF1
		LY96			HSH2D
		MAL			TRIB1
		MALT1			TNIP3
		MARCKSL1			LRRN3
		MARCO			FCHO1
		MBP			BLOC1S1
		MED1			STAB1
		MEF2C			SLC25A6
		MGMT			AKAP17A
		MMRN1			PLEKHF1
		MPO			DNASE1L3
		MYBPC3			PDCD2L
		NCR3			MYBPC3
		NELL2			TGFBI
		NFIL3			LRFN3
		NFKBIA			AP1S2
		NKTR			TOP2A
		NLRP1			LPXN
		NME3			AKR1C3
		NUSAP1			SH3KBP1
		ORM1			KAT2A
		OSCAR			PRKCQ
		P2RY10			DUSP3
		PAFAH2			DRAM1
		PCSK5			RPS6KA4
		PDCD2L			CORO1C
		PDCD4			DPF2
		PGLYRP1			RYK
		PIK3IP1			FOSL1
		PLEKHA1			VEZF1
		PLK1			MAL
		PNOC			SIT1
		PPBP			TLN1
		PPIA			FCHSD2
		PRC1			TPX2
		PRDX1			RNF144B
		PRKCB			C11orf82
		PRKRA			BIN1
		PRRC2B			PCSK5
		PSMA6			BCL9L
		PSMG2			BLCAP
		RAB22A			CDK1
		RETN			DDIT4
		RNF144B			CTSA
		RNMTL1			TP53RK
		RPL22			RAB22A
		RPS24			SRPK1
		RPS6KA4			RPL22
		RRAGD			ARHGEF6
		RYK			KIF1B
		S100A12			FNBP1
		S100A8			PRRC2B
		SAMSN1			PLEKHA1
		SATB1			MGMT
		SEMA4D			ALPL
		SEPX1			TUBB4B
		SERTAD2			ID3
		SGK1			AKIRIN2
		SH3GLB1			LDLRAP1
		SH3KBP1			VNN1
		SIGLEC5			SGK1
		SIN3A			DYNLT1
		SIT1			GADD45A
		SKAP1			SH3GLB1
		SLA			TGFBR3
		SLAMF8			SORT1
		SLC1A3			FCGR1B
		SLC25A6			FAIM3
		SORT1			ITPKB
		SRGN			TARBP1
		SRPK1			PVRIG
		STAB1			DEFA1B
		STK3			GVINP1
		STXBP2			CTSO
		TARBP1			CARD17
		TCF4			ARG1
		TCF7L2			LGALS2
		TCL1A			PLK1
		TCN2
		TGFBI
		TGFBR3
		TIMP1
		TLN1
		TLR5
		TNFAIP3
		TNFAIP6
		TNFAIP8L1
		TNFRSF25
		TNIP3
		TOP2A
		TP53RK
		TPX2
		TRIB1
		TSPO
		TUBB4A
		TUBB4B
		TXK
		VCAN
		VEZF1
		VIPR1
		VNN1
		VPREB3

## Sheet: 3.2
Human rhythmic candidates, FDR = 0.1
Genes	Description	Organ
CTSG	Cathepsin G	Esophagus, FatSQ, ArteryCoronary
NFKBIA	Nuclear factor of kappa light polypeptide gene enhancer in B-cells inhibitor, alpha	HeartAtrial, Liver
MBP	Myelin basic protein	Colon
BATF	Basic leucine zipper transcription factor, ATF-like	Lung
TLR1	Toll-like receptor 1	Nerve Tibial
SOCS1	Suppressor of cytokine signaling 1	Fat Visceral, Pituitary
PPIA	Peptidylprolyl isomerase A (cyclophilin A)	Lung
CD163	CD163 molecule	Aorta, Artery Coronary, Artery Tibial, Fat Visceral
IRAK2	Interleukin-1 receptor-associated kinase 2	Heart Atrial, Artery Coronary
IFI27	Interferon, alpha-inducible protein 27	Fat Visceral
FCER2	Fc fragment of IgE, low affinity II, receptor for (CD23)	Fat Visceral
LY96	Lymphocyte antigen 96	Pituitary
CD63	CD63 molecule	Lung
TLR2	Toll-like receptor 2	Heart Atrial, Fat Visceral
IRAK3	Interleukin-1 receptor-associated kinase 3	Esophagus, Heart Atrial, Fat Visceral
CCR7	Chemokine (C-C motif) receptor 7	Heart Atrial, Fat Visceral
EBF1	Early B-cell factor 1	Esophagus, Fat SQ, Fat Visceral, Heart Atrial
C5AR1	Complement component 5a receptor 1	Fat Visceral
GNLY	Granulysin	Artery Coronary
TIMP1	TIMP metallopeptidase inhibitor 1	Artery Tibial
IL1R2	Interleukin 1 receptor, type II	Fat Visceral
IL18R1	Interleukin 18 receptor 1	Fat SQ, Heart Atrial, Fat Visceral
IL18RAP	Interleukin 18 receptor accessory protein	Liver
LILRA5	Leukocyte immunoglobulin-like receptor, subfamily A (with TM domain), member 5	Heart Atrial, Fat Visceral
NFIL3	Nuclear factor, interleukin 3 regulated	Artery Coronary, Aorta, Heart Atrial, Skin - Forearm, Esophagus, Nerve Tibial, Fat Visceral, Colon, Pituitary
STAT4	Signal transducer and activator of transcription 4	Fat SQ
HLA-DMA	Major histocompatibility complex, class II, DM alpha	Colon
HLA-DPA1	Major histocompatibility complex, class II, DP alpha 1	Colon, Fat Visceral
TLR4	Toll-like receptor 4	Artery Tibial, Esophagus
PAFAH2	Platelet-activating factor acetylhydrolase 2, 40kDa	Fat Visceral, Colon, Aorta
S100A8	S100 calcium binding protein A8	Esophagus
FCER1A	Fc fragment of IgE, high affinity I, receptor for; alpha polypeptide	Nerve Tibial, Colon, Artery Coronary
FCER1G	Fc fragment of IgE, high affinity I, receptor for; gamma polypeptide	Fat Visceral
TLR5	Toll-like receptor 5	Fat Visceral
HLA-DPB1	Major histocompatibility complex, class II, DP beta 1	Colon, Fat Visceral
KLRK1	Killer cell lectin-like receptor subfamily K, member 1	Fat Visceral
HLA-DMB	Major histocompatibility complex, class II, DM beta	Nerve Tibial
CLEC5A	C-type lectin domain family 5, member A	Lung
TNFAIP3	Tumor necrosis factor, alpha-induced protein 3	Heart Atrial, Artery Coronary, Esophagus
FPR2	Formyl peptide receptor 2	Fat Viscera
S100A12	S100 calcium binding protein A12	Artery Coronary, Esophagus
IFITM3	Interferon induced transmembrane protein 3 (1-8U)	Nerve Tibia, Artery Tibial, Artery Coronary
CEBPB	CCAAT/enhancer binding protein (C/EBP), beta	Nerve Tibial, Esophagus, Heart Atrial, Aorta, Artery Tibial, Fat Visceral
MALT1	Mucosa associated lymphoid tissue lymphoma translocation gene 1	Heart Atrial, Artery Coronary, Liver, Nerve Tibial
LGALS2	Lectin, galactoside-binding, soluble, 2	Fat Visceral
NLRP1	NLR family, pyrin domain containing 1	Fat Visceral
BCL3	B-cell CLL/lymphoma 3	Fat Visceral, Heart Atrial, Colon, Artery Tibial, Artery Coronary
PLK1	Polo-like kinase 1	Thyroid
BTN3A3	Butyrophilin, subfamily 3, member A3	Fat Visceral, Colon, Nerve Tibial
TCF4	Transcription factor 4	Esophagus, Artery Coronary, Thyroid, Fat Visceral
PSMA6	Proteasome (prosome, macropain) subunit, alpha type, 6	Lung, Artery Coronary
FKBP4	FK506 binding protein 4, 59kDa	Nerve Tibial
KLRF1	Killer cell lectin-like receptor subfamily F, member 1	Fat Visceral
ALOX5AP	Arachidonate 5-lipoxygenase-activating protein	Artery Tibial, Nerve Tibial
VIPR1	Vasoactive intestinal peptide receptor 1	Esophagus
NKTR	Natural killer-tumor recognition sequence	Esophagus, Nerve Tibial, Heart Atrial, Lung, Artery Tibial, Fat Visceral, Artery Coronary
ADM	Adrenomedullin	Artery Coronary, Colon, Heart Atrial
LY6E	Lymphocyte antigen 6 complex, locus E	Fat Visceral
GIMAP7	GTPase, IMAP family member 7	Thyroid
GIMAP5	GTPase, IMAP family member 5	Heart Atrial, Fat Visceral
SKAP1	Src kinase associated phosphoprotein 1	Lung, Fat Visceral
FLT3LG	Fms-related tyrosine kinase 3 ligand	Fat Visceral, Fat SQ, Esophagus, Artery Coronary, Nerve Tibial, Colon
BCL6	B-cell CLL/lymphoma 6	Artery Coronary, Heart Atrial, Nerve Tibial, Esophagus
CYTH1	Cytohesin 1	Colon, Esophagus, Heart Atrial
LGALS3BP	Lectin, galactoside-binding, soluble, 3 binding protein	Fat Visceral, Heart Atrial, Artery Coronary
TNFAIP6	Tumor necrosis factor, alpha-induced protein 6	Artery Coronary, Fat Visceral, Heart Atrial
SRGN	Serglycin	Heart Atrial, Esophagus
FKBP5	FK506 binding protein 5	Skin - Forearm (P&G), Artery Coronary, Artery Tibial, Fat Visceral
PDCD4	Programmed cell death 4 (neoplastic transformation inhibitor)	Lung
TCF7L2	Transcription factor 7-like 2 (T-cell specific, HMG-box)	Esophagus, Artery Coronary, Aorta
HSF2	Heat shock transcription factor 2	Esophagus, Fat Visceral, Heart Atrial, Artery Tibial, Nerve Tibial
PRDX1	Peroxiredoxin 1	Heart Atrial, Lung
CD55	CD55 molecule, decay accelerating factor for complement (Cromer blood group)	Artery Coronary, Colon, Fat Visceral, Heart Atrial
TNFRSF25	Tumor necrosis factor receptor superfamily, member 25	Fat Visceral
C5orf20	Complement component 5	Esophagus
PSMG2	Proteasome (prosome, macropain) assembly chaperone 2	Fat Visceral
DGCR6	DiGeorge syndrome critical region gene 6	Esophagus, Heart Atrial
PTGDR	Prostaglandin D2 receptor (DP)	Fat Visceral, Nerve Tibia, Fat SQ
ERO1L	ERO1-like (S. cerevisiae)	Colon, Artery Tibial, Artery Coronary, Heart Atrial
NME3	Non-metastatic cells 3, protein expressed in	Fat Visceral, Heart Atrial, Thyroid, Aorta, Artery Coronary, Esophagus
HDC	Histidine decarboxylase	Esophagus
HMHA1	histocompatibility (minor) HA-1	Skin - Forearm (P&G)
SLC1A3	Solute carrier family 1 (glial high affinity glutamate transporter), member 3	Aorta
FNTA	Farnesyltransferase, CAAX box, alpha	Thyroid, Fat Visceral
SATB1	SATB homeobox 1	Nerve Tibial, Thyroid, Heart Atrial
EMR1	EGF-like module containing, mucin-like, hormone receptor-like sequence 1	Mouse Heart LD
FOXO1	Forkhead box O1	Esophagus, Artery Tibial
NELL2	NEL-like 2 (chicken)	Fat Visceral
LDLR	Low density lipoprotein receptor	Fat Visceral, Heart Atrial, Colon
CIB1	Calcium and integrin binding 1	Nerve Tibial
STK3	Esophagus	serine/threonine kinase 3
PRC1	Protein regulator of cytokinesis 1	Colon
BBS2	Bardet-Biedl syndrome 2	Artery Coronary, Heart Atrial, Fat Visceral, Aorta, Pituitary, Lung
VCAN	Versican	Artery Coronary, Artery Tibial
HERPUD1	Homocysteine-inducible, endoplasmic reticulum stress-inducible, ubiquitin-like domain member 1	Colon, Esophagus
MEF2C	Myocyte enhancer factor 2C	Artery Coronary, Aorta
TRIB1	Tribbles homolog 1 (Drosophila)	Pituitary, Fat Visceral, Heart Atrial, Liver
LRRN3	Leucine rich repeat neuronal 3	Lung, Heart Atrial, Fat Visceral
SLC25A6	Solute carrier family 25 (mitochondrial carrier; adenine nucleotide translocator), member 6	Nerve Tibial
PLEKHF1	Pleckstrin homology domain containing, family F (with FYVE domain) member 1	Lung, Aorta
PDCD2L	Programmed cell death 2-like	Pituitary
MYBPC3	Myosin binding protein C, cardiac	Heart Atrial
TGFBI	Transforming growth factor, beta-induced, 68kDa	Esophagus, Artery Tibial
SH3KBP1	SH3-domain kinase binding protein 1	Heart Atrial
DUSP3	Dual specificity phosphatase 3	Esophagus
CORO1C	Coronin, actin binding protein, 1C	Liver, Heart Atrial, Esophagus
DPF2	D4, zinc and double PHD fingers family 2	Fat Visceral
RYK	RYK receptor-like tyrosine kinase	Thyroid, Fat Visceral
FOSL1	FOS-like antigen 1	Heart Atrial, Fat Visceral
VEZF1	Vascular endothelial zinc finger 1	Fat Visceral
MAL	Mal, T-cell differentiation protein	Heart Atrial, Thyroid
FCHSD2	FCH and double SH3 domains 2	Esophagus
BIN1	Bridging integrator 1	Nerve Tibial
PCSK5	Proprotein convertase subtilisin/kexin type 5	Heart Atrial
BLCAP	Bladder cancer associated protein	Pituitary
DDIT4	DNA-damage-inducible transcript 4	Colon, Nerve Tibial, Heart Atrial, Artery Coronary
TP53RK	TP53 regulating kinase	Nerve Tibial
RPL22	Ribosomal protein L22	Thyroid, Artery Coronary
ARHGEF6	Rac/Cdc42 guanine nucleotide exchange factor (GEF) 6	Artery Coronary, Nerve Tibial, Artery Tibial, Fat Visceral, Aorta, Esophagus, Heart Atrial
FNBP1	Formin binding protein 1	Nerve Tibial
PLEKHA1	Pleckstrin homology domain containing, family A (phosphoinositide binding specific) member 1	Artery Coronary, Esophagus, Nerve Tibial, Fat Visceral, Thyroid
MGMT	O-6-methylguanine-DNA methyltransferase	Colon, Fat Visceral, Heart Atrial, Lung
ALPL	Alkaline phosphatase, liver/bone/kidney	Nerve Tibial, Fat Visceral
ID3	Inhibitor of DNA binding 3, dominant negative helix-loop-helix protein	Heart Atrial, Esophagus
AKIRIN2	Akirin 2	Esophagus
LDLRAP1	Low density lipoprotein receptor adaptor protein 1	Fat Visceral
DYNLT1	Dynein, light chain, Tctex-type 1	Fat Visceral
GADD45A	Growth arrest and DNA-damage-inducible, alpha	Heart Atrial, Nerve Tibial
TGFBR3	Transforming growth factor, beta receptor III	Artery Tibial, Lung
TARBP1	TAR (HIV-1) RNA binding protein 1	Nerve Tibial, Pituitary, Fat Visceral, Heart Atrial, Colon
CTSO	Cathepsin O	Artery Coronary, Nerve Tibial, Fat Visceral, Esophagus, Lung, Fat SQ, Artery Tibial, Thyroid, Heart Atrial

## Sheet: 3.3
Mice rhythmic candidates, FDR = 0.1, Period = 24 ± 3 hours
Gene	Annotation	Organs	q-value	Period	Phase
GZMB	Granzyme B	OST Kidney	0.0954488	26	12
TCN2	Transcobalamin 2	OST Lung	0.00191267	26	18
		OST Brown Adipose	0.00968234	24	13.5
NFKBIA	Nuclear factor of kappa light polypeptide gene enhancer in B-cells inhibitor, alpha	Mouse Liver	3.26e-06	23	9.5
		Mouse Liver	1.33e-05	22	10
		Mouse Liver	0.000559179	22	10
		Mouse Heart LD	0.000774309	24	11
		Mouse Heart LD	0.00116538	24	11
		Mouse Heart LD	0.00145474	24	11
		Mouse Liver	0.00279995	22	10
		OST Lung	0.0302138	25	10
		OST Liver	0.0380333	23	8
		Mouse Heart LD	0.0545357	24	11
		Mouse Macrophages DD	0.0975231	24	14
MBP	Myelin basic protein	Mouse Distal Colon	0.074517	24	7
BATF	Basic leucine zipper transcription factor, ATF-like	Mouse Liver	0.0515254	26	15
		Mouse Wild Type SCN	0.0787867	24	16
TLR1	Toll-like receptor 1	Mouse Wild Type SCN	0.0396633	24	16
PPIA	Peptidylprolyl isomerase A	OST Lung	0.00743739	26	11
		OST Cerebellum	0.00753197	26	10
		OST Cerebellum	0.0185993	26	10
		OST Lung	0.0362822	26	11
		OST Cerebellum	0.0429927	26	9
		Mouse SCN	0.0623286	24	0
CD163	CD163 antigen	Mouse Wild Type Muscle	0.00603696	24	22
		Mouse Heart LD	0.00739769	24	13
		OST Lung	0.017102	26	12
		OST Aorta	0.0669303	24	14
IRAK2	Interleukin-1 receptor-associated kinase 2	OST Cerebellum	0.0549516	22	1
IFI27	Interferon, alpha-inducible protein 27	Mouse Wild Type SCN	0.0978825	24	16
CMTM6	CKLF-like MARVEL transmembrane domain containing 6	OST Brown Adipose	0.000513977	24	2
		Mouse Liver	0.00142288	25	1.5
		Mouse Heart LD	0.00398787	24	23
		OST Heart	0.00725506	24	23
		OST Kidney	0.00861611	26	0
		OST Aorta	0.0101033	22	2
		OST White	0.012067	24	2
		OST Adrenal Gland	0.0191241	25	23
		OST Lung	0.020795	26	22
		OST Skeletal	0.0506118	24	0
		OST Liver	0.0553896	24	2
		Mouse Pituitary	0.0940152	24	1.5
CD36	CD36 antigen	OST Lung	0.0105759	23	2
		Mouse Wild Type SCN	0.0449486	24	16
CXCL10	Chemokine (C-X-C motif) ligand 10	OST Liver	0.0196343	28	22.5
LY96	Lymphocyte antigen 96	OST Liver	0.000652157	24	23
IRAK3	Interleukin-1 receptor-associated kinase 3	OST Aorta	0.000705326	26	6
		OST Brown	0.00968234	26	7
IFNG	Interferon gamma	Mouse Wild Type SCN	0.0700132	24	16
SIGLEC1	Sialic acid binding Ig-like lectin 1, sialoadhesin	OST Brown	0.0764016	24	20
CCR7	Chemokine (C-C motif) receptor 7	OST Lung	0.00602541	24	5
CD80	CD80 antigen	Mouse Wild Type SCN	0.0567846	24	18
CEACAM1	Carcinoembryonic antigen-related cell adhesion molecule 1	Mouse Liver	1.27e-06	24	4
		Mouse Liver	3.54e-05	27	21
		Mouse Liver	5.06e-05	26	23.5
		Mouse Liver	7.9e-05	26	23.5
		Mouse Liver	0.000216499	25	3
		Mouse Liver	0.000333558	26	23.5
		Mouse Liver	0.000451147	27.5	20.5
		Mouse Liver	0.000845295	26	23.5
		Mouse Liver	0.00156946	26	3
		OST Liver	0.00180485	24	0.5
		OST Lung	0.0249637	24	19
EBF1	Early B-cell factor 1	OST Brown	0.000112094	24	1
		OST Brown	0.00632858	24	23
		OST Aorta	0.0179498	24	0
		OST Skeletal	0.0245337	24	0
		OST Lung	0.0249637	26	5
		OST Aorta	0.0332023	26	0
PGLYRP1	Peptidoglycan recognition protein 1	OST Cerebellum	0.0665595	24	16
C5AR1	Complement component 5a receptor 1	OST Liver	0.0172007	24	21
ZAP70	Zeta-chain (TCR) associated protein kinase	Mouse Liver	0.00156946	25.5	12.25
IL1R2	Interleukin 1 receptor, type II	Mouse Wild Type SCN	0.0644307	24	16
		OST Brown Adipose	0.0649576	24	20
IL18R1	Interleukin 18 receptor 1	OST Lung	5.85207e-06	24	0
		OST White Adipose	0.0845231	26	2
IL18RAP	Interleukin 18 receptor accessory protein	OST Lung	0.0436125	26	4
CD79B	CD79B antigen	OST Liver	0.035761	26	2
		OST Kidney	0.0510955	24	5
		OST Brown	0.0317312	26	6
LILRB3	Leukocyte immunoglobulin-like receptor, subfamily B (with TM and ITIM domains), member 3	OST Lung	0.014022	24	3
		Mouse Wild Type SCN	0.0289942	24	16
		Mouse Liver	0.098735	26	16
NFIL3	Nuclear factor, interleukin 3, regulated	Mouse Wild Type Muscle	8.5e-08	24	20
		mouse Pituitary	3.7e-07	23	22.5
		OST Lung	9.86198e-07	24	22
		Mouse Liver	4.8e-06	25.6667	21.5
		OST Brown	0.000278574	24	21
		Mouse Wild Type Liver	0.000334985	24	22
		OST Liver	0.000392892	24	21
		OST White	0.00104423	24	21
		OST Aorta	0.00120192	22	23
		OST Kidney	0.00132127	24	21
		Mouse Heart LD	0.00145474	24	21
		OST Skeletal Muscle	0.00166266	24	20
		Mouse Liver	0.00266584	24	0
		OST SCN	0.00314343	24	19
		Mouse Aorta	0.0043434	24	20
		OST Heart	0.00725506	24	21
		Mouse Kidney	0.0109306	24	20
		Mouse Wild Type SCN	0.0289942	24	18
		OST Cerebellum	0.0370962	26	23
		Mouse Distal Colon	0.0436399	22	13
		mouse Aorta	0.0536108	24	22
		Mouse Macrophages DD	0.0975231	24	0
CXCR3	Chemokine (C-X-C motif) receptor 3	Mouse Wild Type SCN	0.0722227	24	16
STAT4	Signal transducer and activator of transcription 4	OST Lung	0.020795	26	4
CD40	CD40 antigen	OST Lung	0.0056469	27	0
TLR4	Toll-like receptor 4	Mouse Wild Type SCN	0.0348182	24	16
		Mouse Liver	0.0380185	24	15
		Mouse NIH 3T3 Immortilized Cell Line	0.0498331	27	9.5
		OST Heart	0.0830795	22	6
C1QA	Complement component 1, q subcomponent, alpha polypeptide	Mouse Wild Type Muscle	0.00105759	24	20
		Mouse Liver	0.0392	27	18.5
C1QC	component 1, q subcomponent, C chain	Mouse SCN	0.0422132	24	22
C1QB	Complement component 1, q subcomponent, beta polypeptide	Mouse Wild Type Muscle	0.0075938	24	20
PAFAH2	Platelet-activating factor acetylhydrolase 2	OST Liver	0.0665495	24	22
IFNGR1	Interferon gamma receptor 1	OST Lung	0.0690158	22	22
S100A8	S100 calcium binding protein A8 (calgranulin A	Heart LD	0.0214778	24	1
		Mouse Wild Type SCN	0.0567846	24	16
		OST Lung	0.0690158	26	2
CD244	D244 natural killer cell receptor 2B4	OST Lung	0.0160184	26	4
		Mouse Wild Type SCN	0.0644307	24	16
FCER1G	Fc receptor, IgE, high affinity I, gamma polypeptide	OST Liver	0.00594128	23	22.5
KLRK1	Killer cell lectin-like receptor subfamily K, member 1	OST Lung	0.00225735	26	4
CHUK	Conserved helix-loop-helix ubiquitous kinase	Mouse Liver	0.0616408	27	7.5
LTB	Lymphotoxin B	OST Lung	0.017102	26	3.5
CLEC5A	C-type lectin domain family 5, member a	OST White Adipose	0.0623992	26	19
		Mouse Macrophages DD	0.079785	24	8
IRF3	Interferon regulatory factor 3	Mouse NIH 3T3 Immortilized Cell Line	0.094776	22	23
IL2RB	Interleukin 2 receptor, beta chain	OST Lung	0.0436125	27	4
TNFAIP3	Tumor necrosis factor, alpha-induced protein 3	Mouse Heart LD	0.0342391	24	3
		OST Liver	0.0380333	24	23
		OST Skeletal Muscle	0.0880158	24	23
HAVCR2	Hepatitis A virus cellular receptor 2	Mouse Wild Type SCN	0.0881908	24	16
CEBPB	CCAAT/enhancer binding protein (C/EBP), beta	Mouse Aorta	0.00164436	24	10
		OST Heart	0.00725506	24	13
		Mouse Liver	0.0115768	23	12.5
		OST Skeletal Muscle	0.0165192	24	15
		Mouse Liver	0.0264964	22	12
		Mouse Heart LD	0.0432217	24	13
		Mouse Heart LD	0.0545357	24	13
MALT1	Mucosa associated lymphoid tissue lymphoma translocation gene 1	OST White Adipose	0.0024528	24	0
		OST Kidney	0.0482691	24	5
HMGB2	high mobility group box 2	OST Kidney	0.0510955	26	3
TCF4	Transcription factor 4	OST Cerebellum	0.000560468	24	22
		OST Liver	0.00594128	27.3333	19
CTSD	Cathepsin D	Mouse SCN	0.0135245	24	11
RPS6KA4	Ribosomal protein S6 kinase, polypeptide 4	OST Lung	0.0408176	24	12
		Mouse NIH 3T3 Immortilized Cell Line	0.094776	26	0.5
SLAMF8	SLAM family member 8	Mouse Wild Type SCN	0.0316394	24	18
CARD11	Caspase recruitment domain family, member 11	Mouse Wild Type SCN	0.0787867	24	16
FKBP4	FK506 binding protein 4	Mouse Liver	2.02e-09	25	18.5
		OST Liver	0.000173997	24	19
		Mouse Kidney	0.000448175	24	22
		OST Kidney	0.00418639	25	19
		Mouse Wild Type Liver	0.00538984	24	18
		Mouse Kidney	0.0127676	24	20
		Mouse Heart LD	0.0214778	24	21
		OST Brown Adipose	0.0216544	24	21
		OST Lung	0.0249637	24	17
		Mouse Aorta	0.0343701	24	20
		OST Hypothalamus	0.0397288	22	0
		OST SCN	0.0418309	24	22.5
		Mouse Distal Colon	0.0436399	24	17
		Mouse Macrophages DD	0.0657831	24	20
AQP9	Aquaporin 9	Mouse Liver	1.92e-07	23	7.5
		OST Liver	0.000128885	24	7
		Mouse Liver	0.00199484	26	9
RETN	Resistin	OST Brown Adipose	0.0317312	26	21
		OST Kidney	0.0426717	24	17
ANXA3	Annexin A3	Mouse Wild Type SCN	0.00778056	24	10
		OST Kidney	0.00861611	24	20
		OST Brain Stem	0.0272987	24	19
		OST Aorta	0.0403955	22	23
VIPR1	Vasoactive intestinal peptide receptor 1	Mouse Distal Colon	0.0212762	24	9
		OST Liver	0.0793245	27	19.5
NKTR	Natural killer tumor recognition sequence	OST Brain Stem	0.0165327	22	22
		Mouse Wild Type SCN	0.0289942	24	8
MMRN1	Multimerin 1	Mouse Wild Type SCN	0.0787867	24	16
ADM	Adrenomedullin	OST Lung	1.30544e-05	24	22
		Mouse Heart LD	0.00989968	24	19
		OST Heart	0.0204297	26	18
		Mouse Wild Type SCN	0.0881908	24	16
LY6E	Lymphocyte antigen 6 complex, locus E	OST Skeletal Muscle	0.00396011	24	23
		Mouse Liver	0.0238029	24	2
GIMAP5	GTPase, IMAP family member 5	OST Liver	0.00372758	22	23.5
FTH1	Ferritin heavy chain 1	Mouse SCN	0.00291647	24	0
BCL11A	B-cell CLL/lymphoma 11A (zinc finger protein)	Mouse Heart LD	0.0271539	24	5
		Mouse Heart LD	0.0839029	24	5
BCL6	B-cell leukemia/lymphoma 6	Mouse Wild Type Muscle	2.75e-05	24	16
		Mouse Aorta	0.0469768	24	22
		Mouse Wild Type SCN	0.0501697	24	8
		OST Lung	0.0578509	24	13
CYTH1	Cytohesin 1	Mouse Liver	4.8e-06	23	10.5
		OST Brown Adipose	0.00968234	26	7
		OST Aorta	0.0268362	26	6
		OST Liver	0.0553896	26	8
LGALS3BP	Lectin, galactoside-binding, soluble, 3 binding protein	OST Liver	0.0210605	22	2
SRGN	Serglycin	OST Kidney	0.0035513	26	19
		OST Liver	0.00372758	22	22
		OST Skeletal	0.0298814	24	0
DEF6	Differentially expressed in FDCP 6	OST SCN	0.0586865	24	11
FKBP5	FK506 binding protein 5	Mouse Liver	1.42e-12	24	14.5
		Mouse Liver	5.82e-12	24	14.5
		OST Liver	6.27043e-06	24	14
		OST Kidney	0.000635257	24	15
		OST Aorta	0.000947541	24	13
		OST Heart	0.00846999	24	15
		Mouse Heart LD	0.01731	24	15
		OST Lung	0.020795	24	12
		Mouse Heart LD	0.0271539	24	15
		Mouse Pituitary	0.0425828	24	13
PDCD4	Programmed cell death 4	Mouse Liver	0.000126393	24	5
		Mouse Aorta	0.00211322	24	10
		OST Heart	0.00725506	22	9
		OST Brown Adipose	0.0120552	22	11
		Mouse SCN	0.0200795	24	8
		OST Lung	0.0249637	24	8
		OST Liver	0.0380333	24	1
		Mouse Kidney	0.0516064	24	8
		OST Kidney	0.0606935	22	9
		OST Adrenal Gland	0.0834949	22	6
TCF7L2	Transcription factor 7-like 2, T-cell specific, HMG-box	Mouse Wild Type Liver	0.0106203	24	6
		OST Adrenal Gland	0.0292214	24	6
PRDX1	Peroxiredoxin 1	Mouse SCN	0.0163767	24	22
		Mouse NIH 3T3 Immortilized Cell Line	0.0718034	25	12
F5	Solute carrier family 35, member F5	OST Liver	0.00372758	24	3
		Mouse Liver	0.045717	22	8.5
		OST Kidney	0.0681228	24	12
		Mouse Liver	0.0710573	26	5
CD55	CD55 antigen	Mouse Aorta	0.00656972	24	0
ORM1	Orosomucoid 1	OST Liver	0.0665495	26	19
VPREB3	Pre-B lymphocyte gene 3	OST Lung	3.78812e-05	24	13
ERO1L	ERO1-like (S. cerevisiae)	Mouse Liver	0.000620397	26	16.5
		OST Liver	0.014014	24	14
		Mouse Heart LD	0.0839029	24	21
NUSAP1	Nucleolar and spindle associated protein 1	OST Kidney	0.0571877	24	6.5
		Mouse Wild Type SCN	0.0978825	22	7
PRKCH	Protein kinase C, eta	Mouse Heart LD	0.0432217	24	7
		OST Cerebellum	0.0484911	26	6
NME3	Non-metastatic cells 3, protein expressed in	Mouse SCN	0.0111463	24	22
		Mouse SCN	0.071424	24	22
TSPO	Translocator protein	OST Lung	0.017102	24	7
HDC	Histidine decarboxylase	OST Lung	5.79432e-08	24	2
		OST Adrenal Gland	0.0713616	26	21
DNAJA3	DnaJ (Hsp40) homolog, subfamily A, member 3	Mouse Liver	0.033928	24	14
		Mouse Heart LD	0.0545357	24	7
		Mouse Wild Type SCN	0.0549485	24	16
HMHA1	Histocompatibility (minor) HA-1	OST Kidney	0.00696603	25	7.5
LEPROTL1	Leptin receptor overlapping transcript-like 1	Mouse Liver	8.54e-12	25	22.5
		OST Liver	5.13139e-05	24	0
		Mouse Liver	7.9e-05	26	0
		Mouse Wild Type Liver	0.024467	24	0
SLC1A3	Solute carrier family 1 (glial high affinity glutamate transporter), member 3	OST Lung	0.00284382	24	0
		OST Brown Adipose	0.0376492	26	14
		OST Aorta	0.0559702	26	10
TNFAIP8L1	Tumor necrosis factor, alpha-induced protein 8-like 1	Mouse Liver	0.00307631	22	4.5
		Mouse Heart LD	0.013169	24	5
		OST Liver	0.0258077	23.3333	2.66667
FNTA	Farnesyltransferase, CAAX box, alpha	Mouse SCN	0.0192841	24	22
		Mouse SCN	0.071424	24	22
PRKCB	Protein kinase C, beta	OST Lung	0.0249637	26	3
SATB1	Special AT-rich sequence binding protein 1	OST Lung	0.020795	26	4
EMR1	EGF-like module containing, mucin-like, hormone receptor-like sequence 1	Mouse Heart LD	0.013169	24	1
ARHGEF18	Rho/rac guanine nucleotide exchange factor (GEF) 18	OST Liver	0.000845086	24	22
HSPB1	Heat shock protein 1	Mouse Liver	3.81e-12	25	20
		Mouse Liver	7.23e-12	26	19
		OST Liver	3.62371e-05	24	20
		Mouse Wild Type Liver	9.26e-05	24	20
		OST Liver	0.000128885	24	20
		Mouse Pituitary	0.000234708	25	18.25
		Mouse Pituitary	0.000532643	26	18
		OST Kidney	0.00560089	26	18
		OST Kidney	0.0130892	26	18.5
		OST Cerebellum	0.0145992	26	19
		OST Lung	0.017102	24	19
		OST Lung	0.020795	24	19
		Mouse Distal Colon	0.0436399	24	9
		OST Aorta	0.0478493	22	22
		Mouse Heart LD	0.067805	24	23
		OST SCN	0.0690899	24	18
		OST Hypothalamus	0.0741664	22	21
		OST Brown Adipose	0.0764016	26	18
		OST Aorta	0.0799579	22	22
		OST SCN	0.0836595	24	18
		Mouse Heart LD	0.0839029	24	0
		OST Brown Adipose	0.0900262	26	18
		Mouse Distal Colon	0.0901458	24	9
		OST Hypothalamus	0.094703	22	21
STXBP2	Syntaxin binding protein 2	OST Liver	0.00740617	26	5
		OST Aorta	0.0669303	26	5.5
		OST Kidney	0.0718395	24	10
SIN3A	Sin3A associated protein	Mouse Liver	0.0363117	23	6
		Mouse Wild Type SCN	0.0549485	24	16
		Mouse Macrophages DD	0.0657831	24	8
		OST Liver	0.0793245	24	5.5
FOXO1	Forkhead box O	OST Heart	0.0332596	26	21
LDLR	Sortilin-related receptor, LDLR class A repeats-containing	OST Kidney	0.00560089	24	20.5
		OST Heart	0.016679	24	0
		OST Aorta	0.0403955	26	18.5
		OST Brown Adipose	0.0450316	26	18
		OST Kidney	0.00560089	24	20.5
		OST Heart	0.016679	24	0
		OST Aorta	0.0403955	26	18.5
		OST Brown Adipose	0.0450316	26	18
CIB1	Calcium and integrin binding 1 (calmyrin)	Mouse Liver	0.0493131	27.6667	19.1667
BBS2	Bardet-Biedl syndrome 2	OST Liver	0.0793245	24	0
VCAN	Versican	OST Cerebellum	0.030763	26	15.5
HERPUD1	Homocysteine-inducible, endoplasmic reticulum stress-inducible, ubiquitin-like domain member 1	Mouse Heart LD	2.58e-05	24	15
		Mouse Heart LD	3.61e-05	24	15
		OST Lung	7.30665e-05	24	11
		OST Heart	0.000562047	26	16
		Mouse Liver	0.000761827	21	12.5
		OST Kidney	0.00132127	24	12
		OST Aorta	0.00212773	22	12
		Mouse Liver	0.00231302	21	12.5
		OST Skeletal Muscle	0.0103591	22	14
		Mouse Kidney	0.0127676	24	14
		OST Liver	0.014014	24	12
		Mouse Liver Panda	0.0238029	24	14
		OST Adrenal	0.0344577	24	10
		Mouse Wild Type SCN	0.0396633	24	8
		Mouse SCN	0.0623286	24	6
		OST Cerebellum	0.0787081	24	14
MEF2C	Myocyte enhancer factor 2C	OST SCN	0.0690899	24	2
TRIB1	Tribbles homolog 1	OST Brown	0.00409185	27	7
		OST Lung	0.0112848	24	13
		OST Heart	0.0252003	24	12
		OST Liver	0.0459891	22	13
		OST Hypothalamus	0.0468142	24	12
LRRN3	Leucine rich repeat protein 3, neuronal	OST Lung	0.087091	24	10.5
FCHO1	FCH domain only 1	Mouse Wild Type SCN	0.0700132	24	16
STAB1	Stabilin 1	Mouse Wild Type SCN	0.0700132	24	16
		Mouse Heart LD	0.0839029	24	21
PLEKHF1	Pleckstrin homology domain containing, family F	Mouse Wild Type Muscle	0.00376242	24	22
		OST Lung	0.073507	24	13
		OST Brain Stem	0.0911356	24	12
DNASE1L3	deoxyribonuclease 1-like 3	OST Liver	0.00915634	22	0
TGFBI	Transforming growth factor, beta induced	OST Heart	0.00906594	24	15
		OST Adrenal Gland	0.0103354	24	9.5
		Mouse Heart LD	0.013169	24	15
		Mouse Wild Type Muscle	0.0223906	24	18
LRFN3	Leucine rich repeat and fibronectin type III domain containing 3	Mouse Liver	2.6e-07	25	22.5
		Mouse Wild Type Liver	0.00088232	24	0
		OST Liver	0.0105419	24	20.5
AP1S2	Adaptor-related protein complex 1, sigma 2 subunit	Mouse Pituitary	0.0692481	25	16.5
SH3KBP1	Sh3kbp1 binding protein 1	Mouse Liver	0.000658794	24	2.5
		Mouse SCN	0.00919792	24	22
		Mouse Heart LD	0.0214778	24	21
		Mouse NIH 3T3 Immortilized Cell Line	0.0228602	27	20.5
		OST Liver	0.042953	24	22.5
		Mouse SCN	0.0472391	24	22
		Mouse Heart LD	0.067805	24	21
		OST SCN	0.0690899	24	23
DRAM1	DNA-damage regulated autophagy modulator 1	OST Kidney	0.0355765	24	19
CORO1C	Coronin, actin binding protein 1C	Mouse Wild Type SCN	0.0881908	24	16
DPF2	D4, zinc and double PHD fingers family 2	Mouse SCN	0.0472391	24	10
RYK	Receptor-like tyrosine kinase	OST Lung	0.00145789	24	17
		OST Kidney	0.0291719	24	19
		OST Brown Adipose	0.0649576	26	21
VEZF1	Vascular endothelial zinc finger 1	Mouse Liver	0.0493131	25	4
MAL	Mal, T-cell differentiation protein 2	Mouse Liver	3.54e-05	22	22.5
		OST Liver	0.00915634	22	22
		OST SCN	0.0586865	24	4
		OST Lung	0.0616691	26	19
TLN1	Talin 1	OST Kidney	0.00222652	24	8
		Mouse Wild Type Muscle	0.00229983	24	22
		OST Lung	0.00916383	26	9
		Mouse SCN	0.054566	24	22
FCHSD2	FCH and double SH3 domains 2	Mouse Liver	0.0493131	21	11
RNF144B	Ring finger protein 144B	Mouse Liver	6.89e-10	25	22.5
		OST Liver	1.28964e-06	24	22
		OST Kidney	0.0158645	24	11
		Mouse Liver	0.0599411	27	18.5
C11orf82	Vomeronasal 1 receptor, C11	Mouse Wild Type SCN	0.0644307	24	16
BCL9L	B-cell CLL/lymphoma 9-like	OST Brown Adipose	0.00520269	24	14
BLCAP	Bladder cancer associated protein homolog (human)	Mouse Liver	3.42e-09	25	0
		OST Liver	1.57895e-06	24	23
		Mouse Wild Type Liver	0.0010272	24	0
		Mouse SCN	0.00401553	24	10
		Mouse SCN	0.0108226	24	10
		Mouse Aorta	0.0118952	24	6
		OST SCN	0.0211919	24	5
		OST Adrenal Gland	0.0969222	26	5
CDK1	Cyclin-dependent kinase 1	Mouse Liver	0.0798532	24	14
DDIT4	DNA-damage-inducible transcript 4	Mouse Wild Type Liver	0.00441441	24	22
		OST Liver	0.00594128	24	20
		mouse Liver	0.00825066	25	18
		Mouse Wild Type Muscle	0.00950906	24	0
		Mouse Heart LD	0.067805	24	16
		OST Lung	0.073507	26	12
CTSA	Cathepsin A	OST Adrenal Gland	0.0275365	26	6
		OST Kidney	0.0426717	22	8
TP53RK	Tp53rk binding protein	Mouse Liver	0.00696765	29	4
		Mouse Liver	0.00825066	22	10.25
		Mouse Heart LD	0.0342391	24	17
RAB22A	RAB22A, member RAS oncogene family	OST Kidney	0.014962	24	19
SRPK1	Serine/arginine-rich protein specific kinase 1	OST Liver	0.0315263	24	19
		OST SCN	0.0391013	24	2
		OST Kidney	0.0426717	24	21
RPL22	Ribosomal protein L22	Mouse Liver	0.000174639	26	5.5
		Mouse Wild Type Liver	0.0867021	24	6
ARHGEF6	Rac/Cdc42 guanine nucleotide exchange factor (GEF) 6	Mouse Wild Type SCN	0.0567846	24	16
KIF1B	Kinesin family member 1B	OST Liver	0.000652157	24	6
		Mouse Liver	0.000845295	24	7.5
		Mouse Heart LD	0.00145474	24	21
		Mouse Heart LD	0.00200762	24	21
		Mouse Liver	0.00696765	28	3.5
		Mouse Heart LD	0.013169	24	21
		Mouse Liver	0.0710573	25	4.5
		OST Adrenal Gland	0.0808038	24	11
FNBP1	Formin binding protein 1	OST Liver	0.00108092	26	1
		OST White Adipose	0.0151232	24	8
		OST Brown Adipose	0.0216544	24	2
		OST Skeletal Muscle	0.0939041	24	0
PLEKHA1	Pleckstrin homology domain containing, family A (phosphoinositide binding specific) member 1	Mouse Liver	3.12e-05	25	21.5
		OST Kidney	0.000196156	26	19
		OST Liver	0.0027023	24	22
ALPL	Alkaline phosphatase, liver/bone/kidney	OST Liver	0.000128885	26	17
		Mouse Liver	0.000559179	26	17
AKIRIN2	Akirin 2	OST Brown Adipose	0.0728982	27	21
LDLRAP1	Low density lipoprotein receptor adaptor protein 1	OST Brown Adipose (	0.0649576	27	7
		OST Aorta	0.0759352	22	9
VNN1	Vanin 1	OST Adrenal Gland	0.000126426	22	7
		Mouse Liver	0.000141549	24	12.5
		Mouse Liver	0.000368624	25	11.5
		OST Lung	0.00743739	26	5
SGK1	Serum/glucocorticoid regulated kinase 1	Mouse SCN	0.00263878	26	14
		OST Kidney	0.00560089	24	15.5
		Mouse Kidney	0.0178615	24	18
		Mouse Aorta	0.0928055	24	10
GADD45A	Growth arrest and DNA-damage-inducible 45 alpha	Mouse Liver	0.00128129	24	10.5
SH3GLB1	SH3-domain GRB2-like B1	Mouse Liver	5.71e-10	25	12
		OST Liver	0.0887475	22	13
TGFBR3	Transforming growth factor, beta receptor III	OST Lung	0.000842391	26	10
		Mouse Heart LD	0.00989968	24	13
		OST Heart	0.04807	24	13
SORT1	Ortilin 1	Mouse Liver	6.85e-08	25	4.5
		OST Liver	0.00229107	24	5.5
		Mouse Macrophages DD	0.0657831	24	12
ITPKB	Inositol 1,4,5-trisphosphate 3-kinase B	OST Cerebellum	0.0577294	26	4
TARBP1	TAR (HIV-1) RNA binding protein 1	OST Brown Adipose	0.0860226	23	22.5

## Sheet: 3.4
Reference for malaria associated immunity genes
1	Murray SA, Mohar I, Miller JL, Brempelis KJ, Vaughan AM, Kappe SHI, et al. CD40 is required for protective immunity against liver stage Plasmodium infection. J Immunol Baltim Md 1950. 2015 Mar 1;194(5):2268–79.
2	Yu X, Du Y, Cai C, Cai B, Zhu M, Xing C, et al. Inflammasome activation negatively regulates MyD88-IRF7 type I IFN signaling and anti-malaria immunity. Nat Commun. 2018 Nov 23;9(1):4964.
3	Cai B, Wu J, Yu X, Su XZ, Wang RF. FOSL1 Inhibits Type I Interferon Responses to Malaria and Viral Infections by Blocking TBK1 and TRAF3/TRIF Interactions. mBio. 2017 Jan 3;8(1):e02161-16.
4	Yu X, Cai B, Wang M, Tan P, Ding X, Wu J, et al. Cross-Regulation of Two Type I Interferon Signaling Pathways in Plasmacytoid Dendritic Cells Controls Anti-malaria Immunity and Host Mortality. Immunity. 2016 Nov 15;45(5):1093–107.
5	Hahn WO, Harju-Baker S, Erdman LK, Krudsood S, Kain KC, Wurfel MM, et al. A common TLR1 polymorphism is associated with higher parasitaemia in a Southeast Asian population with Plasmodium falciparum malaria. Malar J. 2016 Jan 6;15:12.
6	Krishnegowda G, Hajjar AM, Zhu J, Douglass EJ, Uematsu S, Akira S, et al. Induction of proinflammatory responses in macrophages by the glycosylphosphatidylinositols of Plasmodium falciparum: cell signaling receptors, glycosylphosphatidylinositol (GPI) structural requirement, and regulation of GPI activity. J Biol Chem. 2005 Mar 4;280(9):8606–16.
7	Zhu J, Krishnegowda G, Gowda DC. Induction of proinflammatory responses in macrophages by the glycosylphosphatidylinositols of Plasmodium falciparum: the requirement of extracellular signal-regulated kinase, p38, c-Jun N-terminal kinase and NF-kappaB pathways for the expression of proinflammatory cytokines and nitric oxide. J Biol Chem. 2005 Mar 4;280(9):8617–27.
8	Shio MT, Eisenbarth SC, Savaria M, Vinet AF, Bellemare MJ, Harder KW, et al. Malarial hemozoin activates the NLRP3 inflammasome through Lyn and Syk kinases. PLoS Pathog. 2009 Aug;5(8):e1000559.
9	Sharma S, DeOliveira RB, Kalantari P, Parroche P, Goutagny N, Jiang Z, et al. Innate immune recognition of an AT-rich stem-loop DNA motif in the Plasmodium falciparum genome. Immunity. 2011 Aug 26;35(2):194–207.
10	Oyegue-Liabagui SL, Bouopda-Tuedom AG, Kouna LC, Maghendji-Nzondo S, Nzoughe H, Tchitoula-Makaya N, et al. Pro- and anti-inflammatory cytokines in children with malaria in Franceville, Gabon. Am J Clin Exp Immunol. 2017;6(2):9–20.
11	Ryg-Cornejo V, Ioannidis LJ, Ly A, Chiu CY, Tellier J, Hill DL, et al. Severe Malaria Infections Impair Germinal Center Responses by Inhibiting T Follicular Helper Cell Differentiation. Cell Rep. 2016 Jan 5;14(1):68–81.
12	Chauhan R, Awasthi V, Thakur RS, Pande V, Chattopadhyay D, Das J. CD4+ICOS+Foxp3+: a sub-population of regulatory T cells contribute to malaria pathogenesis. Malar J. 2022 Feb 2;21(1):32.
13	John CC, Tande AJ, Moormann AM, Sumba PO, Lanar DE, Min XM, et al. Antibodies to pre-erythrocytic Plasmodium falciparum antigens and risk of clinical malaria in Kenyan children. J Infect Dis. 2008 Feb 15;197(4):519–26.
14	Kisia LE, Kempaiah P, Anyona SB, Munde EO, Achieng AO, Ong’echa JM, et al. Genetic variation in interleukin-7 is associated with a reduced erythropoietic response in Kenyan children infected with Plasmodium falciparum. BMC Med Genet. 2019 Aug 16;20(1):140.
15	Berg A, Patel S, Gonca M, David C, Otterdal K, Ueland T, et al. Cytokine network in adults with falciparum Malaria and HIV-1: increased IL-8 and IP-10 levels are associated with disease severity. PloS One. 2014;9(12):e114480.
16	Kimura D, Miyakoda M, Kimura K, Honma K, Hara H, Yoshida H, et al. Interleukin-27-Producing CD4(+) T Cells Regulate Protective Immunity during Malaria Parasite Infection. Immunity. 2016 Mar 15;44(3):672–82.
17	Dechkhajorn W, Benjathummarak S, Glaharn S, Chaisri U, Viriyavejakul P, Maneerat Y. The activation of BAFF/APRIL system in spleen and lymph nodes of Plasmodium falciparum infected patients. Sci Rep. 2020 Mar 2;10(1):3865.
18	Hui G, Hashimoto C. The requirement of CD80, CD86, and ICAM-1 on the ability of adjuvant formulations to potentiate antibody responses to a Plasmodium falciparum blood-stage vaccine. Vaccine. 2007 Dec 12;25(51):8549–56.
19	Supanaranond W, Davis TM, Dawes J, Silamut K, Vilaiwanna N, White NJ. In-vivo Platelet Activation and Anomalous Thrombospondin Levels in Severe Falciparum Malaria. Platelets. 1992;3(4):195–200.
20	Kessler A, Dankwa S, Bernabeu M, Harawa V, Danziger SA, Duffy F, et al. Linking EPCR-Binding PfEMP1 to Brain Swelling in Pediatric Cerebral Malaria. Cell Host Microbe. 2017 Nov 8;22(5):601-614.e5.
21	Sharma A, Jenkins B, Akue A, Lambert LE, Orr-Gonzalez S, Thomas ML, et al. Plasmodium falciparum in Aotus nancymaae: A New Model for Placental Malaria. J Infect Dis. 2022 Aug 26;226(3):521–7.
22	Rowe JA, Rogerson SJ, Raza A, Moulds JM, Kazatchkine MD, Marsh K, et al. Mapping of the region of complement receptor (CR) 1 required for Plasmodium falciparum rosetting and demonstration of the importance of CR1 in rosetting in field isolates. J Immunol Baltim Md 1950. 2000 Dec 1;165(11):6341–6.
23	Das A, Das TK, Sahu U, Das BP, Kar SK, Ranjit MR. CD36 T188G gene polymorphism and severe falciparum malaria in India. Trans R Soc Trop Med Hyg. 2009 Jul;103(7):687–90.
24	Ockenhouse CF, Tegoshi T, Maeno Y, Benjamin C, Ho M, Kan KE, et al. Human vascular endothelial cell adhesion receptors for Plasmodium falciparum-infected erythrocytes: roles for endothelial leukocyte adhesion molecule 1 and vascular cell adhesion molecule 1. J Exp Med. 1992 Oct 1;176(4):1183–9.
25	Kanchan K, Pati SS, Mohanty S, Mishra SK, Sharma SK, Awasthi S, et al. Polymorphisms in host genes encoding NOSII, C-reactive protein, and adhesion molecules thrombospondin and E-selectin are risk factors for Plasmodium falciparum malaria in India. Eur J Clin Microbiol Infect Dis Off Publ Eur Soc Clin Microbiol. 2015 Oct;34(10):2029–39.
26	Antonelli LRV, Leoratti FMS, Costa PAC, Rocha BC, Diniz SQ, Tada MS, et al. The CD14+CD16+ inflammatory monocyte subset displays increased mitochondrial activity and effector function during acute Plasmodium vivax malaria. PLoS Pathog. 2014 Sep;10(9):e1004393.
27	Dundas K, Shears MJ, Sun Y, Hopp CS, Crosnier C, Metcalf T, et al. Alpha-v-containing integrins are host receptors for the Plasmodium falciparum sporozoite surface protein, TRAP. Proc Natl Acad Sci U S A. 2018 Apr 24;115(17):4477–82.
28	Ioannidis LJ, Nie CQ, Ly A, Ryg-Cornejo V, Chiu CY, Hansen DS. Monocyte- and Neutrophil-Derived CXCL10 Impairs Efficient Control of Blood-Stage Malaria Infection and Promotes Severe Disease. J Immunol Baltim Md 1950. 2016 Feb 1;196(3):1227–38.
29	Vigário AM, Gorgette O, Dujardin HC, Cruz T, Cazenave PA, Six A, et al. Regulatory CD4+ CD25+ Foxp3+ T cells expand during experimental Plasmodium infection but do not prevent cerebral malaria. Int J Parasitol. 2007 Jul;37(8–9):963–73.
30	Kurup SP, Obeng-Adjei N, Anthony SM, Traore B, Doumbo OK, Butler NS, et al. Regulatory T cells impede acute and long-term immunity to blood-stage malaria through CTLA-4. Nat Med. 2017 Oct;23(10):1220–5.
31	Faleiro R, Karunarathne DS, Horne-Debets JM, Wykes M. The Contribution of Co-signaling Pathways to Anti-malarial T Cell Immunity. Front Immunol. 2018;9:2926.
32	Loughland JR, Minigo G, Sarovich DS, Field M, Tipping PE, Montes de Oca M, et al. Plasmacytoid dendritic cells appear inactive during sub-microscopic Plasmodium falciparum blood-stage infection, yet retain their ability to respond to TLR stimulation. Sci Rep. 2017 Jun 1;7(1):2596.
33	Butler NS, Moebius J, Pewe LL, Traore B, Doumbo OK, Tygrett LT, et al. Therapeutic blockade of PD-L1 and LAG-3 rapidly clears established blood-stage Plasmodium infection. Nat Immunol. 2011 Dec 11;13(2):188–95.
34	Hou N, Jiang N, Zou Y, Piao X, Liu S, Li S, et al. Down-Regulation of Tim-3 in Monocytes and Macrophages in Plasmodium Infection and Its Association with Parasite Clearance. Front Microbiol. 2017;8:1431.
35	Griffiths MJ, Shafi MJ, Popper SJ, Hemingway CA, Kortok MM, Wathen A, et al. Genomewide analysis of the host response to malaria in Kenyan children. J Infect Dis. 2005 May 15;191(10):1599–611.
36	Zhang YH, Su XZ, Li J, Shi JJ, Xie LH. Multicohort transcriptome analysis of whole blood identifies robust human response signatures in Plasmodium falciparum infections. Malar J. 2022 Nov 15;21(1):333.
