# Supplementary material for: A comprehensive rhythmicity analysis of host proteins and immune factors involved in malaria pathogenesis to decipher the importance of host circadian clock in malaria
Source: Front Immunol. 2023 Aug 10;14:1210299. doi: 10.3389/fimmu.2023.1210299 (PMC10449258; doi:10.3389/fimmu.2023.1210299)
Supplement: Supplementary Table 4 — Gene Ontology (GO) Biological Process (BP) enrichment analysis of rhythmic (oscillation in mice, primates, and humans; Period 24 ± 3 h, JTK Q < 0.1) in severe and non-severe falciparum and vivax malaria associated rhythmic candidates. [file Table_4.xlsx]

## Sheet: Description
Description
4.1	Pathway and process enrichment analysis of rhythmic (in mice, primates and humans) malaria-associated host genes (overall) in falciparum malaria
4.2	Pathway and process enrichment analysis of rhythmic (in mice, primates and humans) malaria-associated host genes in severe falciparum malaria (SFM)
4.3	Pathway and process enrichment analysis of rhythmic (in mice, primates and humans) malaria-associated host genes in non-severe falciparum malaria (NSFM)
4.4	Pathway and process enrichment analysis of rhythmic (in mice, primates and humans) malaria-associated host genes (overall) vivax malaria
4.5	Pathway and process enrichment analysis of rhythmic (in mice, primates and humans) malaria-associated host genes in severe vivax malaria (SVM)
4.6	Pathway and process enrichment analysis of rhythmic (in mice, primates and humans) malaria-associated host genes in Non-severe vivax malaria (NSVM)

## Sheet: 4.1
Pathway and process enrichment analysis of rhythmic (in mice, primates, and humans) malaria-associated host genes in overall falciparum malaria
GroupID	Category	Term	Description	LogP	Log (q-value)	Genes	Symbols
1_Summary	Reactome Gene Sets	R-HSA-76005	Response to elevated platelet cytosolic Ca2+	-34.5241	-30.1755	2,12,88,197,213,226,335,1072,1191,2153,2162,2243,2244,2335,3699,3700,3827,3959,5004,5005,5054,5216,5265,5267,5340,5478,5582,6647,6678,7018,7057,7273,7277,7450,29789,302,338,462,493,2158,2159,2160,2161,2773,2995,3048,3053,3512,3685,3778,3818,4282,5270,6717,7280,9927,10381,10383,30845,84790	A2M,SERPINA3,ACTN2,AHSG,ALB,ALDOA,APOA1,CFL1,CLU,F5,F13A1,FGA,FGB,FN1,ITIH3,ITIH4,KNG1,LGALS3BP,ORM1,ORM2,SERPINE1,PFN1,SERPINA1,SERPINA4,PLG,PPIA,PRKCG,SOD1,SPARC,TF,THBS1,TTN,TUBA4A,VWF,OLA1,ANXA2,APOB,SERPINC1,ATP2B4,F9,F10,F11,F12,GNAI3,GYPC,HBG2,SERPIND1,JCHAIN,ITGAV,KCNMA1,KLKB1,MIF,SERPINE2,SRI,TUBB2A,MFN2,TUBB3,TUBB4B,EHD3,TUBA1C
1_Member	Reactome Gene Sets	R-HSA-76005	Response to elevated platelet cytosolic Ca2+	-34.5241	-30.1755	2,12,88,197,213,226,335,1072,1191,2153,2162,2243,2244,2335,3699,3700,3827,3959,5004,5005,5054,5216,5265,5267,5340,5478,5582,6647,6678,7018,7057,7273,7277,7450,29789	A2M,SERPINA3,ACTN2,AHSG,ALB,ALDOA,APOA1,CFL1,CLU,F5,F13A1,FGA,FGB,FN1,ITIH3,ITIH4,KNG1,LGALS3BP,ORM1,ORM2,SERPINE1,PFN1,SERPINA1,SERPINA4,PLG,PPIA,PRKCG,SOD1,SPARC,TF,THBS1,TTN,TUBA4A,VWF,OLA1
1_Member	Reactome Gene Sets	R-HSA-114608	Platelet degranulation	-33.6928	-29.6453	2,12,88,197,213,226,335,1072,1191,2153,2162,2243,2244,2335,3699,3700,3827,3959,5004,5005,5054,5216,5265,5267,5340,5478,6647,6678,7018,7057,7273,7277,7450,29789	A2M,SERPINA3,ACTN2,AHSG,ALB,ALDOA,APOA1,CFL1,CLU,F5,F13A1,FGA,FGB,FN1,ITIH3,ITIH4,KNG1,LGALS3BP,ORM1,ORM2,SERPINE1,PFN1,SERPINA1,SERPINA4,PLG,PPIA,SOD1,SPARC,TF,THBS1,TTN,TUBA4A,VWF,OLA1
1_Member	Reactome Gene Sets	R-HSA-109582	Hemostasis	-32.9409	-29.0695	2,12,88,197,213,226,302,335,338,462,493,1072,1191,2153,2158,2159,2160,2161,2162,2243,2244,2335,2773,2995,3048,3053,3512,3685,3699,3700,3778,3818,3827,3959,4282,5004,5005,5054,5216,5265,5267,5270,5340,5478,5582,6647,6678,6717,7018,7057,7273,7277,7280,7450,9927,10381,10383,29789,30845,84790	A2M,SERPINA3,ACTN2,AHSG,ALB,ALDOA,ANXA2,APOA1,APOB,SERPINC1,ATP2B4,CFL1,CLU,F5,F9,F10,F11,F12,F13A1,FGA,FGB,FN1,GNAI3,GYPC,HBG2,SERPIND1,JCHAIN,ITGAV,ITIH3,ITIH4,KCNMA1,KLKB1,KNG1,LGALS3BP,MIF,ORM1,ORM2,SERPINE1,PFN1,SERPINA1,SERPINA4,SERPINE2,PLG,PPIA,PRKCG,SOD1,SPARC,SRI,TF,THBS1,TTN,TUBA4A,TUBB2A,VWF,MFN2,TUBB3,TUBB4B,OLA1,EHD3,TUBA1C
1_Member	Reactome Gene Sets	R-HSA-76002	Platelet activation, signaling and aggregation	-24.9583	-21.4548	2,12,88,197,213,226,335,1072,1191,2153,2162,2243,2244,2335,2773,3699,3700,3827,3959,5004,5005,5054,5216,5265,5267,5340,5478,5582,6647,6678,7018,7057,7273,7277,7450,29789	A2M,SERPINA3,ACTN2,AHSG,ALB,ALDOA,APOA1,CFL1,CLU,F5,F13A1,FGA,FGB,FN1,GNAI3,ITIH3,ITIH4,KNG1,LGALS3BP,ORM1,ORM2,SERPINE1,PFN1,SERPINA1,SERPINA4,PLG,PPIA,PRKCG,SOD1,SPARC,TF,THBS1,TTN,TUBA4A,VWF,OLA1
2_Summary	KEGG Pathway	hsa04610	Complement and coagulation cascades	-30.7262	-26.9797	2,462,713,714,718,720,729,732,1191,2153,2158,2159,2160,2161,2162,2243,2244,3053,3426,3818,3827,4153,5054,5265,5270,5340,7448,7450,133,213,335,1401,1991,2773,3383,3384,6223,7057,309,347,667,2192,2335,2670,2876,3083,3315,3569,4131,4313,4747,5339,5478,6288,6647,6648,10894,11093,11331,116844,18,100,302,348,2821,7001,301,3480,1652,4282,5045,5692,7133,183,2023	A2M,SERPINC1,C1QB,C1QC,C3,C4A,C6,C8B,CLU,F5,F9,F10,F11,F12,F13A1,FGA,FGB,SERPIND1,CFI,KLKB1,KNG1,MBL2,SERPINE1,SERPINA1,SERPINE2,PLG,VTN,VWF,ADM,ALB,APOA1,CRP,ELANE,GNAI3,ICAM1,ICAM2,RPS19,THBS1,ANXA6,APOD,DST,FBLN1,FN1,GFAP,GPX1,HGFAC,HSPB1,IL6,MAP1B,MMP2,NEFL,PLEC,PPIA,SAA1,SOD1,SOD2,LYVE1,ADAMTS13,PHB2,LRG1,ABAT,ADA,ANXA2,APOE,GPI,PRDX2,ANXA1,IGF1R,DDT,MIF,FURIN,PSMB4,TNFRSF1B,AGT,ENO1
2_Member	KEGG Pathway	hsa04610	Complement and coagulation cascades	-30.7262	-26.9797	2,462,713,714,718,720,729,732,1191,2153,2158,2159,2160,2161,2162,2243,2244,3053,3426,3818,3827,4153,5054,5265,5270,5340,7448,7450	A2M,SERPINC1,C1QB,C1QC,C3,C4A,C6,C8B,CLU,F5,F9,F10,F11,F12,F13A1,FGA,FGB,SERPIND1,CFI,KLKB1,KNG1,MBL2,SERPINE1,SERPINA1,SERPINE2,PLG,VTN,VWF
2_Member	WikiPathways	WP2806	Complement system	-23.1772	-19.9425	133,213,335,718,720,729,1401,1991,2159,2160,2161,2162,2243,2244,2773,3383,3384,3426,3818,4153,5340,6223,7057,7448	ADM,ALB,APOA1,C3,C4A,C6,CRP,ELANE,F10,F11,F12,F13A1,FGA,FGB,GNAI3,ICAM1,ICAM2,CFI,KLKB1,MBL2,PLG,RPS19,THBS1,VTN
2_Member	WikiPathways	WP558	Complement and coagulation cascades	-21.0657	-17.9959	462,713,714,718,729,1191,2153,2158,2159,2161,2244,3053,3426,3818,3827,5054,5265,5340,7450	SERPINC1,C1QB,C1QC,C3,C6,CLU,F5,F9,F10,F12,FGB,SERPIND1,CFI,KLKB1,KNG1,SERPINE1,SERPINA1,PLG,VWF
2_Member	GO Biological Processes	GO:0009611	response to wounding	-19.6139	-16.7125	133,309,347,462,667,2153,2158,2159,2160,2161,2162,2192,2243,2244,2335,2670,2876,3053,3083,3315,3569,3818,3827,4131,4313,4747,5265,5270,5339,5340,5478,6288,6647,6648,7450,10894,11093,11331,116844	ADM,ANXA6,APOD,SERPINC1,DST,F5,F9,F10,F11,F12,F13A1,FBLN1,FGA,FGB,FN1,GFAP,GPX1,SERPIND1,HGFAC,HSPB1,IL6,KLKB1,KNG1,MAP1B,MMP2,NEFL,SERPINA1,SERPINE2,PLEC,PLG,PPIA,SAA1,SOD1,SOD2,VWF,LYVE1,ADAMTS13,PHB2,LRG1
2_Member	Reactome Gene Sets	R-HSA-140877	Formation of Fibrin Clot (Clotting Cascade)	-18.9298	-15.8366	2,462,2153,2158,2159,2160,2162,2243,2244,3053,3818,3827,5270,7450	A2M,SERPINC1,F5,F9,F10,F11,F13A1,FGA,FGB,SERPIND1,KLKB1,KNG1,SERPINE2,VWF
2_Member	GO Biological Processes	GO:0050878	regulation of body fluid levels	-17.8465	-15.1	18,100,133,302,348,462,2153,2158,2159,2160,2161,2162,2192,2243,2244,2821,3053,3083,3315,3569,3818,3827,5054,5265,5270,5340,5478,6288,7001,7057,7448,7450,11093	ABAT,ADA,ADM,ANXA2,APOE,SERPINC1,F5,F9,F10,F11,F12,F13A1,FBLN1,FGA,FGB,GPI,SERPIND1,HGFAC,HSPB1,IL6,KLKB1,KNG1,SERPINE1,SERPINA1,SERPINE2,PLG,PPIA,SAA1,PRDX2,THBS1,VTN,VWF,ADAMTS13
2_Member	GO Biological Processes	GO:0007599	hemostasis	-16.5164	-13.8491	462,2153,2158,2159,2160,2161,2162,2192,2243,2244,2821,3053,3083,3315,3569,3818,3827,5265,5270,5340,5478,6288,7450,11093	SERPINC1,F5,F9,F10,F11,F12,F13A1,FBLN1,FGA,FGB,GPI,SERPIND1,HGFAC,HSPB1,IL6,KLKB1,KNG1,SERPINA1,SERPINE2,PLG,PPIA,SAA1,VWF,ADAMTS13
2_Member	GO Biological Processes	GO:0007596	blood coagulation	-15.7664	-13.2172	462,2153,2158,2159,2160,2161,2162,2192,2243,2244,3053,3083,3315,3569,3818,3827,5265,5270,5340,5478,6288,7450,11093	SERPINC1,F5,F9,F10,F11,F12,F13A1,FBLN1,FGA,FGB,SERPIND1,HGFAC,HSPB1,IL6,KLKB1,KNG1,SERPINA1,SERPINE2,PLG,PPIA,SAA1,VWF,ADAMTS13
2_Member	GO Biological Processes	GO:0050817	coagulation	-15.6549	-13.1193	462,2153,2158,2159,2160,2161,2162,2192,2243,2244,3053,3083,3315,3569,3818,3827,5265,5270,5340,5478,6288,7450,11093	SERPINC1,F5,F9,F10,F11,F12,F13A1,FBLN1,FGA,FGB,SERPIND1,HGFAC,HSPB1,IL6,KLKB1,KNG1,SERPINA1,SERPINE2,PLG,PPIA,SAA1,VWF,ADAMTS13
2_Member	GO Biological Processes	GO:0030193	regulation of blood coagulation	-15.1487	-12.6978	18,302,348,462,2160,2161,2243,2244,3818,3827,5054,5270,5340,7001,7057,7448	ABAT,ANXA2,APOE,SERPINC1,F11,F12,FGA,FGB,KLKB1,KNG1,SERPINE1,SERPINE2,PLG,PRDX2,THBS1,VTN
2_Member	GO Biological Processes	GO:1900046	regulation of hemostasis	-14.9356	-12.5164	18,302,348,462,2160,2161,2243,2244,3818,3827,5054,5270,5340,7001,7057,7448	ABAT,ANXA2,APOE,SERPINC1,F11,F12,FGA,FGB,KLKB1,KNG1,SERPINE1,SERPINE2,PLG,PRDX2,THBS1,VTN
2_Member	WikiPathways	WP272	Blood clotting cascade	-14.9082	-12.4941	2153,2158,2159,2160,2161,2243,2244,3818,5054,5340,7450	F5,F9,F10,F11,F12,FGA,FGB,KLKB1,SERPINE1,PLG,VWF
2_Member	GO Biological Processes	GO:0042060	wound healing	-14.7554	-12.3846	309,462,667,2153,2158,2159,2160,2161,2162,2192,2243,2244,2335,2876,3053,3083,3315,3569,3818,3827,5265,5270,5339,5340,5478,6288,7450,11093,116844	ANXA6,SERPINC1,DST,F5,F9,F10,F11,F12,F13A1,FBLN1,FGA,FGB,FN1,GPX1,SERPIND1,HGFAC,HSPB1,IL6,KLKB1,KNG1,SERPINA1,SERPINE2,PLEC,PLG,PPIA,SAA1,VWF,ADAMTS13,LRG1
2_Member	Reactome Gene Sets	R-HSA-140837	Intrinsic Pathway of Fibrin Clot Formation	-14.6827	-12.4205	2,462,2158,2159,2160,3053,3818,3827,5270,7450	A2M,SERPINC1,F9,F10,F11,SERPIND1,KLKB1,KNG1,SERPINE2,VWF
2_Member	GO Biological Processes	GO:0050818	regulation of coagulation	-14.6289	-12.2804	18,302,348,462,2160,2161,2243,2244,3818,3827,5054,5270,5340,7001,7057,7448	ABAT,ANXA2,APOE,SERPINC1,F11,F12,FGA,FGB,KLKB1,KNG1,SERPINE1,SERPINE2,PLG,PRDX2,THBS1,VTN
2_Member	GO Biological Processes	GO:0030195	negative regulation of blood coagulation	-13.781	-11.5188	18,302,348,2160,2161,2243,2244,3818,3827,5054,5270,5340,7448	ABAT,ANXA2,APOE,F11,F12,FGA,FGB,KLKB1,KNG1,SERPINE1,SERPINE2,PLG,VTN
2_Member	GO Biological Processes	GO:1900047	negative regulation of hemostasis	-13.642	-11.3938	18,302,348,2160,2161,2243,2244,3818,3827,5054,5270,5340,7448	ABAT,ANXA2,APOE,F11,F12,FGA,FGB,KLKB1,KNG1,SERPINE1,SERPINE2,PLG,VTN
2_Member	GO Biological Processes	GO:0050819	negative regulation of coagulation	-13.2459	-11.0527	18,302,348,2160,2161,2243,2244,3818,3827,5054,5270,5340,7448	ABAT,ANXA2,APOE,F11,F12,FGA,FGB,KLKB1,KNG1,SERPINE1,SERPINE2,PLG,VTN
2_Member	GO Biological Processes	GO:0061041	regulation of wound healing	-11.4051	-9.30941	18,301,302,348,462,2160,2161,2243,2244,3818,3827,5054,5270,5340,7001,7057,7448	ABAT,ANXA1,ANXA2,APOE,SERPINC1,F11,F12,FGA,FGB,KLKB1,KNG1,SERPINE1,SERPINE2,PLG,PRDX2,THBS1,VTN
2_Member	Reactome Gene Sets	R-HSA-140875	Common Pathway of Fibrin Clot Formation	-11.0859	-9.20861	462,2153,2159,2162,2243,2244,3053,5270	SERPINC1,F5,F10,F13A1,FGA,FGB,SERPIND1,SERPINE2
2_Member	GO Biological Processes	GO:0061045	negative regulation of wound healing	-10.8545	-8.7892	18,302,348,2160,2161,2243,2244,3818,3827,5054,5270,5340,7448	ABAT,ANXA2,APOE,F11,F12,FGA,FGB,KLKB1,KNG1,SERPINE1,SERPINE2,PLG,VTN
2_Member	GO Biological Processes	GO:1903034	regulation of response to wounding	-10.675	-8.62094	18,301,302,348,462,2160,2161,2243,2244,3480,3818,3827,5054,5270,5340,7001,7057,7448	ABAT,ANXA1,ANXA2,APOE,SERPINC1,F11,F12,FGA,FGB,IGF1R,KLKB1,KNG1,SERPINE1,SERPINE2,PLG,PRDX2,THBS1,VTN
2_Member	GO Biological Processes	GO:0032102	negative regulation of response to external stimulus	-10.3974	-8.36271	2,18,100,302,335,348,1652,1991,2160,2161,2243,2244,2876,3818,3827,4282,5045,5054,5270,5340,5692,6223,6288,6647,7001,7057,7133,7448	A2M,ABAT,ADA,ANXA2,APOA1,APOE,DDT,ELANE,F11,F12,FGA,FGB,GPX1,KLKB1,KNG1,MIF,FURIN,SERPINE1,SERPINE2,PLG,PSMB4,RPS19,SAA1,SOD1,PRDX2,THBS1,TNFRSF1B,VTN
2_Member	GO Biological Processes	GO:1903035	negative regulation of response to wounding	-9.48024	-7.49903	18,302,348,2160,2161,2243,2244,3818,3827,5054,5270,5340,7448	ABAT,ANXA2,APOE,F11,F12,FGA,FGB,KLKB1,KNG1,SERPINE1,SERPINE2,PLG,VTN
2_Member	GO Biological Processes	GO:0042730	fibrinolysis	-8.51494	-6.58619	302,2161,2243,2244,3818,5054,5340	ANXA2,F12,FGA,FGB,KLKB1,SERPINE1,PLG
2_Member	GO Biological Processes	GO:0051919	positive regulation of fibrinolysis	-7.51207	-5.64781	2160,2161,3818,5340	F11,F12,KLKB1,PLG
2_Member	Reactome Gene Sets	R-HSA-9651496	Defects of contact activation system (CAS) and kallikrein/kinin system (KKS)	-7.42	-5.5656	2158,2159,2160,2161,3818,7450	F9,F10,F11,F12,KLKB1,VWF
2_Member	Reactome Gene Sets	R-HSA-9671793	Diseases of hemostasis	-7.42	-5.5656	2158,2159,2160,2161,3818,7450	F9,F10,F11,F12,KLKB1,VWF
2_Member	WikiPathways	WP4969	RAS and bradykinin pathways in COVID-19	-4.43239	-2.91762	183,2161,3818,3827,5054	AGT,F12,KLKB1,KNG1,SERPINE1
2_Member	GO Biological Processes	GO:0010954	positive regulation of protein processing	-3.5061	-2.11802	302,2023,2161,3818	ANXA2,ENO1,F12,KLKB1
2_Member	GO Biological Processes	GO:1903319	positive regulation of protein maturation	-3.37303	-2.00372	302,2023,2161,3818	ANXA2,ENO1,F12,KLKB1
3_Summary	Reactome Gene Sets	R-HSA-449147	Signaling by Interleukins	-27.2385	-23.5889	301,302,834,941,942,1072,1435,2162,2335,3312,3383,3569,3574,3929,3934,3936,4282,4313,4318,5034,5306,5478,5684,5687,5688,5689,5690,5691,5692,5693,5694,5695,5696,5699,5720,5721,6175,6285,6288,6616,6647,6648,7133,7316,7334,7412,7431,8767,286,288,1292,1808,3685,4155,5216,5962,6176,6204,6207,6218,6223,6323,6709,6710,6711,7277,7280,8874,10093,10381,10383,23032,56896,57453,84790,213,645,1327,1329,2876,4…	ANXA1,ANXA2,CASP1,CD80,CD86,CFL1,CSF1,F13A1,FN1,HSPA8,ICAM1,IL6,IL7,LBP,LCN2,LCP1,MIF,MMP2,MMP9,P4HB,PITPNA,PPIA,PSMA3,PSMA6,PSMA7,PSMB1,PSMB2,PSMB3,PSMB4,PSMB5,PSMB6,PSMB7,PSMB8,PSMB10,PSME1,PSME2,RPLP0,S100B,SAA1,SNAP25,SOD1,SOD2,TNFRSF1B,UBC,UBE2N,VCAM1,VIM,RIPK2,ANK1,ANK3,COL6A2,DPYSL2,ITGAV,MBP,PFN1,RDX,RPLP1,RPS10,RPS13,RPS17,RPS19,SCN1A,SPTAN1,SPTB,SPTBN1,TUBA4A,TUBB2A,ARHGEF7,ARPC4,TUBB3,…
3_Member	Reactome Gene Sets	R-HSA-449147	Signaling by Interleukins	-27.2385	-23.5889	301,302,834,941,942,1072,1435,2162,2335,3312,3383,3569,3574,3929,3934,3936,4282,4313,4318,5034,5306,5478,5684,5687,5688,5689,5690,5691,5692,5693,5694,5695,5696,5699,5720,5721,6175,6285,6288,6616,6647,6648,7133,7316,7334,7412,7431,8767	ANXA1,ANXA2,CASP1,CD80,CD86,CFL1,CSF1,F13A1,FN1,HSPA8,ICAM1,IL6,IL7,LBP,LCN2,LCP1,MIF,MMP2,MMP9,P4HB,PITPNA,PPIA,PSMA3,PSMA6,PSMA7,PSMB1,PSMB2,PSMB3,PSMB4,PSMB5,PSMB6,PSMB7,PSMB8,PSMB10,PSME1,PSME2,RPLP0,S100B,SAA1,SNAP25,SOD1,SOD2,TNFRSF1B,UBC,UBE2N,VCAM1,VIM,RIPK2
3_Member	Reactome Gene Sets	R-HSA-9675108	Nervous system development	-23.3925	-20.0624	286,288,1072,1292,1808,3312,3685,4155,4313,4318,5216,5306,5684,5687,5688,5689,5690,5691,5692,5693,5694,5695,5696,5699,5720,5721,5962,6175,6176,6204,6207,6218,6223,6323,6709,6710,6711,7277,7280,7316,8874,10093,10381,10383,23032,56896,57453,84790	ANK1,ANK3,CFL1,COL6A2,DPYSL2,HSPA8,ITGAV,MBP,MMP2,MMP9,PFN1,PITPNA,PSMA3,PSMA6,PSMA7,PSMB1,PSMB2,PSMB3,PSMB4,PSMB5,PSMB6,PSMB7,PSMB8,PSMB10,PSME1,PSME2,RDX,RPLP0,RPLP1,RPS10,RPS13,RPS17,RPS19,SCN1A,SPTAN1,SPTB,SPTBN1,TUBA4A,TUBB2A,UBC,ARHGEF7,ARPC4,TUBB3,TUBB4B,USP33,DPYSL5,DSCAML1,TUBA1C
3_Member	Reactome Gene Sets	R-HSA-422475	Axon guidance	-23.3318	-20.0624	286,288,1072,1292,1808,3312,3685,4313,4318,5216,5306,5684,5687,5688,5689,5690,5691,5692,5693,5694,5695,5696,5699,5720,5721,5962,6175,6176,6204,6207,6218,6223,6323,6709,6710,6711,7277,7280,7316,8874,10093,10381,10383,23032,56896,57453,84790	ANK1,ANK3,CFL1,COL6A2,DPYSL2,HSPA8,ITGAV,MMP2,MMP9,PFN1,PITPNA,PSMA3,PSMA6,PSMA7,PSMB1,PSMB2,PSMB3,PSMB4,PSMB5,PSMB6,PSMB7,PSMB8,PSMB10,PSME1,PSME2,RDX,RPLP0,RPLP1,RPS10,RPS13,RPS17,RPS19,SCN1A,SPTAN1,SPTB,SPTBN1,TUBA4A,TUBB2A,UBC,ARHGEF7,ARPC4,TUBB3,TUBB4B,USP33,DPYSL5,DSCAML1,TUBA1C
3_Member	Reactome Gene Sets	R-HSA-9711123	Cellular response to chemical stress	-22.1073	-18.9049	213,645,1327,1329,2876,4697,5034,5052,5684,5687,5688,5689,5690,5691,5692,5693,5694,5695,5696,5699,5720,5721,6647,6648,7001,7086,7316,9588,25824,81502	ALB,BLVRB,COX4I1,COX5B,GPX1,NDUFA4,P4HB,PRDX1,PSMA3,PSMA6,PSMA7,PSMB1,PSMB2,PSMB3,PSMB4,PSMB5,PSMB6,PSMB7,PSMB8,PSMB10,PSME1,PSME2,SOD1,SOD2,PRDX2,TKT,UBC,PRDX6,PRDX5,HM13
3_Member	Reactome Gene Sets	R-HSA-1280215	Cytokine Signaling in Immune system	-21.4694	-18.325	301,302,567,834,941,942,1072,1435,2162,2335,3312,3383,3569,3574,3929,3934,3936,4282,4313,4318,5034,5306,5478,5684,5687,5688,5689,5690,5691,5692,5693,5694,5695,5696,5699,5720,5721,6175,6285,6288,6616,6647,6648,7133,7316,7334,7412,7431,7706,8767,10673	ANXA1,ANXA2,B2M,CASP1,CD80,CD86,CFL1,CSF1,F13A1,FN1,HSPA8,ICAM1,IL6,IL7,LBP,LCN2,LCP1,MIF,MMP2,MMP9,P4HB,PITPNA,PPIA,PSMA3,PSMA6,PSMA7,PSMB1,PSMB2,PSMB3,PSMB4,PSMB5,PSMB6,PSMB7,PSMB8,PSMB10,PSME1,PSME2,RPLP0,S100B,SAA1,SNAP25,SOD1,SOD2,TNFRSF1B,UBC,UBE2N,VCAM1,VIM,TRIM25,RIPK2,TNFSF13B
3_Member	KEGG Pathway	hsa05022	Pathways of neurodegeneration - multiple diseases	-20.5807	-17.5331	293,522,1327,1329,1435,2876,3028,3569,4137,4697,4708,4741,4744,4747,5582,5684,5687,5688,5689,5690,5691,5692,5693,5694,5695,6622,6647,7133,7277,7280,7316,7332,7345,7419,9001,9927,10381,10383,51079,80208,84790	SLC25A6,ATP5PF,COX4I1,COX5B,CSF1,GPX1,HSD17B10,IL6,MAPT,NDUFA4,NDUFB2,NEFM,NEFH,NEFL,PRKCG,PSMA3,PSMA6,PSMA7,PSMB1,PSMB2,PSMB3,PSMB4,PSMB5,PSMB6,PSMB7,SNCA,SOD1,TNFRSF1B,TUBA4A,TUBB2A,UBC,UBE2L3,UCHL1,VDAC3,HAP1,MFN2,TUBB3,TUBB4B,NDUFA13,SPG11,TUBA1C
3_Member	CORUM	CORUM:192	PA28-20S proteasome	-20.519	-17.2118	5684,5687,5688,5689,5690,5691,5692,5693,5694,5695,5720,5721	PSMA3,PSMA6,PSMA7,PSMB1,PSMB2,PSMB3,PSMB4,PSMB5,PSMB6,PSMB7,PSME1,PSME2
3_Member	Reactome Gene Sets	R-HSA-5357801	Programmed Cell Death	-20.4306	-17.1612	118,834,929,1991,3006,3007,4137,5339,5684,5687,5688,5689,5690,5691,5692,5693,5694,5695,5696,5699,5720,5721,6709,7082,7316,7431,7533	ADD1,CASP1,CD14,ELANE,H1-2,H1-3,MAPT,PLEC,PSMA3,PSMA6,PSMA7,PSMB1,PSMB2,PSMB3,PSMB4,PSMB5,PSMB6,PSMB7,PSMB8,PSMB10,PSME1,PSME2,SPTAN1,TJP1,UBC,VIM,YWHAH
3_Member	Reactome Gene Sets	R-HSA-8852276	The role of GTSE1 in G2/M progression after G2 checkpoint	-20.251	-17.0164	5684,5687,5688,5689,5690,5691,5692,5693,5694,5695,5696,5699,5720,5721,7277,7316,10381,10383,84790	PSMA3,PSMA6,PSMA7,PSMB1,PSMB2,PSMB3,PSMB4,PSMB5,PSMB6,PSMB7,PSMB8,PSMB10,PSME1,PSME2,TUBA4A,UBC,TUBB3,TUBB4B,TUBA1C
3_Member	Reactome Gene Sets	R-HSA-2262752	Cellular responses to stress	-20.0122	-17.0616	118,213,335,338,645,1327,1329,1410,2876,3006,3007,3305,3312,3484,3569,4697,5034,5052,5684,5687,5688,5689,5690,5691,5692,5693,5694,5695,5696,5699,5720,5721,6175,6176,6204,6207,6218,6223,6647,6648,7001,7086,7277,7280,7316,9588,10381,10383,25824,81502,84790	ADD1,ALB,APOA1,APOB,BLVRB,COX4I1,COX5B,CRYAB,GPX1,H1-2,H1-3,HSPA1L,HSPA8,IGFBP1,IL6,NDUFA4,P4HB,PRDX1,PSMA3,PSMA6,PSMA7,PSMB1,PSMB2,PSMB3,PSMB4,PSMB5,PSMB6,PSMB7,PSMB8,PSMB10,PSME1,PSME2,RPLP0,RPLP1,RPS10,RPS13,RPS17,RPS19,SOD1,SOD2,PRDX2,TKT,TUBA4A,TUBB2A,UBC,PRDX6,TUBB3,TUBB4B,PRDX5,HM13,TUBA1C
3_Member	Reactome Gene Sets	R-HSA-109581	Apoptosis	-19.9385	-16.7661	118,929,3006,3007,4137,5339,5684,5687,5688,5689,5690,5691,5692,5693,5694,5695,5696,5699,5720,5721,6709,7082,7316,7431,7533	ADD1,CD14,H1-2,H1-3,MAPT,PLEC,PSMA3,PSMA6,PSMA7,PSMB1,PSMB2,PSMB3,PSMB4,PSMB5,PSMB6,PSMB7,PSMB8,PSMB10,PSME1,PSME2,SPTAN1,TJP1,UBC,VIM,YWHAH
3_Member	KEGG Pathway	hsa05012	Parkinson disease	-19.4356	-16.5641	293,522,1327,1329,2773,4137,4697,4708,5684,5687,5688,5689,5690,5691,5692,5693,5694,5695,6622,6647,7277,7280,7316,7332,7345,7419,9927,10381,10383,51079,84790	SLC25A6,ATP5PF,COX4I1,COX5B,GNAI3,MAPT,NDUFA4,NDUFB2,PSMA3,PSMA6,PSMA7,PSMB1,PSMB2,PSMB3,PSMB4,PSMB5,PSMB6,PSMB7,SNCA,SOD1,TUBA4A,TUBB2A,UBC,UBE2L3,UCHL1,VDAC3,MFN2,TUBB3,TUBB4B,NDUFA13,TUBA1C
3_Member	KEGG Pathway	hsa05020	Prion disease	-19.1013	-16.2579	293,522,713,714,729,732,1327,1329,3305,3312,3569,4697,4708,5684,5687,5688,5689,5690,5691,5692,5693,5694,5695,6647,7277,7280,7419,10381,10383,51079,84790	SLC25A6,ATP5PF,C1QB,C1QC,C6,C8B,COX4I1,COX5B,HSPA1L,HSPA8,IL6,NDUFA4,NDUFB2,PSMA3,PSMA6,PSMA7,PSMB1,PSMB2,PSMB3,PSMB4,PSMB5,PSMB6,PSMB7,SOD1,TUBA4A,TUBB2A,VDAC3,TUBB3,TUBB4B,NDUFA13,TUBA1C
3_Member	Reactome Gene Sets	R-HSA-1236975	Antigen processing-Cross presentation	-18.8696	-15.806	567,929,2243,3685,5684,5687,5688,5689,5690,5691,5692,5693,5694,5695,5696,5699,5720,5721,6271,7316	B2M,CD14,FGA,ITGAV,PSMA3,PSMA6,PSMA7,PSMB1,PSMB2,PSMB3,PSMB4,PSMB5,PSMB6,PSMB7,PSMB8,PSMB10,PSME1,PSME2,S100A1,UBC
3_Member	Reactome Gene Sets	R-HSA-1236974	ER-Phagosome pathway	-18.8536	-15.806	567,929,2243,5684,5687,5688,5689,5690,5691,5692,5693,5694,5695,5696,5699,5720,5721,6271,7316	B2M,CD14,FGA,PSMA3,PSMA6,PSMA7,PSMB1,PSMB2,PSMB3,PSMB4,PSMB5,PSMB6,PSMB7,PSMB8,PSMB10,PSME1,PSME2,S100A1,UBC
3_Member	Reactome Gene Sets	R-HSA-450408	AUF1 (hnRNP D0) binds and destabilizes mRNA	-18.274	-15.3234	3315,5684,5687,5688,5689,5690,5691,5692,5693,5694,5695,5696,5699,5720,5721,7316	HSPB1,PSMA3,PSMA6,PSMA7,PSMB1,PSMB2,PSMB3,PSMB4,PSMB5,PSMB6,PSMB7,PSMB8,PSMB10,PSME1,PSME2,UBC
3_Member	Reactome Gene Sets	R-HSA-211733	Regulation of activated PAK-2p34 by proteasome mediated degradation	-17.5271	-14.6699	5684,5687,5688,5689,5690,5691,5692,5693,5694,5695,5696,5699,5720,5721,7316	PSMA3,PSMA6,PSMA7,PSMB1,PSMB2,PSMB3,PSMB4,PSMB5,PSMB6,PSMB7,PSMB8,PSMB10,PSME1,PSME2,UBC
3_Member	WikiPathways	WP183	Proteasome degradation	-17.4819	-14.6384	5684,5687,5688,5689,5690,5691,5692,5693,5694,5695,5696,5699,5720,5721,7316,7345	PSMA3,PSMA6,PSMA7,PSMB1,PSMB2,PSMB3,PSMB4,PSMB5,PSMB6,PSMB7,PSMB8,PSMB10,PSME1,PSME2,UBC,UCHL1
3_Member	Reactome Gene Sets	R-HSA-180534	Vpu mediated degradation of CD4	-17.2363	-14.4788	5684,5687,5688,5689,5690,5691,5692,5693,5694,5695,5696,5699,5720,5721,7316	PSMA3,PSMA6,PSMA7,PSMB1,PSMB2,PSMB3,PSMB4,PSMB5,PSMB6,PSMB7,PSMB8,PSMB10,PSME1,PSME2,UBC
3_Member	Reactome Gene Sets	R-HSA-349425	Autodegradation of the E3 ubiquitin ligase COP1	-17.2363	-14.4788	5684,5687,5688,5689,5690,5691,5692,5693,5694,5695,5696,5699,5720,5721,7316	PSMA3,PSMA6,PSMA7,PSMB1,PSMB2,PSMB3,PSMB4,PSMB5,PSMB6,PSMB7,PSMB8,PSMB10,PSME1,PSME2,UBC
3_Member	Reactome Gene Sets	R-HSA-69601	Ubiquitin Mediated Degradation of Phosphorylated Cdc25A	-17.2363	-14.4788	5684,5687,5688,5689,5690,5691,5692,5693,5694,5695,5696,5699,5720,5721,7316	PSMA3,PSMA6,PSMA7,PSMB1,PSMB2,PSMB3,PSMB4,PSMB5,PSMB6,PSMB7,PSMB8,PSMB10,PSME1,PSME2,UBC
3_Member	Reactome Gene Sets	R-HSA-69610	p53-Independent DNA Damage Response	-17.2363	-14.4788	5684,5687,5688,5689,5690,5691,5692,5693,5694,5695,5696,5699,5720,5721,7316	PSMA3,PSMA6,PSMA7,PSMB1,PSMB2,PSMB3,PSMB4,PSMB5,PSMB6,PSMB7,PSMB8,PSMB10,PSME1,PSME2,UBC
3_Member	Reactome Gene Sets	R-HSA-69613	p53-Independent G1/S DNA damage checkpoint	-17.2363	-14.4788	5684,5687,5688,5689,5690,5691,5692,5693,5694,5695,5696,5699,5720,5721,7316	PSMA3,PSMA6,PSMA7,PSMB1,PSMB2,PSMB3,PSMB4,PSMB5,PSMB6,PSMB7,PSMB8,PSMB10,PSME1,PSME2,UBC
3_Member	Reactome Gene Sets	R-HSA-75815	Ubiquitin-dependent degradation of Cyclin D	-17.2363	-14.4788	5684,5687,5688,5689,5690,5691,5692,5693,5694,5695,5696,5699,5720,5721,7316	PSMA3,PSMA6,PSMA7,PSMB1,PSMB2,PSMB3,PSMB4,PSMB5,PSMB6,PSMB7,PSMB8,PSMB10,PSME1,PSME2,UBC
3_Member	Reactome Gene Sets	R-HSA-9762114	GSK3B and BTRC:CUL1-mediated-degradation of NFE2L2	-17.2363	-14.4788	5684,5687,5688,5689,5690,5691,5692,5693,5694,5695,5696,5699,5720,5721,7316	PSMA3,PSMA6,PSMA7,PSMB1,PSMB2,PSMB3,PSMB4,PSMB5,PSMB6,PSMB7,PSMB8,PSMB10,PSME1,PSME2,UBC
3_Member	Reactome Gene Sets	R-HSA-5358346	Hedgehog ligand biogenesis	-17.1194	-14.3729	5034,5684,5687,5688,5689,5690,5691,5692,5693,5694,5695,5696,5699,5720,5721,7316	P4HB,PSMA3,PSMA6,PSMA7,PSMB1,PSMB2,PSMB3,PSMB4,PSMB5,PSMB6,PSMB7,PSMB8,PSMB10,PSME1,PSME2,UBC
3_Member	Reactome Gene Sets	R-HSA-169911	Regulation of Apoptosis	-17.096	-14.3602	5684,5687,5688,5689,5690,5691,5692,5693,5694,5695,5696,5699,5720,5721,7316	PSMA3,PSMA6,PSMA7,PSMB1,PSMB2,PSMB3,PSMB4,PSMB5,PSMB6,PSMB7,PSMB8,PSMB10,PSME1,PSME2,UBC
3_Member	Reactome Gene Sets	R-HSA-9759194	Nuclear events mediated by NFE2L2	-17.0772	-14.3519	5052,5684,5687,5688,5689,5690,5691,5692,5693,5694,5695,5696,5699,5720,5721,7086,7316	PRDX1,PSMA3,PSMA6,PSMA7,PSMB1,PSMB2,PSMB3,PSMB4,PSMB5,PSMB6,PSMB7,PSMB8,PSMB10,PSME1,PSME2,TKT,UBC
3_Member	Reactome Gene Sets	R-HSA-180585	Vif-mediated degradation of APOBEC3G	-16.9588	-14.2824	5684,5687,5688,5689,5690,5691,5692,5693,5694,5695,5696,5699,5720,5721,7316	PSMA3,PSMA6,PSMA7,PSMB1,PSMB2,PSMB3,PSMB4,PSMB5,PSMB6,PSMB7,PSMB8,PSMB10,PSME1,PSME2,UBC
3_Member	Reactome Gene Sets	R-HSA-8854050	FBXL7 down-regulates AURKA during mitotic entry and in early mitosis	-16.9588	-14.2824	5684,5687,5688,5689,5690,5691,5692,5693,5694,5695,5696,5699,5720,5721,7316	PSMA3,PSMA6,PSMA7,PSMB1,PSMB2,PSMB3,PSMB4,PSMB5,PSMB6,PSMB7,PSMB8,PSMB10,PSME1,PSME2,UBC
3_Member	Reactome Gene Sets	R-HSA-9604323	Negative regulation of NOTCH4 signaling	-16.9588	-14.2824	5684,5687,5688,5689,5690,5691,5692,5693,5694,5695,5696,5699,5720,5721,7316	PSMA3,PSMA6,PSMA7,PSMB1,PSMB2,PSMB3,PSMB4,PSMB5,PSMB6,PSMB7,PSMB8,PSMB10,PSME1,PSME2,UBC
3_Member	Reactome Gene Sets	R-HSA-5610787	Hedgehog 'off' state	-16.8793	-14.221	5684,5687,5688,5689,5690,5691,5692,5693,5694,5695,5696,5699,5720,5721,7277,7316,10381,10383,84790	PSMA3,PSMA6,PSMA7,PSMB1,PSMB2,PSMB3,PSMB4,PSMB5,PSMB6,PSMB7,PSMB8,PSMB10,PSME1,PSME2,TUBA4A,UBC,TUBB3,TUBB4B,TUBA1C
3_Member	Reactome Gene Sets	R-HSA-174113	SCF-beta-TrCP mediated degradation of Emi1	-16.8247	-14.2063	5684,5687,5688,5689,5690,5691,5692,5693,5694,5695,5696,5699,5720,5721,7316	PSMA3,PSMA6,PSMA7,PSMB1,PSMB2,PSMB3,PSMB4,PSMB5,PSMB6,PSMB7,PSMB8,PSMB10,PSME1,PSME2,UBC
3_Member	Reactome Gene Sets	R-HSA-4641257	Degradation of AXIN	-16.8247	-14.2063	5684,5687,5688,5689,5690,5691,5692,5693,5694,5695,5696,5699,5720,5721,7316	PSMA3,PSMA6,PSMA7,PSMB1,PSMB2,PSMB3,PSMB4,PSMB5,PSMB6,PSMB7,PSMB8,PSMB10,PSME1,PSME2,UBC
3_Member	Reactome Gene Sets	R-HSA-8941858	Regulation of RUNX3 expression and activity	-16.8247	-14.2063	5684,5687,5688,5689,5690,5691,5692,5693,5694,5695,5696,5699,5720,5721,7316	PSMA3,PSMA6,PSMA7,PSMB1,PSMB2,PSMB3,PSMB4,PSMB5,PSMB6,PSMB7,PSMB8,PSMB10,PSME1,PSME2,UBC
3_Member	CORUM	CORUM:191	20S proteasome	-16.8044	-14.2041	5684,5687,5688,5689,5690,5691,5692,5693,5694,5695	PSMA3,PSMA6,PSMA7,PSMB1,PSMB2,PSMB3,PSMB4,PSMB5,PSMB6,PSMB7
3_Member	Reactome Gene Sets	R-HSA-174154	APC/C:Cdc20 mediated degradation of Securin	-16.7763	-14.1836	5684,5687,5688,5689,5690,5691,5692,5693,5694,5695,5696,5699,5720,5721,7316,9232	PSMA3,PSMA6,PSMA7,PSMB1,PSMB2,PSMB3,PSMB4,PSMB5,PSMB6,PSMB7,PSMB8,PSMB10,PSME1,PSME2,UBC,PTTG1
3_Member	Reactome Gene Sets	R-HSA-5362768	Hh mutants are degraded by ERAD	-16.6934	-14.1083	5684,5687,5688,5689,5690,5691,5692,5693,5694,5695,5696,5699,5720,5721,7316	PSMA3,PSMA6,PSMA7,PSMB1,PSMB2,PSMB3,PSMB4,PSMB5,PSMB6,PSMB7,PSMB8,PSMB10,PSME1,PSME2,UBC
3_Member	Reactome Gene Sets	R-HSA-4641258	Degradation of DVL	-16.5649	-14.0017	5684,5687,5688,5689,5690,5691,5692,5693,5694,5695,5696,5699,5720,5721,7316	PSMA3,PSMA6,PSMA7,PSMB1,PSMB2,PSMB3,PSMB4,PSMB5,PSMB6,PSMB7,PSMB8,PSMB10,PSME1,PSME2,UBC
3_Member	Reactome Gene Sets	R-HSA-69541	Stabilization of p53	-16.5649	-14.0017	5684,5687,5688,5689,5690,5691,5692,5693,5694,5695,5696,5699,5720,5721,7316	PSMA3,PSMA6,PSMA7,PSMB1,PSMB2,PSMB3,PSMB4,PSMB5,PSMB6,PSMB7,PSMB8,PSMB10,PSME1,PSME2,UBC
3_Member	KEGG Pathway	hsa03050	Proteasome	-16.4949	-13.9457	5684,5687,5688,5689,5690,5691,5692,5693,5694,5695,5696,5699,5720,5721	PSMA3,PSMA6,PSMA7,PSMB1,PSMB2,PSMB3,PSMB4,PSMB5,PSMB6,PSMB7,PSMB8,PSMB10,PSME1,PSME2
3_Member	KEGG Pathway	hsa05014	Amyotrophic lateral sclerosis	-16.3914	-13.733	522,834,1327,1329,2733,2876,4697,4708,4741,4744,4747,5216,5684,5687,5688,5689,5690,5691,5692,5693,5694,5695,6647,7133,7277,7280,9001,10381,10383,51079,80208,84790	ATP5PF,CASP1,COX4I1,COX5B,GLE1,GPX1,NDUFA4,NDUFB2,NEFM,NEFH,NEFL,PFN1,PSMA3,PSMA6,PSMA7,PSMB1,PSMB2,PSMB3,PSMB4,PSMB5,PSMB6,PSMB7,SOD1,TNFRSF1B,TUBA4A,TUBB2A,HAP1,TUBB3,TUBB4B,NDUFA13,SPG11,TUBA1C
3_Member	CORUM	CORUM:194	PA28gamma-20S proteasome	-16.3314	-13.8024	5684,5687,5688,5689,5690,5691,5692,5693,5694,5695	PSMA3,PSMA6,PSMA7,PSMB1,PSMB2,PSMB3,PSMB4,PSMB5,PSMB6,PSMB7
3_Member	Reactome Gene Sets	R-HSA-5387390	Hh mutants abrogate ligand secretion	-16.3159	-13.7998	5684,5687,5688,5689,5690,5691,5692,5693,5694,5695,5696,5699,5720,5721,7316	PSMA3,PSMA6,PSMA7,PSMB1,PSMB2,PSMB3,PSMB4,PSMB5,PSMB6,PSMB7,PSMB8,PSMB10,PSME1,PSME2,UBC
3_Member	Reactome Gene Sets	R-HSA-5676590	NIK-->noncanonical NF-kB signaling	-16.3159	-13.7998	5684,5687,5688,5689,5690,5691,5692,5693,5694,5695,5696,5699,5720,5721,7316	PSMA3,PSMA6,PSMA7,PSMB1,PSMB2,PSMB3,PSMB4,PSMB5,PSMB6,PSMB7,PSMB8,PSMB10,PSME1,PSME2,UBC
3_Member	Reactome Gene Sets	R-HSA-450531	Regulation of mRNA stability by proteins that bind AU-rich elements	-16.2297	-13.7247	1994,3315,5684,5687,5688,5689,5690,5691,5692,5693,5694,5695,5696,5699,5720,5721,7316	ELAVL1,HSPB1,PSMA3,PSMA6,PSMA7,PSMB1,PSMB2,PSMB3,PSMB4,PSMB5,PSMB6,PSMB7,PSMB8,PSMB10,PSME1,PSME2,UBC
3_Member	Reactome Gene Sets	R-HSA-187577	SCF(Skp2)-mediated degradation of p27/p21	-16.1951	-13.7216	5684,5687,5688,5689,5690,5691,5692,5693,5694,5695,5696,5699,5720,5721,7316	PSMA3,PSMA6,PSMA7,PSMB1,PSMB2,PSMB3,PSMB4,PSMB5,PSMB6,PSMB7,PSMB8,PSMB10,PSME1,PSME2,UBC
3_Member	Reactome Gene Sets	R-HSA-5607761	Dectin-1 mediated noncanonical NF-kB signaling	-16.1951	-13.7216	5684,5687,5688,5689,5690,5691,5692,5693,5694,5695,5696,5699,5720,5721,7316	PSMA3,PSMA6,PSMA7,PSMB1,PSMB2,PSMB3,PSMB4,PSMB5,PSMB6,PSMB7,PSMB8,PSMB10,PSME1,PSME2,UBC
3_Member	Reactome Gene Sets	R-HSA-5610780	Degradation of GLI1 by the proteasome	-16.1951	-13.7216	5684,5687,5688,5689,5690,5691,5692,5693,5694,5695,5696,5699,5720,5721,7316	PSMA3,PSMA6,PSMA7,PSMB1,PSMB2,PSMB3,PSMB4,PSMB5,PSMB6,PSMB7,PSMB8,PSMB10,PSME1,PSME2,UBC
3_Member	Reactome Gene Sets	R-HSA-5610783	Degradation of GLI2 by the proteasome	-16.1951	-13.7216	5684,5687,5688,5689,5690,5691,5692,5693,5694,5695,5696,5699,5720,5721,7316	PSMA3,PSMA6,PSMA7,PSMB1,PSMB2,PSMB3,PSMB4,PSMB5,PSMB6,PSMB7,PSMB8,PSMB10,PSME1,PSME2,UBC
3_Member	Reactome Gene Sets	R-HSA-5610785	GLI3 is processed to GLI3R by the proteasome	-16.1951	-13.7216	5684,5687,5688,5689,5690,5691,5692,5693,5694,5695,5696,5699,5720,5721,7316	PSMA3,PSMA6,PSMA7,PSMB1,PSMB2,PSMB3,PSMB4,PSMB5,PSMB6,PSMB7,PSMB8,PSMB10,PSME1,PSME2,UBC
3_Member	Reactome Gene Sets	R-HSA-174178	APC/C:Cdh1 mediated degradation of Cdc20 and other APC/C:Cdh1 targeted proteins in late mitosis/early G1	-16.1407	-13.6842	5684,5687,5688,5689,5690,5691,5692,5693,5694,5695,5696,5699,5720,5721,7316,9232	PSMA3,PSMA6,PSMA7,PSMB1,PSMB2,PSMB3,PSMB4,PSMB5,PSMB6,PSMB7,PSMB8,PSMB10,PSME1,PSME2,UBC,PTTG1
3_Member	Reactome Gene Sets	R-HSA-5678895	Defective CFTR causes cystic fibrosis	-16.0767	-13.6312	5684,5687,5688,5689,5690,5691,5692,5693,5694,5695,5696,5699,5720,5721,7316	PSMA3,PSMA6,PSMA7,PSMB1,PSMB2,PSMB3,PSMB4,PSMB5,PSMB6,PSMB7,PSMB8,PSMB10,PSME1,PSME2,UBC
3_Member	Reactome Gene Sets	R-HSA-1236978	Cross-presentation of soluble exogenous antigens (endosomes)	-16.0579	-13.6178	5684,5687,5688,5689,5690,5691,5692,5693,5694,5695,5696,5699,5720,5721	PSMA3,PSMA6,PSMA7,PSMB1,PSMB2,PSMB3,PSMB4,PSMB5,PSMB6,PSMB7,PSMB8,PSMB10,PSME1,PSME2
3_Member	Reactome Gene Sets	R-HSA-9824446	Viral Infection Pathways	-16.0516	-13.4191	293,567,834,905,2547,3339,4153,5045,5478,5684,5687,5688,5689,5690,5691,5692,5693,5694,5695,5696,5699,5720,5721,6175,6176,6204,6207,6218,6223,7082,7277,7280,7316,7334,7533,7555,7706,8178,8767,9632,10381,10383,53822,84790,84875	SLC25A6,B2M,CASP1,CCNT2,XRCC6,HSPG2,MBL2,FURIN,PPIA,PSMA3,PSMA6,PSMA7,PSMB1,PSMB2,PSMB3,PSMB4,PSMB5,PSMB6,PSMB7,PSMB8,PSMB10,PSME1,PSME2,RPLP0,RPLP1,RPS10,RPS13,RPS17,RPS19,TJP1,TUBA4A,TUBB2A,UBC,UBE2N,YWHAH,CNBP,TRIM25,ELL,RIPK2,SEC24C,TUBB3,TUBB4B,FXYD7,TUBA1C,PARP10
3_Member	Reactome Gene Sets	R-HSA-176409	APC/C:Cdc20 mediated degradation of mitotic proteins	-15.9421	-13.5126	5684,5687,5688,5689,5690,5691,5692,5693,5694,5695,5696,5699,5720,5721,7316,9232	PSMA3,PSMA6,PSMA7,PSMB1,PSMB2,PSMB3,PSMB4,PSMB5,PSMB6,PSMB7,PSMB8,PSMB10,PSME1,PSME2,UBC,PTTG1
3_Member	Reactome Gene Sets	R-HSA-4086400	PCP/CE pathway	-15.8848	-13.4605	5216,5582,5684,5687,5688,5689,5690,5691,5692,5693,5694,5695,5696,5699,5720,5721,7316	PFN1,PRKCG,PSMA3,PSMA6,PSMA7,PSMB1,PSMB2,PSMB3,PSMB4,PSMB5,PSMB6,PSMB7,PSMB8,PSMB10,PSME1,PSME2,UBC
3_Member	Reactome Gene Sets	R-HSA-176814	Activation of APC/C and APC/C:Cdc20 mediated degradation of mitotic proteins	-15.8451	-13.426	5684,5687,5688,5689,5690,5691,5692,5693,5694,5695,5696,5699,5720,5721,7316,9232	PSMA3,PSMA6,PSMA7,PSMB1,PSMB2,PSMB3,PSMB4,PSMB5,PSMB6,PSMB7,PSMB8,PSMB10,PSME1,PSME2,UBC,PTTG1
3_Member	Reactome Gene Sets	R-HSA-350562	Regulation of ornithine decarboxylase (ODC)	-15.7841	-13.3751	5684,5687,5688,5689,5690,5691,5692,5693,5694,5695,5696,5699,5720,5721	PSMA3,PSMA6,PSMA7,PSMB1,PSMB2,PSMB3,PSMB4,PSMB5,PSMB6,PSMB7,PSMB8,PSMB10,PSME1,PSME2
3_Member	Reactome Gene Sets	R-HSA-5358351	Signaling by Hedgehog	-15.7526	-13.3553	5034,5684,5687,5688,5689,5690,5691,5692,5693,5694,5695,5696,5699,5720,5721,7277,7316,10381,10383,84790	P4HB,PSMA3,PSMA6,PSMA7,PSMB1,PSMB2,PSMB3,PSMB4,PSMB5,PSMB6,PSMB7,PSMB8,PSMB10,PSME1,PSME2,TUBA4A,UBC,TUBB3,TUBB4B,TUBA1C
3_Member	Reactome Gene Sets	R-HSA-5619084	ABC transporter disorders	-15.7496	-13.3553	335,5684,5687,5688,5689,5690,5691,5692,5693,5694,5695,5696,5699,5720,5721,7316	APOA1,PSMA3,PSMA6,PSMA7,PSMB1,PSMB2,PSMB3,PSMB4,PSMB5,PSMB6,PSMB7,PSMB8,PSMB10,PSME1,PSME2,UBC
3_Member	Reactome Gene Sets	R-HSA-174084	Autodegradation of Cdh1 by Cdh1:APC/C	-15.7348	-13.35	5684,5687,5688,5689,5690,5691,5692,5693,5694,5695,5696,5699,5720,5721,7316	PSMA3,PSMA6,PSMA7,PSMB1,PSMB2,PSMB3,PSMB4,PSMB5,PSMB6,PSMB7,PSMB8,PSMB10,PSME1,PSME2,UBC
3_Member	Reactome Gene Sets	R-HSA-4608870	Asymmetric localization of PCP proteins	-15.7348	-13.35	5684,5687,5688,5689,5690,5691,5692,5693,5694,5695,5696,5699,5720,5721,7316	PSMA3,PSMA6,PSMA7,PSMB1,PSMB2,PSMB3,PSMB4,PSMB5,PSMB6,PSMB7,PSMB8,PSMB10,PSME1,PSME2,UBC
3_Member	Reactome Gene Sets	R-HSA-9010553	Regulation of expression of SLITs and ROBOs	-15.6567	-13.2766	5684,5687,5688,5689,5690,5691,5692,5693,5694,5695,5696,5699,5720,5721,6175,6204,6207,6218,6223,7316,23032	PSMA3,PSMA6,PSMA7,PSMB1,PSMB2,PSMB3,PSMB4,PSMB5,PSMB6,PSMB7,PSMB8,PSMB10,PSME1,PSME2,RPLP0,RPS10,RPS13,RPS17,RPS19,UBC,USP33
3_Member	Reactome Gene Sets	R-HSA-1234176	Oxygen-dependent proline hydroxylation of Hypoxia-inducible Factor Alpha	-15.5172	-13.1598	5684,5687,5688,5689,5690,5691,5692,5693,5694,5695,5696,5699,5720,5721,7316	PSMA3,PSMA6,PSMA7,PSMB1,PSMB2,PSMB3,PSMB4,PSMB5,PSMB6,PSMB7,PSMB8,PSMB10,PSME1,PSME2,UBC
3_Member	Reactome Gene Sets	R-HSA-69563	p53-Dependent G1 DNA Damage Response	-15.5172	-13.1598	5684,5687,5688,5689,5690,5691,5692,5693,5694,5695,5696,5699,5720,5721,7316	PSMA3,PSMA6,PSMA7,PSMB1,PSMB2,PSMB3,PSMB4,PSMB5,PSMB6,PSMB7,PSMB8,PSMB10,PSME1,PSME2,UBC
3_Member	Reactome Gene Sets	R-HSA-69580	p53-Dependent G1/S DNA damage checkpoint	-15.5172	-13.1598	5684,5687,5688,5689,5690,5691,5692,5693,5694,5695,5696,5699,5720,5721,7316	PSMA3,PSMA6,PSMA7,PSMB1,PSMB2,PSMB3,PSMB4,PSMB5,PSMB6,PSMB7,PSMB8,PSMB10,PSME1,PSME2,UBC
3_Member	Reactome Gene Sets	R-HSA-1169091	Activation of NF-kappaB in B cells	-15.4112	-13.0627	5684,5687,5688,5689,5690,5691,5692,5693,5694,5695,5696,5699,5720,5721,7316	PSMA3,PSMA6,PSMA7,PSMB1,PSMB2,PSMB3,PSMB4,PSMB5,PSMB6,PSMB7,PSMB8,PSMB10,PSME1,PSME2,UBC
3_Member	Reactome Gene Sets	R-HSA-5658442	Regulation of RAS by GAPs	-15.3072	-12.9672	5684,5687,5688,5689,5690,5691,5692,5693,5694,5695,5696,5699,5720,5721,7316	PSMA3,PSMA6,PSMA7,PSMB1,PSMB2,PSMB3,PSMB4,PSMB5,PSMB6,PSMB7,PSMB8,PSMB10,PSME1,PSME2,UBC
3_Member	Reactome Gene Sets	R-HSA-69615	G1/S DNA Damage Checkpoints	-15.3072	-12.9672	5684,5687,5688,5689,5690,5691,5692,5693,5694,5695,5696,5699,5720,5721,7316	PSMA3,PSMA6,PSMA7,PSMB1,PSMB2,PSMB3,PSMB4,PSMB5,PSMB6,PSMB7,PSMB8,PSMB10,PSME1,PSME2,UBC
3_Member	Reactome Gene Sets	R-HSA-8948751	Regulation of PTEN stability and activity	-15.2049	-12.8775	5684,5687,5688,5689,5690,5691,5692,5693,5694,5695,5696,5699,5720,5721,7316	PSMA3,PSMA6,PSMA7,PSMB1,PSMB2,PSMB3,PSMB4,PSMB5,PSMB6,PSMB7,PSMB8,PSMB10,PSME1,PSME2,UBC
3_Member	Reactome Gene Sets	R-HSA-71291	Metabolism of amino acids and derivatives	-15.1131	-12.6784	501,1152,2653,2752,3028,4329,5684,5687,5688,5689,5690,5691,5692,5693,5694,5695,5696,5699,5720,5721,5860,6175,6176,6204,6207,6218,6223,7263,7965,51166,58472	ALDH7A1,CKB,GCSH,GLUL,HSD17B10,ALDH6A1,PSMA3,PSMA6,PSMA7,PSMB1,PSMB2,PSMB3,PSMB4,PSMB5,PSMB6,PSMB7,PSMB8,PSMB10,PSME1,PSME2,QDPR,RPLP0,RPLP1,RPS10,RPS13,RPS17,RPS19,TST,AIMP2,AADAT,SQOR
3_Member	Reactome Gene Sets	R-HSA-5668541	TNFR2 non-canonical NF-kB pathway	-15.0934	-12.7743	5684,5687,5688,5689,5690,5691,5692,5693,5694,5695,5696,5699,5720,5721,7133,7316,10673	PSMA3,PSMA6,PSMA7,PSMB1,PSMB2,PSMB3,PSMB4,PSMB5,PSMB6,PSMB7,PSMB8,PSMB10,PSME1,PSME2,TNFRSF1B,UBC,TNFSF13B
3_Member	Reactome Gene Sets	R-HSA-68949	Orc1 removal from chromatin	-15.0054	-12.6942	5684,5687,5688,5689,5690,5691,5692,5693,5694,5695,5696,5699,5720,5721,7316	PSMA3,PSMA6,PSMA7,PSMB1,PSMB2,PSMB3,PSMB4,PSMB5,PSMB6,PSMB7,PSMB8,PSMB10,PSME1,PSME2,UBC
3_Member	Reactome Gene Sets	R-HSA-9020702	Interleukin-1 signaling	-14.9573	-12.533	5684,5687,5688,5689,5690,5691,5692,5693,5694,5695,5696,5699,5720,5721,6285,6288,7316,7334,8767	PSMA3,PSMA6,PSMA7,PSMB1,PSMB2,PSMB3,PSMB4,PSMB5,PSMB6,PSMB7,PSMB8,PSMB10,PSME1,PSME2,S100B,SAA1,UBC,UBE2N,RIPK2
3_Member	Reactome Gene Sets	R-HSA-174143	APC/C-mediated degradation of cell cycle proteins	-14.8659	-12.5666	5684,5687,5688,5689,5690,5691,5692,5693,5694,5695,5696,5699,5720,5721,7316,9232	PSMA3,PSMA6,PSMA7,PSMB1,PSMB2,PSMB3,PSMB4,PSMB5,PSMB6,PSMB7,PSMB8,PSMB10,PSME1,PSME2,UBC,PTTG1
3_Member	Reactome Gene Sets	R-HSA-453276	Regulation of mitotic cell cycle	-14.8659	-12.5666	5684,5687,5688,5689,5690,5691,5692,5693,5694,5695,5696,5699,5720,5721,7316,9232	PSMA3,PSMA6,PSMA7,PSMB1,PSMB2,PSMB3,PSMB4,PSMB5,PSMB6,PSMB7,PSMB8,PSMB10,PSME1,PSME2,UBC,PTTG1
3_Member	Reactome Gene Sets	R-HSA-174184	Cdc20:Phospho-APC/C mediated degradation of Cyclin A	-14.8123	-12.5282	5684,5687,5688,5689,5690,5691,5692,5693,5694,5695,5696,5699,5720,5721,7316	PSMA3,PSMA6,PSMA7,PSMB1,PSMB2,PSMB3,PSMB4,PSMB5,PSMB6,PSMB7,PSMB8,PSMB10,PSME1,PSME2,UBC
3_Member	Reactome Gene Sets	R-HSA-69017	CDK-mediated phosphorylation and removal of Cdc6	-14.8123	-12.5282	5684,5687,5688,5689,5690,5691,5692,5693,5694,5695,5696,5699,5720,5721,7316	PSMA3,PSMA6,PSMA7,PSMB1,PSMB2,PSMB3,PSMB4,PSMB5,PSMB6,PSMB7,PSMB8,PSMB10,PSME1,PSME2,UBC
3_Member	Reactome Gene Sets	R-HSA-8939902	Regulation of RUNX2 expression and activity	-14.8123	-12.5282	5684,5687,5688,5689,5690,5691,5692,5693,5694,5695,5696,5699,5720,5721,7316	PSMA3,PSMA6,PSMA7,PSMB1,PSMB2,PSMB3,PSMB4,PSMB5,PSMB6,PSMB7,PSMB8,PSMB10,PSME1,PSME2,UBC
3_Member	Reactome Gene Sets	R-HSA-351202	Metabolism of polyamines	-14.805	-12.5247	5684,5687,5688,5689,5690,5691,5692,5693,5694,5695,5696,5699,5720,5721	PSMA3,PSMA6,PSMA7,PSMB1,PSMB2,PSMB3,PSMB4,PSMB5,PSMB6,PSMB7,PSMB8,PSMB10,PSME1,PSME2
3_Member	Reactome Gene Sets	R-HSA-5687128	MAPK6/MAPK4 signaling	-14.784	-12.5074	3315,5684,5687,5688,5689,5690,5691,5692,5693,5694,5695,5696,5699,5720,5721,7316	HSPB1,PSMA3,PSMA6,PSMA7,PSMB1,PSMB2,PSMB3,PSMB4,PSMB5,PSMB6,PSMB7,PSMB8,PSMB10,PSME1,PSME2,UBC
3_Member	CORUM	CORUM:193	PA700-20S-PA28 complex	-14.7642	-12.4911	5684,5687,5688,5689,5690,5691,5692,5693,5694,5695,5720,5721	PSMA3,PSMA6,PSMA7,PSMB1,PSMB2,PSMB3,PSMB4,PSMB5,PSMB6,PSMB7,PSME1,PSME2
3_Member	Reactome Gene Sets	R-HSA-9755511	KEAP1-NFE2L2 pathway	-14.7306	-12.4612	5052,5684,5687,5688,5689,5690,5691,5692,5693,5694,5695,5696,5699,5720,5721,7086,7316	PRDX1,PSMA3,PSMA6,PSMA7,PSMB1,PSMB2,PSMB3,PSMB4,PSMB5,PSMB6,PSMB7,PSMB8,PSMB10,PSME1,PSME2,TKT,UBC
3_Member	Reactome Gene Sets	R-HSA-179419	APC:Cdc20 mediated degradation of cell cycle proteins prior to satisfation of the cell cycle checkpoint	-14.7181	-12.4523	5684,5687,5688,5689,5690,5691,5692,5693,5694,5695,5696,5699,5720,5721,7316	PSMA3,PSMA6,PSMA7,PSMB1,PSMB2,PSMB3,PSMB4,PSMB5,PSMB6,PSMB7,PSMB8,PSMB10,PSME1,PSME2,UBC
3_Member	Reactome Gene Sets	R-HSA-1234174	Cellular response to hypoxia	-14.6253	-12.3702	5684,5687,5688,5689,5690,5691,5692,5693,5694,5695,5696,5699,5720,5721,7316	PSMA3,PSMA6,PSMA7,PSMB1,PSMB2,PSMB3,PSMB4,PSMB5,PSMB6,PSMB7,PSMB8,PSMB10,PSME1,PSME2,UBC
3_Member	Reactome Gene Sets	R-HSA-376176	Signaling by ROBO receptors	-14.5687	-12.3206	5216,5684,5687,5688,5689,5690,5691,5692,5693,5694,5695,5696,5699,5720,5721,6175,6204,6207,6218,6223,7316,23032	PFN1,PSMA3,PSMA6,PSMA7,PSMB1,PSMB2,PSMB3,PSMB4,PSMB5,PSMB6,PSMB7,PSMB8,PSMB10,PSME1,PSME2,RPLP0,RPS10,RPS13,RPS17,RPS19,UBC,USP33
3_Member	Reactome Gene Sets	R-HSA-176408	Regulation of APC/C activators between G1/S and early anaphase	-14.0973	-11.8791	5684,5687,5688,5689,5690,5691,5692,5693,5694,5695,5696,5699,5720,5721,7316	PSMA3,PSMA6,PSMA7,PSMB1,PSMB2,PSMB3,PSMB4,PSMB5,PSMB6,PSMB7,PSMB8,PSMB10,PSME1,PSME2,UBC
3_Member	Reactome Gene Sets	R-HSA-202424	Downstream TCR signaling	-14.0915	-11.8765	5684,5687,5688,5689,5690,5691,5692,5693,5694,5695,5696,5699,5720,5721,7316,8767	PSMA3,PSMA6,PSMA7,PSMB1,PSMB2,PSMB3,PSMB4,PSMB5,PSMB6,PSMB7,PSMB8,PSMB10,PSME1,PSME2,UBC,RIPK2
3_Member	CORUM	CORUM:181	26S proteasome	-14.0269	-11.8182	5684,5687,5688,5689,5690,5691,5692,5693,5694,5695	PSMA3,PSMA6,PSMA7,PSMB1,PSMB2,PSMB3,PSMB4,PSMB5,PSMB6,PSMB7
3_Member	KEGG Pathway	hsa05010	Alzheimer disease	-14.0156	-11.7201	293,348,522,1327,1329,1435,2597,3028,3569,4137,4697,4708,5684,5687,5688,5689,5690,5691,5692,5693,5694,5695,6622,7277,7280,7419,10381,10383,51079,84790	SLC25A6,APOE,ATP5PF,COX4I1,COX5B,CSF1,GAPDH,HSD17B10,IL6,MAPT,NDUFA4,NDUFB2,PSMA3,PSMA6,PSMA7,PSMB1,PSMB2,PSMB3,PSMB4,PSMB5,PSMB6,PSMB7,SNCA,TUBA4A,TUBB2A,VDAC3,TUBB3,TUBB4B,NDUFA13,TUBA1C
3_Member	Reactome Gene Sets	R-HSA-2871837	FCERI mediated NF-kB activation	-14.0138	-11.8113	5684,5687,5688,5689,5690,5691,5692,5693,5694,5695,5696,5699,5720,5721,7316	PSMA3,PSMA6,PSMA7,PSMB1,PSMB2,PSMB3,PSMB4,PSMB5,PSMB6,PSMB7,PSMB8,PSMB10,PSME1,PSME2,UBC
3_Member	Reactome Gene Sets	R-HSA-9013694	Signaling by NOTCH4	-14.0138	-11.8113	5684,5687,5688,5689,5690,5691,5692,5693,5694,5695,5696,5699,5720,5721,7316	PSMA3,PSMA6,PSMA7,PSMB1,PSMB2,PSMB3,PSMB4,PSMB5,PSMB6,PSMB7,PSMB8,PSMB10,PSME1,PSME2,UBC
3_Member	KEGG Pathway	hsa05016	Huntington disease	-13.9435	-11.6556	293,522,1327,1329,2876,4697,4708,5684,5687,5688,5689,5690,5691,5692,5693,5694,5695,6647,6648,7277,7280,7419,9001,10381,10383,51079,84790	SLC25A6,ATP5PF,COX4I1,COX5B,GPX1,NDUFA4,NDUFB2,PSMA3,PSMA6,PSMA7,PSMB1,PSMB2,PSMB3,PSMB4,PSMB5,PSMB6,PSMB7,SOD1,SOD2,TUBA4A,TUBB2A,VDAC3,HAP1,TUBB3,TUBB4B,NDUFA13,TUBA1C
3_Member	Reactome Gene Sets	R-HSA-1168372	Downstream signaling events of B Cell Receptor (BCR)	-13.9313	-11.7411	5684,5687,5688,5689,5690,5691,5692,5693,5694,5695,5696,5699,5720,5721,7316	PSMA3,PSMA6,PSMA7,PSMB1,PSMB2,PSMB3,PSMB4,PSMB5,PSMB6,PSMB7,PSMB8,PSMB10,PSME1,PSME2,UBC
3_Member	Reactome Gene Sets	R-HSA-195253	Degradation of beta-catenin by the destruction complex	-13.9313	-11.7411	5684,5687,5688,5689,5690,5691,5692,5693,5694,5695,5696,5699,5720,5721,7316	PSMA3,PSMA6,PSMA7,PSMB1,PSMB2,PSMB3,PSMB4,PSMB5,PSMB6,PSMB7,PSMB8,PSMB10,PSME1,PSME2,UBC
3_Member	Reactome Gene Sets	R-HSA-69202	Cyclin E associated events during G1/S transition	-13.9313	-11.7411	5684,5687,5688,5689,5690,5691,5692,5693,5694,5695,5696,5699,5720,5721,7316	PSMA3,PSMA6,PSMA7,PSMB1,PSMB2,PSMB3,PSMB4,PSMB5,PSMB6,PSMB7,PSMB8,PSMB10,PSME1,PSME2,UBC
3_Member	Reactome Gene Sets	R-HSA-5689603	UCH proteinases	-13.8068	-11.6344	5684,5687,5688,5689,5690,5691,5692,5693,5694,5695,5696,5699,5720,5721,7316,7345	PSMA3,PSMA6,PSMA7,PSMB1,PSMB2,PSMB3,PSMB4,PSMB5,PSMB6,PSMB7,PSMB8,PSMB10,PSME1,PSME2,UBC,UCHL1
3_Member	Reactome Gene Sets	R-HSA-5632684	Hedgehog 'on' state	-13.7699	-11.606	5684,5687,5688,5689,5690,5691,5692,5693,5694,5695,5696,5699,5720,5721,7316	PSMA3,PSMA6,PSMA7,PSMB1,PSMB2,PSMB3,PSMB4,PSMB5,PSMB6,PSMB7,PSMB8,PSMB10,PSME1,PSME2,UBC
3_Member	Reactome Gene Sets	R-HSA-69656	Cyclin A:Cdk2-associated events at S phase entry	-13.7699	-11.606	5684,5687,5688,5689,5690,5691,5692,5693,5694,5695,5696,5699,5720,5721,7316	PSMA3,PSMA6,PSMA7,PSMB1,PSMB2,PSMB3,PSMB4,PSMB5,PSMB6,PSMB7,PSMB8,PSMB10,PSME1,PSME2,UBC
3_Member	Reactome Gene Sets	R-HSA-5684996	MAPK1/MAPK3 signaling	-13.7534	-11.4983	88,2243,2244,2335,3569,4747,5037,5684,5687,5688,5689,5690,5691,5692,5693,5694,5695,5696,5699,5720,5721,6709,6710,6711,7316,7450	ACTN2,FGA,FGB,FN1,IL6,NEFL,PEBP1,PSMA3,PSMA6,PSMA7,PSMB1,PSMB2,PSMB3,PSMB4,PSMB5,PSMB6,PSMB7,PSMB8,PSMB10,PSME1,PSME2,SPTAN1,SPTB,SPTBN1,UBC,VWF
3_Member	Reactome Gene Sets	R-HSA-382556	ABC-family proteins mediated transport	-13.7377	-11.5822	335,5684,5687,5688,5689,5690,5691,5692,5693,5694,5695,5696,5699,5720,5721,7316	APOA1,PSMA3,PSMA6,PSMA7,PSMB1,PSMB2,PSMB3,PSMB4,PSMB5,PSMB6,PSMB7,PSMB8,PSMB10,PSME1,PSME2,UBC
3_Member	Reactome Gene Sets	R-HSA-446652	Interleukin-1 family signaling	-13.6899	-11.4383	834,5684,5687,5688,5689,5690,5691,5692,5693,5694,5695,5696,5699,5720,5721,6285,6288,7316,7334,8767	CASP1,PSMA3,PSMA6,PSMA7,PSMB1,PSMB2,PSMB3,PSMB4,PSMB5,PSMB6,PSMB7,PSMB8,PSMB10,PSME1,PSME2,S100B,SAA1,UBC,UBE2N,RIPK2
3_Member	Reactome Gene Sets	R-HSA-2467813	Separation of Sister Chromatids	-13.6381	-11.5097	5684,5687,5688,5689,5690,5691,5692,5693,5694,5695,5696,5699,5720,5721,7277,7316,9232,10381,10383,84790	PSMA3,PSMA6,PSMA7,PSMB1,PSMB2,PSMB3,PSMB4,PSMB5,PSMB6,PSMB7,PSMB8,PSMB10,PSME1,PSME2,TUBA4A,UBC,PTTG1,TUBB3,TUBB4B,TUBA1C
3_Member	Reactome Gene Sets	R-HSA-5683057	MAPK family signaling cascades	-13.306	-11.1036	88,2243,2244,2335,3315,3569,4747,5037,5684,5687,5688,5689,5690,5691,5692,5693,5694,5695,5696,5699,5720,5721,6709,6710,6711,7316,7450	ACTN2,FGA,FGB,FN1,HSPB1,IL6,NEFL,PEBP1,PSMA3,PSMA6,PSMA7,PSMB1,PSMB2,PSMB3,PSMB4,PSMB5,PSMB6,PSMB7,PSMB8,PSMB10,PSME1,PSME2,SPTAN1,SPTB,SPTBN1,UBC,VWF
3_Member	Reactome Gene Sets	R-HSA-162909	Host Interactions of HIV factors	-13.2808	-11.19	293,567,5684,5687,5688,5689,5690,5691,5692,5693,5694,5695,5696,5699,5720,5721,7316	SLC25A6,B2M,PSMA3,PSMA6,PSMA7,PSMB1,PSMB2,PSMB3,PSMB4,PSMB5,PSMB6,PSMB7,PSMB8,PSMB10,PSME1,PSME2,UBC
3_Member	Reactome Gene Sets	R-HSA-69052	Switching of origins to a post-replicative state	-13.2375	-11.1514	5684,5687,5688,5689,5690,5691,5692,5693,5694,5695,5696,5699,5720,5721,7316	PSMA3,PSMA6,PSMA7,PSMB1,PSMB2,PSMB3,PSMB4,PSMB5,PSMB6,PSMB7,PSMB8,PSMB10,PSME1,PSME2,UBC
3_Member	Reactome Gene Sets	R-HSA-5673001	RAF/MAP kinase cascade	-13.0667	-10.8855	88,2243,2244,2335,4747,5037,5684,5687,5688,5689,5690,5691,5692,5693,5694,5695,5696,5699,5720,5721,6709,6710,6711,7316,7450	ACTN2,FGA,FGB,FN1,NEFL,PEBP1,PSMA3,PSMA6,PSMA7,PSMB1,PSMB2,PSMB3,PSMB4,PSMB5,PSMB6,PSMB7,PSMB8,PSMB10,PSME1,PSME2,SPTAN1,SPTB,SPTBN1,UBC,VWF
3_Member	Reactome Gene Sets	R-HSA-162906	HIV Infection	-13.0665	-10.9967	293,567,905,2547,5045,5684,5687,5688,5689,5690,5691,5692,5693,5694,5695,5696,5699,5720,5721,7316,8178	SLC25A6,B2M,CCNT2,XRCC6,FURIN,PSMA3,PSMA6,PSMA7,PSMB1,PSMB2,PSMB3,PSMB4,PSMB5,PSMB6,PSMB7,PSMB8,PSMB10,PSME1,PSME2,UBC,ELL
3_Member	Reactome Gene Sets	R-HSA-8878159	Transcriptional regulation by RUNX3	-12.9538	-10.8975	5684,5687,5688,5689,5690,5691,5692,5693,5694,5695,5696,5699,5720,5721,7316	PSMA3,PSMA6,PSMA7,PSMB1,PSMB2,PSMB3,PSMB4,PSMB5,PSMB6,PSMB7,PSMB8,PSMB10,PSME1,PSME2,UBC
3_Member	Reactome Gene Sets	R-HSA-382551	Transport of small molecules	-12.8883	-10.8386	2,118,213,293,335,338,347,348,493,760,1356,3934,5034,5045,5684,5687,5688,5689,5690,5691,5692,5693,5694,5695,5696,5699,5720,5721,6559,6717,7018,7316,7419,53822,79751	A2M,ADD1,ALB,SLC25A6,APOA1,APOB,APOD,APOE,ATP2B4,CA2,CP,LCN2,P4HB,FURIN,PSMA3,PSMA6,PSMA7,PSMB1,PSMB2,PSMB3,PSMB4,PSMB5,PSMB6,PSMB7,PSMB8,PSMB10,PSME1,PSME2,SLC12A3,SRI,TF,UBC,VDAC3,FXYD7,SLC25A22
3_Member	WikiPathways	WP5124	Alzheimer's disease	-12.7734	-10.6038	293,348,1435,2597,3028,3569,4137,5684,5687,5688,5689,5690,5691,5692,5693,5694,5695,6622,7277,7280,7419,10381,10383,84790	SLC25A6,APOE,CSF1,GAPDH,HSD17B10,IL6,MAPT,PSMA3,PSMA6,PSMA7,PSMB1,PSMB2,PSMB3,PSMB4,PSMB5,PSMB6,PSMB7,SNCA,TUBA4A,TUBB2A,VDAC3,TUBB3,TUBB4B,TUBA1C
3_Member	Reactome Gene Sets	R-HSA-202403	TCR signaling	-12.6677	-10.6495	5684,5687,5688,5689,5690,5691,5692,5693,5694,5695,5696,5699,5720,5721,7316,8767	PSMA3,PSMA6,PSMA7,PSMB1,PSMB2,PSMB3,PSMB4,PSMB5,PSMB6,PSMB7,PSMB8,PSMB10,PSME1,PSME2,UBC,RIPK2
3_Member	Reactome Gene Sets	R-HSA-5607764	CLEC7A (Dectin-1) signaling	-12.6177	-10.6056	5684,5687,5688,5689,5690,5691,5692,5693,5694,5695,5696,5699,5720,5721,7316	PSMA3,PSMA6,PSMA7,PSMB1,PSMB2,PSMB3,PSMB4,PSMB5,PSMB6,PSMB7,PSMB8,PSMB10,PSME1,PSME2,UBC
3_Member	Reactome Gene Sets	R-HSA-3858494	Beta-catenin independent WNT signaling	-12.4363	-10.4494	5216,5582,5684,5687,5688,5689,5690,5691,5692,5693,5694,5695,5696,5699,5720,5721,7316	PFN1,PRKCG,PSMA3,PSMA6,PSMA7,PSMB1,PSMB2,PSMB3,PSMB4,PSMB5,PSMB6,PSMB7,PSMB8,PSMB10,PSME1,PSME2,UBC
3_Member	Reactome Gene Sets	R-HSA-69275	G2/M Transition	-12.3752	-10.394	5684,5687,5688,5689,5690,5691,5692,5693,5694,5695,5696,5699,5720,5721,7277,7316,10381,10383,84790	PSMA3,PSMA6,PSMA7,PSMB1,PSMB2,PSMB3,PSMB4,PSMB5,PSMB6,PSMB7,PSMB8,PSMB10,PSME1,PSME2,TUBA4A,UBC,TUBB3,TUBB4B,TUBA1C
3_Member	Reactome Gene Sets	R-HSA-453274	Mitotic G2-G2/M phases	-12.2957	-10.3255	5684,5687,5688,5689,5690,5691,5692,5693,5694,5695,5696,5699,5720,5721,7277,7316,10381,10383,84790	PSMA3,PSMA6,PSMA7,PSMB1,PSMB2,PSMB3,PSMB4,PSMB5,PSMB6,PSMB7,PSMB8,PSMB10,PSME1,PSME2,TUBA4A,UBC,TUBB3,TUBB4B,TUBA1C
3_Member	Reactome Gene Sets	R-HSA-5619115	Disorders of transmembrane transporters	-12.153	-10.1954	335,1356,5684,5687,5688,5689,5690,5691,5692,5693,5694,5695,5696,5699,5720,5721,6559,7316	APOA1,CP,PSMA3,PSMA6,PSMA7,PSMB1,PSMB2,PSMB3,PSMB4,PSMB5,PSMB6,PSMB7,PSMB8,PSMB10,PSME1,PSME2,SLC12A3,UBC
3_Member	Reactome Gene Sets	R-HSA-1280218	Adaptive Immune System	-11.9503	-9.82708	567,718,929,941,942,1509,2243,2244,3383,3384,3685,5478,5684,5687,5688,5689,5690,5691,5692,5693,5694,5695,5696,5699,5720,5721,6271,7087,7277,7280,7316,7332,7334,7412,8767,9632,10381,10383,84790	B2M,C3,CD14,CD80,CD86,CTSD,FGA,FGB,ICAM1,ICAM2,ITGAV,PPIA,PSMA3,PSMA6,PSMA7,PSMB1,PSMB2,PSMB3,PSMB4,PSMB5,PSMB6,PSMB7,PSMB8,PSMB10,PSME1,PSME2,S100A1,ICAM5,TUBA4A,TUBB2A,UBC,UBE2L3,UBE2N,VCAM1,RIPK2,SEC24C,TUBB3,TUBB4B,TUBA1C
3_Member	Reactome Gene Sets	R-HSA-983705	Signaling by the B Cell Receptor (BCR)	-11.9411	-10.0058	5684,5687,5688,5689,5690,5691,5692,5693,5694,5695,5696,5699,5720,5721,7316	PSMA3,PSMA6,PSMA7,PSMB1,PSMB2,PSMB3,PSMB4,PSMB5,PSMB6,PSMB7,PSMB8,PSMB10,PSME1,PSME2,UBC
3_Member	Reactome Gene Sets	R-HSA-68882	Mitotic Anaphase	-11.8999	-9.9663	5684,5687,5688,5689,5690,5691,5692,5693,5694,5695,5696,5699,5720,5721,7277,7316,9232,10381,10383,84790	PSMA3,PSMA6,PSMA7,PSMB1,PSMB2,PSMB3,PSMB4,PSMB5,PSMB6,PSMB7,PSMB8,PSMB10,PSME1,PSME2,TUBA4A,UBC,PTTG1,TUBB3,TUBB4B,TUBA1C
3_Member	Reactome Gene Sets	R-HSA-2555396	Mitotic Metaphase and Anaphase	-11.8658	-9.9355	5684,5687,5688,5689,5690,5691,5692,5693,5694,5695,5696,5699,5720,5721,7277,7316,9232,10381,10383,84790	PSMA3,PSMA6,PSMA7,PSMB1,PSMB2,PSMB3,PSMB4,PSMB5,PSMB6,PSMB7,PSMB8,PSMB10,PSME1,PSME2,TUBA4A,UBC,PTTG1,TUBB3,TUBB4B,TUBA1C
3_Member	Reactome Gene Sets	R-HSA-5688426	Deubiquitination	-11.8252	-9.9015	5684,5687,5688,5689,5690,5691,5692,5693,5694,5695,5696,5699,5720,5721,7316,7345,7419,7706,8767,9146,23032,23770	PSMA3,PSMA6,PSMA7,PSMB1,PSMB2,PSMB3,PSMB4,PSMB5,PSMB6,PSMB7,PSMB8,PSMB10,PSME1,PSME2,UBC,UCHL1,VDAC3,TRIM25,RIPK2,HGS,USP33,FKBP8
3_Member	Reactome Gene Sets	R-HSA-5621481	C-type lectin receptors (CLRs)	-11.5162	-9.61325	3384,5684,5687,5688,5689,5690,5691,5692,5693,5694,5695,5696,5699,5720,5721,7316	ICAM2,PSMA3,PSMA6,PSMA7,PSMB1,PSMB2,PSMB3,PSMB4,PSMB5,PSMB6,PSMB7,PSMB8,PSMB10,PSME1,PSME2,UBC
3_Member	Reactome Gene Sets	R-HSA-5689880	Ub-specific processing proteases	-11.4779	-9.57963	5684,5687,5688,5689,5690,5691,5692,5693,5694,5695,5696,5699,5720,5721,7316,7419,9146,23032,23770	PSMA3,PSMA6,PSMA7,PSMB1,PSMB2,PSMB3,PSMB4,PSMB5,PSMB6,PSMB7,PSMB8,PSMB10,PSME1,PSME2,UBC,VDAC3,HGS,USP33,FKBP8
3_Member	Reactome Gene Sets	R-HSA-69239	Synthesis of DNA	-11.4419	-9.54815	5684,5687,5688,5689,5690,5691,5692,5693,5694,5695,5696,5699,5720,5721,7316	PSMA3,PSMA6,PSMA7,PSMB1,PSMB2,PSMB3,PSMB4,PSMB5,PSMB6,PSMB7,PSMB8,PSMB10,PSME1,PSME2,UBC
3_Member	Reactome Gene Sets	R-HSA-8878166	Transcriptional regulation by RUNX2	-11.4419	-9.54815	5684,5687,5688,5689,5690,5691,5692,5693,5694,5695,5696,5699,5720,5721,7316	PSMA3,PSMA6,PSMA7,PSMB1,PSMB2,PSMB3,PSMB4,PSMB5,PSMB6,PSMB7,PSMB8,PSMB10,PSME1,PSME2,UBC
3_Member	Reactome Gene Sets	R-HSA-8939236	RUNX1 regulates transcription of genes involved in differentiation of HSCs	-11.0326	-9.15831	5684,5687,5688,5689,5690,5691,5692,5693,5694,5695,5696,5699,5720,5721,7316	PSMA3,PSMA6,PSMA7,PSMB1,PSMB2,PSMB3,PSMB4,PSMB5,PSMB6,PSMB7,PSMB8,PSMB10,PSME1,PSME2,UBC
3_Member	Reactome Gene Sets	R-HSA-69206	G1/S Transition	-10.9349	-9.07063	5684,5687,5688,5689,5690,5691,5692,5693,5694,5695,5696,5699,5720,5721,7316	PSMA3,PSMA6,PSMA7,PSMB1,PSMB2,PSMB3,PSMB4,PSMB5,PSMB6,PSMB7,PSMB8,PSMB10,PSME1,PSME2,UBC
3_Member	Reactome Gene Sets	R-HSA-2454202	Fc epsilon receptor (FCERI) signaling	-10.7914	-8.93423	5684,5687,5688,5689,5690,5691,5692,5693,5694,5695,5696,5699,5720,5721,7316	PSMA3,PSMA6,PSMA7,PSMB1,PSMB2,PSMB3,PSMB4,PSMB5,PSMB6,PSMB7,PSMB8,PSMB10,PSME1,PSME2,UBC
3_Member	WikiPathways	WP2059	Alzheimer's disease and miRNA effects	-10.7178	-8.65926	293,348,1435,2597,3028,3569,4137,5684,5687,5688,5689,5690,5691,5692,5693,5694,5695,6622,7277,7280,7419,10381,10383,84790	SLC25A6,APOE,CSF1,GAPDH,HSD17B10,IL6,MAPT,PSMA3,PSMA6,PSMA7,PSMB1,PSMB2,PSMB3,PSMB4,PSMB5,PSMB6,PSMB7,SNCA,TUBA4A,TUBB2A,VDAC3,TUBB3,TUBB4B,TUBA1C
3_Member	Reactome Gene Sets	R-HSA-6807070	PTEN Regulation	-10.5153	-8.67726	5684,5687,5688,5689,5690,5691,5692,5693,5694,5695,5696,5699,5720,5721,7316	PSMA3,PSMA6,PSMA7,PSMB1,PSMB2,PSMB3,PSMB4,PSMB5,PSMB6,PSMB7,PSMB8,PSMB10,PSME1,PSME2,UBC
3_Member	Reactome Gene Sets	R-HSA-69481	G2/M Checkpoints	-10.4343	-8.59894	5684,5687,5688,5689,5690,5691,5692,5693,5694,5695,5696,5699,5720,5721,7316,7533	PSMA3,PSMA6,PSMA7,PSMB1,PSMB2,PSMB3,PSMB4,PSMB5,PSMB6,PSMB7,PSMB8,PSMB10,PSME1,PSME2,UBC,YWHAH
3_Member	Reactome Gene Sets	R-HSA-68867	Assembly of the pre-replicative complex	-10.4262	-8.59223	5684,5687,5688,5689,5690,5691,5692,5693,5694,5695,5696,5699,5720,5721,7316	PSMA3,PSMA6,PSMA7,PSMB1,PSMB2,PSMB3,PSMB4,PSMB5,PSMB6,PSMB7,PSMB8,PSMB10,PSME1,PSME2,UBC
3_Member	Reactome Gene Sets	R-HSA-453279	Mitotic G1 phase and G1/S transition	-10.1256	-8.30472	5684,5687,5688,5689,5690,5691,5692,5693,5694,5695,5696,5699,5720,5721,7316	PSMA3,PSMA6,PSMA7,PSMB1,PSMB2,PSMB3,PSMB4,PSMB5,PSMB6,PSMB7,PSMB8,PSMB10,PSME1,PSME2,UBC
3_Member	Reactome Gene Sets	R-HSA-8878171	Transcriptional regulation by RUNX1	-9.97735	-8.15922	5684,5687,5688,5689,5690,5691,5692,5693,5694,5695,5696,5699,5720,5721,6602,7057,7082,7316	PSMA3,PSMA6,PSMA7,PSMB1,PSMB2,PSMB3,PSMB4,PSMB5,PSMB6,PSMB7,PSMB8,PSMB10,PSME1,PSME2,SMARCD1,THBS1,TJP1,UBC
3_Member	Reactome Gene Sets	R-HSA-983169	Class I MHC mediated antigen processing & presentation	-9.75792	-7.95219	929,2243,2244,3685,5684,5688,5689,5691,5692,5693,5694,5695,5699,5720,5721,6271,7316,7332,7334,9632	CD14,FGA,FGB,ITGAV,PSMA3,PSMA7,PSMB1,PSMB3,PSMB4,PSMB5,PSMB6,PSMB7,PSMB10,PSME1,PSME2,S100A1,UBC,UBE2L3,UBE2N,SEC24C
3_Member	Reactome Gene Sets	R-HSA-69002	DNA Replication Pre-Initiation	-9.72343	-7.92264	5684,5687,5688,5689,5690,5691,5692,5693,5694,5695,5696,5699,5720,5721,7316	PSMA3,PSMA6,PSMA7,PSMB1,PSMB2,PSMB3,PSMB4,PSMB5,PSMB6,PSMB7,PSMB8,PSMB10,PSME1,PSME2,UBC
3_Member	Reactome Gene Sets	R-HSA-69242	S Phase	-9.57067	-7.78322	5684,5687,5688,5689,5690,5691,5692,5693,5694,5695,5696,5699,5720,5721,7316	PSMA3,PSMA6,PSMA7,PSMB1,PSMB2,PSMB3,PSMB4,PSMB5,PSMB6,PSMB7,PSMB8,PSMB10,PSME1,PSME2,UBC
3_Member	KEGG Pathway	hsa05017	Spinocerebellar ataxia	-9.32817	-7.56053	293,773,5582,5684,5687,5688,5689,5690,5691,5692,5693,5694,5695,7419	SLC25A6,CACNA1A,PRKCG,PSMA3,PSMA6,PSMA7,PSMB1,PSMB2,PSMB3,PSMB4,PSMB5,PSMB6,PSMB7,VDAC3
3_Member	Reactome Gene Sets	R-HSA-69306	DNA Replication	-8.73738	-7.01303	5684,5687,5688,5689,5690,5691,5692,5693,5694,5695,5696,5699,5720,5721,7316	PSMA3,PSMA6,PSMA7,PSMB1,PSMB2,PSMB3,PSMB4,PSMB5,PSMB6,PSMB7,PSMB8,PSMB10,PSME1,PSME2,UBC
3_Member	Reactome Gene Sets	R-HSA-1257604	PIP3 activates AKT signaling	-8.28779	-6.60854	941,942,5684,5687,5688,5689,5690,5691,5692,5693,5694,5695,5696,5699,5720,5721,7316	CD80,CD86,PSMA3,PSMA6,PSMA7,PSMB1,PSMB2,PSMB3,PSMB4,PSMB5,PSMB6,PSMB7,PSMB8,PSMB10,PSME1,PSME2,UBC
3_Member	Reactome Gene Sets	R-HSA-68886	M Phase	-8.26854	-6.59115	5684,5687,5688,5689,5690,5691,5692,5693,5694,5695,5696,5699,5720,5721,7277,7316,9232,10381,10383,84790,84930	PSMA3,PSMA6,PSMA7,PSMB1,PSMB2,PSMB3,PSMB4,PSMB5,PSMB6,PSMB7,PSMB8,PSMB10,PSME1,PSME2,TUBA4A,UBC,PTTG1,TUBB3,TUBB4B,TUBA1C,MASTL
3_Member	Reactome Gene Sets	R-HSA-157118	Signaling by NOTCH	-8.24769	-6.57765	5045,5684,5687,5688,5689,5690,5691,5692,5693,5694,5695,5696,5699,5720,5721,7316	FURIN,PSMA3,PSMA6,PSMA7,PSMB1,PSMB2,PSMB3,PSMB4,PSMB5,PSMB6,PSMB7,PSMB8,PSMB10,PSME1,PSME2,UBC
3_Member	Reactome Gene Sets	R-HSA-9006925	Intracellular signaling by second messengers	-8.1347	-6.47545	941,942,5582,5684,5687,5688,5689,5690,5691,5692,5693,5694,5695,5696,5699,5720,5721,7316	CD80,CD86,PRKCG,PSMA3,PSMA6,PSMA7,PSMB1,PSMB2,PSMB3,PSMB4,PSMB5,PSMB6,PSMB7,PSMB8,PSMB10,PSME1,PSME2,UBC
3_Member	Reactome Gene Sets	R-HSA-8951664	Neddylation	-7.99017	-6.34404	5684,5687,5688,5689,5690,5691,5692,5693,5694,5695,5696,5699,5720,5721,7316,8533	PSMA3,PSMA6,PSMA7,PSMB1,PSMB2,PSMB3,PSMB4,PSMB5,PSMB6,PSMB7,PSMB8,PSMB10,PSME1,PSME2,UBC,COPS3
3_Member	Reactome Gene Sets	R-HSA-8953854	Metabolism of RNA	-7.76452	-6.14024	1994,3028,3315,4670,4691,5684,5687,5688,5689,5690,5691,5692,5693,5694,5695,5696,5699,5720,5721,6175,6204,6207,6218,6223,7316,11103,23049	ELAVL1,HSD17B10,HSPB1,HNRNPM,NCL,PSMA3,PSMA6,PSMA7,PSMB1,PSMB2,PSMB3,PSMB4,PSMB5,PSMB6,PSMB7,PSMB8,PSMB10,PSME1,PSME2,RPLP0,RPS10,RPS13,RPS17,RPS19,UBC,KRR1,SMG1
3_Member	Reactome Gene Sets	R-HSA-5663202	Diseases of signal transduction by growth factor receptors and second messengers	-7.62018	-5.74584	941,942,2243,2244,2335,5037,5684,5687,5688,5689,5690,5691,5692,5693,5694,5695,5696,5699,5720,5721,6711,7316,7450	CD80,CD86,FGA,FGB,FN1,PEBP1,PSMA3,PSMA6,PSMA7,PSMB1,PSMB2,PSMB3,PSMB4,PSMB5,PSMB6,PSMB7,PSMB8,PSMB10,PSME1,PSME2,SPTBN1,UBC,VWF
3_Member	Reactome Gene Sets	R-HSA-201681	TCF dependent signaling in response to WNT	-7.46962	-5.87729	5684,5687,5688,5689,5690,5691,5692,5693,5694,5695,5696,5699,5720,5721,7316	PSMA3,PSMA6,PSMA7,PSMB1,PSMB2,PSMB3,PSMB4,PSMB5,PSMB6,PSMB7,PSMB8,PSMB10,PSME1,PSME2,UBC
3_Member	Reactome Gene Sets	R-HSA-195721	Signaling by WNT	-6.92286	-5.38655	5216,5582,5684,5687,5688,5689,5690,5691,5692,5693,5694,5695,5696,5699,5720,5721,7316	PFN1,PRKCG,PSMA3,PSMA6,PSMA7,PSMB1,PSMB2,PSMB3,PSMB4,PSMB5,PSMB6,PSMB7,PSMB8,PSMB10,PSME1,PSME2,UBC
3_Member	Reactome Gene Sets	R-HSA-69620	Cell Cycle Checkpoints	-6.90988	-5.37823	5684,5687,5688,5689,5690,5691,5692,5693,5694,5695,5696,5699,5720,5721,7316,7533	PSMA3,PSMA6,PSMA7,PSMB1,PSMB2,PSMB3,PSMB4,PSMB5,PSMB6,PSMB7,PSMB8,PSMB10,PSME1,PSME2,UBC,YWHAH
3_Member	GO Biological Processes	GO:0030163	protein catabolic process	-6.75747	-4.95178	338,348,1191,1509,1991,3312,4313,5270,5684,5687,5688,5689,5690,5691,5692,5693,5694,5695,5696,5699,7316,7332,7334,7345,7706,8533,9146,11093,23032,81502	APOB,APOE,CLU,CTSD,ELANE,HSPA8,MMP2,SERPINE2,PSMA3,PSMA6,PSMA7,PSMB1,PSMB2,PSMB3,PSMB4,PSMB5,PSMB6,PSMB7,PSMB8,PSMB10,UBC,UBE2L3,UBE2N,UCHL1,TRIM25,COPS3,HGS,ADAMTS13,USP33,HM13
3_Member	Reactome Gene Sets	R-HSA-983168	Antigen processing: Ubiquitination & Proteasome degradation	-6.21945	-4.75594	5684,5688,5689,5691,5692,5693,5694,5695,5699,5720,5721,7316,7332,7334	PSMA3,PSMA7,PSMB1,PSMB3,PSMB4,PSMB5,PSMB6,PSMB7,PSMB10,PSME1,PSME2,UBC,UBE2L3,UBE2N
3_Member	Reactome Gene Sets	R-HSA-69278	Cell Cycle, Mitotic	-6.11709	-4.66285	5684,5687,5688,5689,5690,5691,5692,5693,5694,5695,5696,5699,5720,5721,7277,7316,9232,10381,10383,84790,84930	PSMA3,PSMA6,PSMA7,PSMB1,PSMB2,PSMB3,PSMB4,PSMB5,PSMB6,PSMB7,PSMB8,PSMB10,PSME1,PSME2,TUBA4A,UBC,PTTG1,TUBB3,TUBB4B,TUBA1C,MASTL
3_Member	Reactome Gene Sets	R-HSA-1640170	Cell Cycle	-5.75963	-4.34456	5684,5687,5688,5689,5690,5691,5692,5693,5694,5695,5696,5699,5720,5721,7277,7316,7533,9232,10381,10383,25777,84790,84930	PSMA3,PSMA6,PSMA7,PSMB1,PSMB2,PSMB3,PSMB4,PSMB5,PSMB6,PSMB7,PSMB8,PSMB10,PSME1,PSME2,TUBA4A,UBC,YWHAH,PTTG1,TUBB3,TUBB4B,SUN2,TUBA1C,MASTL
3_Member	GO Biological Processes	GO:0051603	proteolysis involved in protein catabolic process	-3.71757	-2.30603	5684,5687,5688,5689,5690,5691,5692,5693,5694,5695,5696,5699,7316,7332,7334,7345,7706,8533,9146,23032,81502	PSMA3,PSMA6,PSMA7,PSMB1,PSMB2,PSMB3,PSMB4,PSMB5,PSMB6,PSMB7,PSMB8,PSMB10,UBC,UBE2L3,UBE2N,UCHL1,TRIM25,COPS3,HGS,USP33,HM13
3_Member	GO Biological Processes	GO:0043161	proteasome-mediated ubiquitin-dependent protein catabolic process	-3.48577	-2.39729	5684,5687,5688,5689,5690,5691,5692,5693,5694,5695,7345,7706	PSMA3,PSMA6,PSMA7,PSMB1,PSMB2,PSMB3,PSMB4,PSMB5,PSMB6,PSMB7,UCHL1,TRIM25
3_Member	GO Biological Processes	GO:0010498	proteasomal protein catabolic process	-3.35827	-2.29639	5684,5688,5689,5691,5692,5693,5694,5695,7345,7706,81502	PSMA3,PSMA7,PSMB1,PSMB3,PSMB4,PSMB5,PSMB6,PSMB7,UCHL1,TRIM25,HM13
3_Member	GO Biological Processes	GO:0019941	modification-dependent protein catabolic process	-3.20609	-2.17008	5684,5687,5688,5689,5690,5691,5692,5693,5694,5695,7316,7345,7706,8533,9146,23032	PSMA3,PSMA6,PSMA7,PSMB1,PSMB2,PSMB3,PSMB4,PSMB5,PSMB6,PSMB7,UBC,UCHL1,TRIM25,COPS3,HGS,USP33
3_Member	GO Biological Processes	GO:0043632	modification-dependent macromolecule catabolic process	-3.11309	-2.09332	5684,5687,5688,5689,5690,5691,5692,5693,5694,5695,7316,7345,7706,8533,9146,23032	PSMA3,PSMA6,PSMA7,PSMB1,PSMB2,PSMB3,PSMB4,PSMB5,PSMB6,PSMB7,UBC,UCHL1,TRIM25,COPS3,HGS,USP33
3_Member	GO Biological Processes	GO:0006511	ubiquitin-dependent protein catabolic process	-2.83675	-1.87291	5684,5687,5688,5689,5690,5691,5692,5693,5694,5695,7345,7706,8533,9146,23032	PSMA3,PSMA6,PSMA7,PSMB1,PSMB2,PSMB3,PSMB4,PSMB5,PSMB6,PSMB7,UCHL1,TRIM25,COPS3,HGS,USP33
4_Summary	Reactome Gene Sets	R-HSA-381426	Regulation of Insulin-like Growth Factor (IGF) transport and uptake by Insulin-like Growth Factor Binding Proteins (IGFBPs)	-25.6516	-22.0811	197,213,335,338,348,462,718,720,1114,1356,1435,1462,1471,2153,2243,2335,3053,3483,3484,3486,3569,3698,3827,4313,5034,5265,5340,7018	AHSG,ALB,APOA1,APOB,APOE,SERPINC1,C3,C4A,CHGB,CP,CSF1,VCAN,CST3,F5,FGA,FN1,SERPIND1,IGFALS,IGFBP1,IGFBP3,IL6,ITIH2,KNG1,MMP2,P4HB,SERPINA1,PLG,TF
4_Member	Reactome Gene Sets	R-HSA-381426	Regulation of Insulin-like Growth Factor (IGF) transport and uptake by Insulin-like Growth Factor Binding Proteins (IGFBPs)	-25.6516	-22.0811	197,213,335,338,348,462,718,720,1114,1356,1435,1462,1471,2153,2243,2335,3053,3483,3484,3486,3569,3698,3827,4313,5034,5265,5340,7018	AHSG,ALB,APOA1,APOB,APOE,SERPINC1,C3,C4A,CHGB,CP,CSF1,VCAN,CST3,F5,FGA,FN1,SERPIND1,IGFALS,IGFBP1,IGFBP3,IL6,ITIH2,KNG1,MMP2,P4HB,SERPINA1,PLG,TF
4_Member	Reactome Gene Sets	R-HSA-8957275	Post-translational protein phosphorylation	-23.3368	-20.0624	197,213,335,338,348,462,718,720,1114,1356,1435,1462,1471,2153,2243,2335,3053,3484,3486,3569,3698,3827,5034,5265,7018	AHSG,ALB,APOA1,APOB,APOE,SERPINC1,C3,C4A,CHGB,CP,CSF1,VCAN,CST3,F5,FGA,FN1,SERPIND1,IGFBP1,IGFBP3,IL6,ITIH2,KNG1,P4HB,SERPINA1,TF
5_Summary	GO Biological Processes	GO:0052547	regulation of peptidase activity	-24.6392	-21.1938	2,12,197,274,462,834,1410,1471,1509,1612,2597,2821,2876,3053,3329,3476,3697,3698,3699,3700,3827,4137,4155,4318,4803,5037,5045,5054,5265,5267,5270,5684,5696,5720,5721,6622,6906,7057,7448,8767,26998,27344,51079,302,348,1050,1191,2023,2161,3818,5582,7133,26005,183,301,335,345,493,2773,3240,3315,3574,5339,5478,5962,7345,84930,90007,307,309,713,714,1370,1435,1991,2158,2159,2162,3083,3263,3569,4153,431…	A2M,SERPINA3,AHSG,BIN1,SERPINC1,CASP1,CRYAB,CST3,CTSD,DAPK1,GAPDH,GPI,GPX1,SERPIND1,HSPD1,IGBP1,ITIH1,ITIH2,ITIH3,ITIH4,KNG1,MAPT,MBP,MMP9,NGF,PEBP1,FURIN,SERPINE1,SERPINA1,SERPINA4,SERPINE2,PSMA3,PSMB8,PSME1,PSME2,SNCA,SERPINA7,THBS1,VTN,RIPK2,FETUB,PCSK1N,NDUFA13,ANXA2,APOE,CEBPA,CLU,ENO1,F12,KLKB1,PRKCG,TNFRSF1B,C2CD3,AGT,ANXA1,APOA1,APOC3,ATP2B4,GNAI3,HP,HSPB1,IL7,PLEC,PPIA,RDX,UCHL1,MASTL,MI…
5_Member	GO Biological Processes	GO:0052547	regulation of peptidase activity	-24.6392	-21.1938	2,12,197,274,462,834,1410,1471,1509,1612,2597,2821,2876,3053,3329,3476,3697,3698,3699,3700,3827,4137,4155,4318,4803,5037,5045,5054,5265,5267,5270,5684,5696,5720,5721,6622,6906,7057,7448,8767,26998,27344,51079	A2M,SERPINA3,AHSG,BIN1,SERPINC1,CASP1,CRYAB,CST3,CTSD,DAPK1,GAPDH,GPI,GPX1,SERPIND1,HSPD1,IGBP1,ITIH1,ITIH2,ITIH3,ITIH4,KNG1,MAPT,MBP,MMP9,NGF,PEBP1,FURIN,SERPINE1,SERPINA1,SERPINA4,SERPINE2,PSMA3,PSMB8,PSME1,PSME2,SNCA,SERPINA7,THBS1,VTN,RIPK2,FETUB,PCSK1N,NDUFA13
5_Member	GO Biological Processes	GO:0030162	regulation of proteolysis	-23.3977	-20.0624	2,12,197,274,302,348,462,834,1050,1191,1410,1471,1509,1612,2023,2161,2597,2821,2876,3053,3329,3476,3697,3698,3699,3700,3818,3827,4137,4155,4318,4803,5037,5045,5054,5265,5267,5270,5582,5684,5696,5720,5721,6622,6906,7057,7133,7448,8767,26005,26998,27344,51079	A2M,SERPINA3,AHSG,BIN1,ANXA2,APOE,SERPINC1,CASP1,CEBPA,CLU,CRYAB,CST3,CTSD,DAPK1,ENO1,F12,GAPDH,GPI,GPX1,SERPIND1,HSPD1,IGBP1,ITIH1,ITIH2,ITIH3,ITIH4,KLKB1,KNG1,MAPT,MBP,MMP9,NGF,PEBP1,FURIN,SERPINE1,SERPINA1,SERPINA4,SERPINE2,PRKCG,PSMA3,PSMB8,PSME1,PSME2,SNCA,SERPINA7,THBS1,TNFRSF1B,VTN,RIPK2,C2CD3,FETUB,PCSK1N,NDUFA13
5_Member	GO Biological Processes	GO:0052548	regulation of endopeptidase activity	-21.7538	-18.5813	2,12,197,274,834,1410,1471,1509,1612,2597,2821,2876,3053,3329,3476,3827,4137,4155,4318,5045,5054,5265,5267,5270,5684,5696,5720,5721,6622,6906,7057,7448,8767,26998,27344,51079	A2M,SERPINA3,AHSG,BIN1,CASP1,CRYAB,CST3,CTSD,DAPK1,GAPDH,GPI,GPX1,SERPIND1,HSPD1,IGBP1,KNG1,MAPT,MBP,MMP9,FURIN,SERPINE1,SERPINA1,SERPINA4,SERPINE2,PSMA3,PSMB8,PSME1,PSME2,SNCA,SERPINA7,THBS1,VTN,RIPK2,FETUB,PCSK1N,NDUFA13
5_Member	GO Biological Processes	GO:0043086	negative regulation of catalytic activity	-21.3261	-18.208	2,12,183,197,274,301,335,345,348,462,493,1050,1410,1471,2597,2773,2821,2876,3053,3240,3315,3476,3574,3697,3698,3699,3700,3827,4137,4318,4803,5037,5054,5265,5267,5270,5339,5478,5962,6622,6906,7057,7345,7448,26998,27344,84930,90007	A2M,SERPINA3,AGT,AHSG,BIN1,ANXA1,APOA1,APOC3,APOE,SERPINC1,ATP2B4,CEBPA,CRYAB,CST3,GAPDH,GNAI3,GPI,GPX1,SERPIND1,HP,HSPB1,IGBP1,IL7,ITIH1,ITIH2,ITIH3,ITIH4,KNG1,MAPT,MMP9,NGF,PEBP1,SERPINE1,SERPINA1,SERPINA4,SERPINE2,PLEC,PPIA,RDX,SNCA,SERPINA7,THBS1,UCHL1,VTN,FETUB,PCSK1N,MASTL,MIDN
5_Member	GO Biological Processes	GO:0010466	negative regulation of peptidase activity	-20.4092	-17.403	2,12,197,274,462,1410,1471,2597,2821,2876,3053,3476,3697,3698,3699,3700,3827,4318,4803,5037,5054,5265,5267,5270,6622,6906,7057,7448,26998,27344	A2M,SERPINA3,AHSG,BIN1,SERPINC1,CRYAB,CST3,GAPDH,GPI,GPX1,SERPIND1,IGBP1,ITIH1,ITIH2,ITIH3,ITIH4,KNG1,MMP9,NGF,PEBP1,SERPINE1,SERPINA1,SERPINA4,SERPINE2,SNCA,SERPINA7,THBS1,VTN,FETUB,PCSK1N
5_Member	GO Biological Processes	GO:0051346	negative regulation of hydrolase activity	-20.3609	-17.374	2,12,197,274,301,335,345,462,1410,1471,2597,2821,2876,3053,3476,3697,3698,3699,3700,3827,4318,4803,5037,5054,5265,5267,5270,5962,6622,6906,7057,7448,26998,27344,84930	A2M,SERPINA3,AHSG,BIN1,ANXA1,APOA1,APOC3,SERPINC1,CRYAB,CST3,GAPDH,GPI,GPX1,SERPIND1,IGBP1,ITIH1,ITIH2,ITIH3,ITIH4,KNG1,MMP9,NGF,PEBP1,SERPINE1,SERPINA1,SERPINA4,SERPINE2,RDX,SNCA,SERPINA7,THBS1,VTN,FETUB,PCSK1N,MASTL
5_Member	Canonical Pathways	M5885	NABA MATRISOME ASSOCIATED	-17.8613	-15.1038	2,12,183,301,302,307,309,462,713,714,1370,1435,1471,1509,1991,2158,2159,2161,2162,3053,3083,3263,3569,3574,3697,3698,3699,3700,3827,4153,4313,4318,4803,5054,5265,5267,5270,5340,6271,6275,6282,6285,6906,8547,8728,10673,11093	A2M,SERPINA3,AGT,ANXA1,ANXA2,ANXA4,ANXA6,SERPINC1,C1QB,C1QC,CPN2,CSF1,CST3,CTSD,ELANE,F9,F10,F12,F13A1,SERPIND1,HGFAC,HPX,IL6,IL7,ITIH1,ITIH2,ITIH3,ITIH4,KNG1,MBL2,MMP2,MMP9,NGF,SERPINE1,SERPINA1,SERPINA4,SERPINE2,PLG,S100A1,S100A4,S100A11,S100B,SERPINA7,FCN3,ADAM19,TNFSF13B,ADAMTS13
5_Member	Canonical Pathways	M3468	NABA ECM REGULATORS	-17.7085	-14.9728	2,12,183,462,1370,1471,1509,1991,2158,2159,2161,2162,3053,3697,3698,3699,3700,3827,4313,4318,5054,5265,5267,5270,5340,6906,8728,11093	A2M,SERPINA3,AGT,SERPINC1,CPN2,CST3,CTSD,ELANE,F9,F10,F12,F13A1,SERPIND1,ITIH1,ITIH2,ITIH3,ITIH4,KNG1,MMP2,MMP9,SERPINE1,SERPINA1,SERPINA4,SERPINE2,PLG,SERPINA7,ADAM19,ADAMTS13
5_Member	GO Biological Processes	GO:0010951	negative regulation of endopeptidase activity	-17.3013	-14.5862	2,12,197,274,1410,1471,2597,2821,2876,3053,3476,3827,4318,5054,5265,5267,5270,6622,6906,7057,7448,26998,27344	A2M,SERPINA3,AHSG,BIN1,CRYAB,CST3,GAPDH,GPI,GPX1,SERPIND1,IGBP1,KNG1,MMP9,SERPINE1,SERPINA1,SERPINA4,SERPINE2,SNCA,SERPINA7,THBS1,VTN,FETUB,PCSK1N
5_Member	GO Biological Processes	GO:0045861	negative regulation of proteolysis	-16.9752	-14.2799	2,12,197,274,462,1410,1471,2597,2821,2876,3053,3476,3697,3698,3699,3700,3827,4318,4803,5037,5054,5265,5267,5270,5582,6622,6906,7057,7448,26998,27344	A2M,SERPINA3,AHSG,BIN1,SERPINC1,CRYAB,CST3,GAPDH,GPI,GPX1,SERPIND1,IGBP1,ITIH1,ITIH2,ITIH3,ITIH4,KNG1,MMP9,NGF,PEBP1,SERPINE1,SERPINA1,SERPINA4,SERPINE2,PRKCG,SNCA,SERPINA7,THBS1,VTN,FETUB,PCSK1N
6_Summary	KEGG Pathway	hsa00010	Glycolysis / Gluconeogenesis	-21.2183	-18.125	124,125,126,127,128,217,226,229,501,669,2023,2203,2597,2821,3939,3945,5223,5230,5315,7167,18,718,1382,1622,2109,2876,2946,3028,4282,6622,56898,145482,197322,2653,3419,4329,7086,2752,2321,347,2171,5950,1462,3339,4060,7316,10894,64847	ADH1A,ADH1B,ADH1C,ADH4,ADH5,ALDH2,ALDOA,ALDOB,ALDH7A1,BPGM,ENO1,FBP1,GAPDH,GPI,LDHA,LDHB,PGAM1,PGK1,PKM,TPI1,ABAT,C3,CRABP2,DBI,ETFB,GPX1,GSTM2,HSD17B10,MIF,SNCA,BDH2,PTGR2,ACSF3,GCSH,IDH3A,ALDH6A1,TKT,GLUL,FLT1,APOD,FABP5,RBP4,VCAN,HSPG2,LUM,UBC,LYVE1,SPATA20
6_Member	KEGG Pathway	hsa00010	Glycolysis / Gluconeogenesis	-21.2183	-18.125	124,125,126,127,128,217,226,229,501,669,2023,2203,2597,2821,3939,3945,5223,5230,5315,7167	ADH1A,ADH1B,ADH1C,ADH4,ADH5,ALDH2,ALDOA,ALDOB,ALDH7A1,BPGM,ENO1,FBP1,GAPDH,GPI,LDHA,LDHB,PGAM1,PGK1,PKM,TPI1
6_Member	WikiPathways	WP4629	Aerobic glycolysis	-12.367	-10.2252	226,2023,2597,2821,3939,5230,5315,7167	ALDOA,ENO1,GAPDH,GPI,LDHA,PGK1,PKM,TPI1
6_Member	WikiPathways	WP534	Glycolysis and gluconeogenesis	-12.3008	-10.1671	226,229,2023,2203,2597,2821,3939,3945,5223,5230,5315,7167	ALDOA,ALDOB,ENO1,FBP1,GAPDH,GPI,LDHA,LDHB,PGAM1,PGK1,PKM,TPI1
6_Member	GO Biological Processes	GO:0006096	glycolytic process	-10.9857	-8.91131	226,229,669,2023,2597,2821,3939,5223,5230,5315,7167	ALDOA,ALDOB,BPGM,ENO1,GAPDH,GPI,LDHA,PGAM1,PGK1,PKM,TPI1
6_Member	GO Biological Processes	GO:0032787	monocarboxylic acid metabolic process	-10.8098	-8.74903	18,124,125,126,127,128,226,229,669,718,1382,1622,2023,2109,2597,2821,2876,2946,3028,3939,3945,4282,5223,5230,5315,6622,7167,56898,145482,197322	ABAT,ADH1A,ADH1B,ADH1C,ADH4,ADH5,ALDOA,ALDOB,BPGM,C3,CRABP2,DBI,ENO1,ETFB,GAPDH,GPI,GPX1,GSTM2,HSD17B10,LDHA,LDHB,MIF,PGAM1,PGK1,PKM,SNCA,TPI1,BDH2,PTGR2,ACSF3
6_Member	KEGG Pathway	hsa01200	Carbon metabolism	-10.4038	-8.36698	128,226,229,2023,2203,2597,2653,2821,3419,4329,5223,5230,5315,7086,7167	ADH5,ALDOA,ALDOB,ENO1,FBP1,GAPDH,GCSH,GPI,IDH3A,ALDH6A1,PGAM1,PGK1,PKM,TKT,TPI1
6_Member	GO Biological Processes	GO:0006090	pyruvate metabolic process	-9.93896	-7.92886	226,229,669,2023,2597,2821,3939,3945,5223,5230,5315,7167	ALDOA,ALDOB,BPGM,ENO1,GAPDH,GPI,LDHA,LDHB,PGAM1,PGK1,PKM,TPI1
6_Member	WikiPathways	WP4290	Metabolic reprogramming in colon cancer	-9.80934	-7.80714	229,2023,2597,2821,3419,3939,5223,5230,5315,7086	ALDOB,ENO1,GAPDH,GPI,IDH3A,LDHA,PGAM1,PGK1,PKM,TKT
6_Member	Reactome Gene Sets	R-HSA-70263	Gluconeogenesis	-9.21024	-7.24729	226,229,2023,2203,2597,2821,5223,5230,7167	ALDOA,ALDOB,ENO1,FBP1,GAPDH,GPI,PGAM1,PGK1,TPI1
6_Member	WikiPathways	WP1946	Cori cycle	-8.91842	-6.9678	226,2597,2821,3939,5223,5230,7167	ALDOA,GAPDH,GPI,LDHA,PGAM1,PGK1,TPI1
6_Member	KEGG Pathway	hsa01230	Biosynthesis of amino acids	-8.34055	-6.42656	226,229,2023,2597,2752,3419,5223,5230,5315,7086,7167	ALDOA,ALDOB,ENO1,GAPDH,GLUL,IDH3A,PGAM1,PGK1,PKM,TKT,TPI1
6_Member	WikiPathways	WP4018	Clear cell renal cell carcinoma pathways	-7.69879	-5.82299	226,229,2023,2321,2597,2821,3939,3945,5230,5315,7167	ALDOA,ALDOB,ENO1,FLT1,GAPDH,GPI,LDHA,LDHB,PGK1,PKM,TPI1
6_Member	Reactome Gene Sets	R-HSA-70171	Glycolysis	-7.34284	-5.49397	226,229,669,2023,2597,2821,5223,5230,5315,7167	ALDOA,ALDOB,BPGM,ENO1,GAPDH,GPI,PGAM1,PGK1,PKM,TPI1
6_Member	Reactome Gene Sets	R-HSA-70326	Glucose metabolism	-7.33835	-5.49085	226,229,669,2023,2203,2597,2821,5223,5230,5315,7167	ALDOA,ALDOB,BPGM,ENO1,FBP1,GAPDH,GPI,PGAM1,PGK1,PKM,TPI1
6_Member	WikiPathways	WP5049	Glycolysis in senescence	-6.75677	-4.95178	2023,2597,3939,5230,5315	ENO1,GAPDH,LDHA,PGK1,PKM
6_Member	GO Biological Processes	GO:0019318	hexose metabolic process	-6.63256	-4.83667	226,229,347,2023,2171,2203,2597,2821,5223,5230,5315,5950,7167	ALDOA,ALDOB,APOD,ENO1,FABP5,FBP1,GAPDH,GPI,PGAM1,PGK1,PKM,RBP4,TPI1
6_Member	GO Biological Processes	GO:0016052	carbohydrate catabolic process	-6.58123	-4.79018	226,229,669,2023,2597,2821,3939,5223,5230,5315,7167	ALDOA,ALDOB,BPGM,ENO1,GAPDH,GPI,LDHA,PGAM1,PGK1,PKM,TPI1
6_Member	GO Biological Processes	GO:0006006	glucose metabolic process	-6.27132	-4.5014	347,2023,2171,2203,2597,2821,5223,5230,5315,5950,7167	APOD,ENO1,FABP5,FBP1,GAPDH,GPI,PGAM1,PGK1,PKM,RBP4,TPI1
6_Member	Reactome Gene Sets	R-HSA-71387	Metabolism of carbohydrates	-6.23223	-4.46459	226,229,669,1462,2023,2203,2597,2821,3339,4060,5223,5230,5315,7086,7167,7316,10894	ALDOA,ALDOB,BPGM,VCAN,ENO1,FBP1,GAPDH,GPI,HSPG2,LUM,PGAM1,PGK1,PKM,TKT,TPI1,UBC,LYVE1
6_Member	GO Biological Processes	GO:0005996	monosaccharide metabolic process	-5.80255	-4.09348	226,229,347,2023,2171,2203,2597,2821,5223,5230,5315,5950,7167	ALDOA,ALDOB,APOD,ENO1,FABP5,FBP1,GAPDH,GPI,PGAM1,PGK1,PKM,RBP4,TPI1
6_Member	GO Biological Processes	GO:0006735	NADH regeneration	-5.52189	-3.84635	2023,5223,5230,5315,7167	ENO1,PGAM1,PGK1,PKM,TPI1
6_Member	GO Biological Processes	GO:0061621	canonical glycolysis	-5.52189	-3.84635	2023,5223,5230,5315,7167	ENO1,PGAM1,PGK1,PKM,TPI1
6_Member	GO Biological Processes	GO:0061718	glucose catabolic process to pyruvate	-5.52189	-3.84635	2023,5223,5230,5315,7167	ENO1,PGAM1,PGK1,PKM,TPI1
6_Member	GO Biological Processes	GO:0006094	gluconeogenesis	-5.4944	-3.82254	2023,2203,2821,5223,5230,5950,7167	ENO1,FBP1,GPI,PGAM1,PGK1,RBP4,TPI1
6_Member	GO Biological Processes	GO:0019319	hexose biosynthetic process	-5.31271	-3.67342	2023,2203,2821,5223,5230,5950,7167	ENO1,FBP1,GPI,PGAM1,PGK1,RBP4,TPI1
6_Member	GO Biological Processes	GO:0061615	glycolytic process through fructose-6-phosphate	-5.27384	-3.63877	2023,5223,5230,5315,7167	ENO1,PGAM1,PGK1,PKM,TPI1
6_Member	GO Biological Processes	GO:0061620	glycolytic process through glucose-6-phosphate	-5.27384	-3.63877	2023,5223,5230,5315,7167	ENO1,PGAM1,PGK1,PKM,TPI1
6_Member	GO Biological Processes	GO:0006007	glucose catabolic process	-4.85487	-3.27643	2023,5223,5230,5315,7167	ENO1,PGAM1,PGK1,PKM,TPI1
6_Member	GO Biological Processes	GO:0046364	monosaccharide biosynthetic process	-4.83409	-3.25858	2023,2203,2821,5223,5230,5950,7167	ENO1,FBP1,GPI,PGAM1,PGK1,RBP4,TPI1
6_Member	GO Biological Processes	GO:0019320	hexose catabolic process	-4.79264	-3.22368	229,2023,5223,5230,5315,7167	ALDOB,ENO1,PGAM1,PGK1,PKM,TPI1
6_Member	GO Biological Processes	GO:0005975	carbohydrate metabolic process	-4.52014	-2.99509	217,226,229,347,669,2023,2171,2203,2597,2821,3419,3939,5223,5230,5315,5950,7167,64847	ALDH2,ALDOA,ALDOB,APOD,BPGM,ENO1,FABP5,FBP1,GAPDH,GPI,IDH3A,LDHA,PGAM1,PGK1,PKM,RBP4,TPI1,SPATA20
6_Member	GO Biological Processes	GO:0046365	monosaccharide catabolic process	-4.33877	-2.84086	229,2023,5223,5230,5315,7167	ALDOB,ENO1,PGAM1,PGK1,PKM,TPI1
7_Summary	Reactome Gene Sets	R-HSA-6798695	Neutrophil degranulation	-20.4121	-17.403	12,197,226,302,567,718,929,1471,1509,1938,1991,2171,2495,2547,2665,2821,3240,3312,3685,3934,4282,4318,4831,5004,5005,5223,5265,5315,5478,5689,5695,6282,6616,6709,7133,7276,9588,10383,23406,51719,116844	SERPINA3,AHSG,ALDOA,ANXA2,B2M,C3,CD14,CST3,CTSD,EEF2,ELANE,FABP5,FTH1,XRCC6,GDI2,GPI,HP,HSPA8,ITGAV,LCN2,MIF,MMP9,NME2,ORM1,ORM2,PGAM1,SERPINA1,PKM,PPIA,PSMB1,PSMB7,S100A11,SNAP25,SPTAN1,TNFRSF1B,TTR,PRDX6,TUBB4B,COTL1,CAB39,LRG1
7_Member	Reactome Gene Sets	R-HSA-6798695	Neutrophil degranulation	-20.4121	-17.403	12,197,226,302,567,718,929,1471,1509,1938,1991,2171,2495,2547,2665,2821,3240,3312,3685,3934,4282,4318,4831,5004,5005,5223,5265,5315,5478,5689,5695,6282,6616,6709,7133,7276,9588,10383,23406,51719,116844	SERPINA3,AHSG,ALDOA,ANXA2,B2M,C3,CD14,CST3,CTSD,EEF2,ELANE,FABP5,FTH1,XRCC6,GDI2,GPI,HP,HSPA8,ITGAV,LCN2,MIF,MMP9,NME2,ORM1,ORM2,PGAM1,SERPINA1,PKM,PPIA,PSMB1,PSMB7,S100A11,SNAP25,SPTAN1,TNFRSF1B,TTR,PRDX6,TUBB4B,COTL1,CAB39,LRG1
8_Summary	GO Biological Processes	GO:0002526	acute inflammatory response	-19.7426	-16.8254	2,12,197,1401,1991,2161,2335,3240,3569,3700,3818,3929,4153,5004,5005,5265,6288,6291,7412,9332,133,301,669,718,720,922,929,1191,1435,3339,3827,4137,4282,6622,7001,7057,7133,8767,25824,57410	A2M,SERPINA3,AHSG,CRP,ELANE,F12,FN1,HP,IL6,ITIH4,KLKB1,LBP,MBL2,ORM1,ORM2,SERPINA1,SAA1,SAA4,VCAM1,CD163,ADM,ANXA1,BPGM,C3,C4A,CD5L,CD14,CLU,CSF1,HSPG2,KNG1,MAPT,MIF,SNCA,PRDX2,THBS1,TNFRSF1B,RIPK2,PRDX5,SCYL1
8_Member	GO Biological Processes	GO:0002526	acute inflammatory response	-19.7426	-16.8254	2,12,197,1401,1991,2161,2335,3240,3569,3700,3818,3929,4153,5004,5005,5265,6288,6291,7412,9332	A2M,SERPINA3,AHSG,CRP,ELANE,F12,FN1,HP,IL6,ITIH4,KLKB1,LBP,MBL2,ORM1,ORM2,SERPINA1,SAA1,SAA4,VCAM1,CD163
8_Member	GO Biological Processes	GO:0006953	acute-phase response	-19.4799	-16.5938	2,12,197,1401,2335,3240,3569,3700,3929,4153,5004,5005,5265,6288,6291,9332	A2M,SERPINA3,AHSG,CRP,FN1,HP,IL6,ITIH4,LBP,MBL2,ORM1,ORM2,SERPINA1,SAA1,SAA4,CD163
8_Member	GO Biological Processes	GO:0006954	inflammatory response	-17.1941	-14.489	2,12,133,197,301,669,718,720,922,929,1191,1401,1435,1991,2161,2335,3240,3339,3569,3700,3818,3827,3929,4137,4153,4282,5004,5005,5265,6288,6291,6622,7001,7057,7133,7412,8767,9332,25824,57410	A2M,SERPINA3,ADM,AHSG,ANXA1,BPGM,C3,C4A,CD5L,CD14,CLU,CRP,CSF1,ELANE,F12,FN1,HP,HSPG2,IL6,ITIH4,KLKB1,KNG1,LBP,MAPT,MBL2,MIF,ORM1,ORM2,SERPINA1,SAA1,SAA4,SNCA,PRDX2,THBS1,TNFRSF1B,VCAM1,RIPK2,CD163,PRDX5,SCYL1
9_Summary	Reactome Gene Sets	R-HSA-1474244	Extracellular matrix organization	-17.9009	-15.1321	2,667,1292,1462,1509,1991,2192,2243,2244,2335,3339,3383,3384,3685,3818,4060,4313,4318,5034,5045,5054,5339,5340,6678,7057,7087,7276,7412,7448,7450,8728,3483,3484,3486,116844	A2M,DST,COL6A2,VCAN,CTSD,ELANE,FBLN1,FGA,FGB,FN1,HSPG2,ICAM1,ICAM2,ITGAV,KLKB1,LUM,MMP2,MMP9,P4HB,FURIN,SERPINE1,PLEC,PLG,SPARC,THBS1,ICAM5,TTR,VCAM1,VTN,VWF,ADAM19,IGFALS,IGFBP1,IGFBP3,LRG1
9_Member	Reactome Gene Sets	R-HSA-1474244	Extracellular matrix organization	-17.9009	-15.1321	2,667,1292,1462,1509,1991,2192,2243,2244,2335,3339,3383,3384,3685,3818,4060,4313,4318,5034,5045,5054,5339,5340,6678,7057,7087,7276,7412,7448,7450,8728	A2M,DST,COL6A2,VCAN,CTSD,ELANE,FBLN1,FGA,FGB,FN1,HSPG2,ICAM1,ICAM2,ITGAV,KLKB1,LUM,MMP2,MMP9,P4HB,FURIN,SERPINE1,PLEC,PLG,SPARC,THBS1,ICAM5,TTR,VCAM1,VTN,VWF,ADAM19
9_Member	Canonical Pathways	M5884	NABA CORE MATRISOME	-6.0209	-4.57597	1292,1462,2243,2244,3339,3483,3484,3486,4060,6678,7057,7450,116844	COL6A2,VCAN,FGA,FGB,HSPG2,IGFALS,IGFBP1,IGFBP3,LUM,SPARC,THBS1,VWF,LRG1
9_Member	Canonical Pathways	M3008	NABA ECM GLYCOPROTEINS	-4.86343	-3.28137	2192,2243,2244,2335,3483,3484,3486,6678,7057,7448,7450,116844	FBLN1,FGA,FGB,FN1,IGFALS,IGFBP1,IGFBP3,SPARC,THBS1,VTN,VWF,LRG1
10_Summary	WikiPathways	WP15	Selenium micronutrient network	-17.4522	-14.7269	12,213,335,338,1401,2243,2244,2876,3383,3569,5052,5054,5340,6288,6291,6647,6648,7001,25824,1435,183,347,929,1509,2335,3240,3312,3426,3486,3574,3699,3700,3929,3959,7018,9332,116844,348	SERPINA3,ALB,APOA1,APOB,CRP,FGA,FGB,GPX1,ICAM1,IL6,PRDX1,SERPINE1,PLG,SAA1,SAA4,SOD1,SOD2,PRDX2,PRDX5,CSF1,AGT,APOD,CD14,CTSD,FN1,HP,HSPA8,CFI,IGFBP3,IL7,ITIH3,ITIH4,LBP,LGALS3BP,TF,CD163,LRG1,APOE
10_Member	WikiPathways	WP15	Selenium micronutrient network	-17.4522	-14.7269	12,213,335,338,1401,2243,2244,2876,3383,3569,5052,5054,5340,6288,6291,6647,6648,7001,25824	SERPINA3,ALB,APOA1,APOB,CRP,FGA,FGB,GPX1,ICAM1,IL6,PRDX1,SERPINE1,PLG,SAA1,SAA4,SOD1,SOD2,PRDX2,PRDX5
10_Member	WikiPathways	WP176	Folate metabolism	-16.5437	-13.8673	12,213,335,338,1401,1435,2243,2244,2876,3383,3569,5054,5340,6288,6291,6647,6648	SERPINA3,ALB,APOA1,APOB,CRP,CSF1,FGA,FGB,GPX1,ICAM1,IL6,SERPINE1,PLG,SAA1,SAA4,SOD1,SOD2
10_Member	WikiPathways	WP5115	Network map of SARS-CoV-2 signaling pathway	-15.6003	-13.0754	183,213,335,347,929,1401,1509,2243,2244,2335,3240,3312,3426,3486,3569,3574,3699,3700,3929,3959,5054,6288,7018,9332,116844	AGT,ALB,APOA1,APOD,CD14,CRP,CTSD,FGA,FGB,FN1,HP,HSPA8,CFI,IGFBP3,IL6,IL7,ITIH3,ITIH4,LBP,LGALS3BP,SERPINE1,SAA1,TF,CD163,LRG1
10_Member	WikiPathways	WP1533	Vitamin B12 metabolism	-14.45	-12.11	12,213,335,338,348,1401,3383,3569,5054,5340,6288,6291,6647,6648	SERPINA3,ALB,APOA1,APOB,APOE,CRP,ICAM1,IL6,SERPINE1,PLG,SAA1,SAA4,SOD1,SOD2
11_Summary	GO Biological Processes	GO:0010035	response to inorganic substance	-16.9613	-14.2755	18,100,118,288,301,338,493,567,929,1050,1410,2203,2243,2244,2664,2821,2876,3240,3569,3778,4131,4137,4155,4313,4318,4747,5052,5339,5860,6559,6622,6647,6648,7001,7018,7057,7273,7412,11093,3480,5582	ABAT,ADA,ADD1,ANK3,ANXA1,APOB,ATP2B4,B2M,CD14,CEBPA,CRYAB,FBP1,FGA,FGB,GDI1,GPI,GPX1,HP,IL6,KCNMA1,MAP1B,MAPT,MBP,MMP2,MMP9,NEFL,PRDX1,PLEC,QDPR,SLC12A3,SNCA,SOD1,SOD2,PRDX2,TF,THBS1,TTN,VCAM1,ADAMTS13,IGF1R,PRKCG
11_Member	GO Biological Processes	GO:0010035	response to inorganic substance	-16.9613	-14.2755	18,100,118,288,301,338,493,567,929,1050,1410,2203,2243,2244,2664,2821,2876,3240,3569,3778,4131,4137,4155,4313,4318,4747,5052,5339,5860,6559,6622,6647,6648,7001,7018,7057,7273,7412,11093	ABAT,ADA,ADD1,ANK3,ANXA1,APOB,ATP2B4,B2M,CD14,CEBPA,CRYAB,FBP1,FGA,FGB,GDI1,GPI,GPX1,HP,IL6,KCNMA1,MAP1B,MAPT,MBP,MMP2,MMP9,NEFL,PRDX1,PLEC,QDPR,SLC12A3,SNCA,SOD1,SOD2,PRDX2,TF,THBS1,TTN,VCAM1,ADAMTS13
11_Member	GO Biological Processes	GO:0010038	response to metal ion	-9.66332	-7.67459	18,118,288,567,929,1050,2203,2243,2244,2664,2821,3778,4137,4155,4318,5860,6622,6647,6648,7018,7057,7273,7412,11093	ABAT,ADD1,ANK3,B2M,CD14,CEBPA,FBP1,FGA,FGB,GDI1,GPI,KCNMA1,MAPT,MBP,MMP9,QDPR,SNCA,SOD1,SOD2,TF,THBS1,TTN,VCAM1,ADAMTS13
11_Member	GO Biological Processes	GO:1902074	response to salt	-6.06765	-4.61946	18,118,493,567,1050,2243,2664,2821,3480,3778,4747,5339,5582,6647,6648,7057,11093	ABAT,ADD1,ATP2B4,B2M,CEBPA,FGA,GDI1,GPI,IGF1R,KCNMA1,NEFL,PLEC,PRKCG,SOD1,SOD2,THBS1,ADAMTS13
11_Member	GO Biological Processes	GO:0071241	cellular response to inorganic substance	-3.01475	-2.01528	118,567,1050,2203,4318,6559,6622,6647,7018	ADD1,B2M,CEBPA,FBP1,MMP9,SLC12A3,SNCA,SOD1,TF
11_Member	GO Biological Processes	GO:0071248	cellular response to metal ion	-2.81738	-1.85675	118,567,1050,2203,4318,6622,6647,7018	ADD1,B2M,CEBPA,FBP1,MMP9,SNCA,SOD1,TF
12_Summary	GO Biological Processes	GO:0051129	negative regulation of cellular component organization	-14.1863	-11.8752	118,293,302,335,344,345,347,348,567,822,1191,1410,1471,2664,2665,2670,2876,3312,3685,3925,4131,4133,4137,4155,5201,5216,5962,6622,6709,6710,6711,7057,7082,7111,7133,7431,7533,8874,10923,26586,56896,88,133,183,274,1382,1401,2243,2244,2335,3778,3827,4313,4747,4803,5865,6559,6647,6648,23406,3936,3480,397,6717	ADD1,SLC25A6,ANXA2,APOA1,APOC2,APOC3,APOD,APOE,B2M,CAPG,CLU,CRYAB,CST3,GDI1,GDI2,GFAP,GPX1,HSPA8,ITGAV,STMN1,MAP1B,MAP2,MAPT,MBP,PFDN1,PFN1,RDX,SNCA,SPTAN1,SPTB,SPTBN1,THBS1,TJP1,TMOD1,TNFRSF1B,VIM,YWHAH,ARHGEF7,SUB1,CKAP2,DPYSL5,ACTN2,ADM,AGT,BIN1,CRABP2,CRP,FGA,FGB,FN1,KCNMA1,KNG1,MMP2,NEFL,NGF,RAB3B,SLC12A3,SOD1,SOD2,COTL1,LCP1,IGF1R,ARHGDIB,SRI
12_Member	GO Biological Processes	GO:0051129	negative regulation of cellular component organization	-14.1863	-11.8752	118,293,302,335,344,345,347,348,567,822,1191,1410,1471,2664,2665,2670,2876,3312,3685,3925,4131,4133,4137,4155,5201,5216,5962,6622,6709,6710,6711,7057,7082,7111,7133,7431,7533,8874,10923,26586,56896	ADD1,SLC25A6,ANXA2,APOA1,APOC2,APOC3,APOD,APOE,B2M,CAPG,CLU,CRYAB,CST3,GDI1,GDI2,GFAP,GPX1,HSPA8,ITGAV,STMN1,MAP1B,MAP2,MAPT,MBP,PFDN1,PFN1,RDX,SNCA,SPTAN1,SPTB,SPTBN1,THBS1,TJP1,TMOD1,TNFRSF1B,VIM,YWHAH,ARHGEF7,SUB1,CKAP2,DPYSL5
12_Member	GO Biological Processes	GO:0090066	regulation of anatomical structure size	-13.2724	-11.0762	88,118,133,183,274,348,822,1382,1401,2243,2244,2335,2664,2876,3778,3827,4131,4133,4137,4313,4747,4803,5216,5865,5962,6559,6647,6648,6709,6710,6711,7111,23406	ACTN2,ADD1,ADM,AGT,BIN1,APOE,CAPG,CRABP2,CRP,FGA,FGB,FN1,GDI1,GPX1,KCNMA1,KNG1,MAP1B,MAP2,MAPT,MMP2,NEFL,NGF,PFN1,RAB3B,RDX,SLC12A3,SOD1,SOD2,SPTAN1,SPTB,SPTBN1,TMOD1,COTL1
12_Member	GO Biological Processes	GO:1902904	negative regulation of supramolecular fiber organization	-13.1565	-10.9693	118,348,822,1191,1410,3312,3925,4131,4133,5201,5216,5962,6622,6709,6710,6711,7082,7111,8874,26586	ADD1,APOE,CAPG,CLU,CRYAB,HSPA8,STMN1,MAP1B,MAP2,PFDN1,PFN1,RDX,SNCA,SPTAN1,SPTB,SPTBN1,TJP1,TMOD1,ARHGEF7,CKAP2
12_Member	GO Biological Processes	GO:1902903	regulation of supramolecular fiber organization	-10.859	-8.79144	88,118,274,335,348,822,1191,1410,2876,3312,3925,4131,4133,4137,5201,5216,5962,6622,6709,6710,6711,7082,7111,8874,23406,26586	ACTN2,ADD1,BIN1,APOA1,APOE,CAPG,CLU,CRYAB,GPX1,HSPA8,STMN1,MAP1B,MAP2,MAPT,PFDN1,PFN1,RDX,SNCA,SPTAN1,SPTB,SPTBN1,TJP1,TMOD1,ARHGEF7,COTL1,CKAP2
12_Member	GO Biological Processes	GO:0032272	negative regulation of protein polymerization	-10.535	-8.69428	118,822,3925,4133,5216,5962,6622,6709,6710,6711,7111,8874	ADD1,CAPG,STMN1,MAP2,PFN1,RDX,SNCA,SPTAN1,SPTB,SPTBN1,TMOD1,ARHGEF7
12_Member	GO Biological Processes	GO:0032535	regulation of cellular component size	-10.2164	-8.39156	88,118,274,348,822,1382,2664,3778,4131,4133,4137,4747,4803,5216,5865,5962,6559,6709,6710,6711,7111,23406	ACTN2,ADD1,BIN1,APOE,CAPG,CRABP2,GDI1,KCNMA1,MAP1B,MAP2,MAPT,NEFL,NGF,PFN1,RAB3B,RDX,SLC12A3,SPTAN1,SPTB,SPTBN1,TMOD1,COTL1
12_Member	GO Biological Processes	GO:0051494	negative regulation of cytoskeleton organization	-9.72343	-7.92264	118,822,3925,4131,4133,5216,5962,6622,6709,6710,6711,7082,7111,8874,26586	ADD1,CAPG,STMN1,MAP1B,MAP2,PFN1,RDX,SNCA,SPTAN1,SPTB,SPTBN1,TJP1,TMOD1,ARHGEF7,CKAP2
12_Member	GO Biological Processes	GO:0032271	regulation of protein polymerization	-9.36048	-7.59056	118,274,822,3925,4131,4133,4137,5216,5962,6622,6709,6710,6711,7111,8874,23406	ADD1,BIN1,CAPG,STMN1,MAP1B,MAP2,MAPT,PFN1,RDX,SNCA,SPTAN1,SPTB,SPTBN1,TMOD1,ARHGEF7,COTL1
12_Member	GO Biological Processes	GO:0010639	negative regulation of organelle organization	-9.0269	-7.27273	118,293,822,1191,2665,3925,4131,4133,4137,5216,5962,6622,6709,6710,6711,7082,7111,8874,10923,26586	ADD1,SLC25A6,CAPG,CLU,GDI2,STMN1,MAP1B,MAP2,MAPT,PFN1,RDX,SNCA,SPTAN1,SPTB,SPTBN1,TJP1,TMOD1,ARHGEF7,SUB1,CKAP2
12_Member	GO Biological Processes	GO:0031333	negative regulation of protein-containing complex assembly	-8.87851	-6.92963	118,822,1191,1410,3312,3925,4133,5216,5962,6622,6709,6710,6711,7111,8874	ADD1,CAPG,CLU,CRYAB,HSPA8,STMN1,MAP2,PFN1,RDX,SNCA,SPTAN1,SPTB,SPTBN1,TMOD1,ARHGEF7
12_Member	GO Biological Processes	GO:0043254	regulation of protein-containing complex assembly	-7.58424	-5.9784	118,274,348,822,1191,2670,3925,3936,4131,4133,4137,5216,5962,6622,6709,6710,6711,7111,8874,23406	ADD1,BIN1,APOE,CAPG,CLU,GFAP,STMN1,LCP1,MAP1B,MAP2,MAPT,PFN1,RDX,SNCA,SPTAN1,SPTB,SPTBN1,TMOD1,ARHGEF7,COTL1
12_Member	GO Biological Processes	GO:1901879	regulation of protein depolymerization	-7.54988	-5.95105	88,118,822,4131,5962,6709,6710,6711,7111,26586	ACTN2,ADD1,CAPG,MAP1B,RDX,SPTAN1,SPTB,SPTBN1,TMOD1,CKAP2
12_Member	GO Biological Processes	GO:1901880	negative regulation of protein depolymerization	-7.52605	-5.928	118,822,4131,5962,6709,6710,6711,7111,26586	ADD1,CAPG,MAP1B,RDX,SPTAN1,SPTB,SPTBN1,TMOD1,CKAP2
12_Member	GO Biological Processes	GO:0051693	actin filament capping	-7.12121	-5.56081	118,822,5962,6709,6710,6711,7111	ADD1,CAPG,RDX,SPTAN1,SPTB,SPTBN1,TMOD1
12_Member	GO Biological Processes	GO:0030834	regulation of actin filament depolymerization	-7.05322	-5.50193	88,118,822,5962,6709,6710,6711,7111	ACTN2,ADD1,CAPG,RDX,SPTAN1,SPTB,SPTBN1,TMOD1
12_Member	GO Biological Processes	GO:0043244	regulation of protein-containing complex disassembly	-7.04682	-5.49691	88,118,822,3480,4131,5962,6709,6710,6711,7111,26586	ACTN2,ADD1,CAPG,IGF1R,MAP1B,RDX,SPTAN1,SPTB,SPTBN1,TMOD1,CKAP2
12_Member	GO Biological Processes	GO:0043242	negative regulation of protein-containing complex disassembly	-6.97226	-5.43191	118,822,4131,5962,6709,6710,6711,7111,26586	ADD1,CAPG,MAP1B,RDX,SPTAN1,SPTB,SPTBN1,TMOD1,CKAP2
12_Member	GO Biological Processes	GO:0030835	negative regulation of actin filament depolymerization	-6.77774	-5.25784	118,822,5962,6709,6710,6711,7111	ADD1,CAPG,RDX,SPTAN1,SPTB,SPTBN1,TMOD1
12_Member	GO Biological Processes	GO:0051493	regulation of cytoskeleton organization	-6.65308	-5.14463	88,118,274,335,397,822,3925,4131,4133,4137,5216,5962,6622,6709,6710,6711,7082,7111,8874,23406,26586	ACTN2,ADD1,BIN1,APOA1,ARHGDIB,CAPG,STMN1,MAP1B,MAP2,MAPT,PFN1,RDX,SNCA,SPTAN1,SPTB,SPTBN1,TJP1,TMOD1,ARHGEF7,COTL1,CKAP2
12_Member	GO Biological Processes	GO:0030837	negative regulation of actin filament polymerization	-6.56383	-5.06346	118,822,5216,5962,6709,6710,6711,7111	ADD1,CAPG,PFN1,RDX,SPTAN1,SPTB,SPTBN1,TMOD1
12_Member	GO Biological Processes	GO:0008064	regulation of actin polymerization or depolymerization	-6.03082	-4.58426	88,118,274,822,5216,5962,6709,6710,6711,7111,23406	ACTN2,ADD1,BIN1,CAPG,PFN1,RDX,SPTAN1,SPTB,SPTBN1,TMOD1,COTL1
12_Member	GO Biological Processes	GO:0030832	regulation of actin filament length	-5.94844	-4.51104	88,118,274,822,5216,5962,6709,6710,6711,7111,23406	ACTN2,ADD1,BIN1,CAPG,PFN1,RDX,SPTAN1,SPTB,SPTBN1,TMOD1,COTL1
12_Member	GO Biological Processes	GO:0110053	regulation of actin filament organization	-5.77727	-4.3566	88,118,274,335,822,3925,5216,5962,6709,6710,6711,7082,7111,23406	ACTN2,ADD1,BIN1,APOA1,CAPG,STMN1,PFN1,RDX,SPTAN1,SPTB,SPTBN1,TJP1,TMOD1,COTL1
12_Member	GO Biological Processes	GO:0030833	regulation of actin filament polymerization	-5.67407	-4.26553	118,274,822,5216,5962,6709,6710,6711,7111,23406	ADD1,BIN1,CAPG,PFN1,RDX,SPTAN1,SPTB,SPTBN1,TMOD1,COTL1
12_Member	GO Biological Processes	GO:0032970	regulation of actin filament-based process	-5.30732	-3.94239	88,118,274,335,397,822,3925,5216,5962,6709,6710,6711,6717,7082,7111,23406	ACTN2,ADD1,BIN1,APOA1,ARHGDIB,CAPG,STMN1,PFN1,RDX,SPTAN1,SPTB,SPTBN1,SRI,TJP1,TMOD1,COTL1
12_Member	GO Biological Processes	GO:0032956	regulation of actin cytoskeleton organization	-5.25554	-3.89643	88,118,274,335,397,822,3925,5216,5962,6709,6710,6711,7082,7111,23406	ACTN2,ADD1,BIN1,APOA1,ARHGDIB,CAPG,STMN1,PFN1,RDX,SPTAN1,SPTB,SPTBN1,TJP1,TMOD1,COTL1
12_Member	GO Biological Processes	GO:0051016	barbed-end actin filament capping	-3.18248	-2.15081	118,822,5962	ADD1,CAPG,RDX
13_Summary	Reactome Gene Sets	R-HSA-5653656	Vesicle-mediated transport	-13.7715	-11.5129	213,274,286,288,335,338,348,2153,2495,2664,2665,3240,3263,3312,3512,5050,5265,6288,6455,6678,6709,6710,6711,7018,7082,7277,7280,7316,7533,8533,9146,9332,9632,10093,10381,10383,23048,57465,84790	ALB,BIN1,ANK1,ANK3,APOA1,APOB,APOE,F5,FTH1,GDI1,GDI2,HP,HPX,HSPA8,JCHAIN,PAFAH1B3,SERPINA1,SAA1,SH3GL1,SPARC,SPTAN1,SPTB,SPTBN1,TF,TJP1,TUBA4A,TUBB2A,UBC,YWHAH,COPS3,HGS,CD163,SEC24C,ARPC4,TUBB3,TUBB4B,FNBP1,TBC1D24,TUBA1C
13_Member	Reactome Gene Sets	R-HSA-5653656	Vesicle-mediated transport	-13.7715	-11.5129	213,274,286,288,335,338,348,2153,2495,2664,2665,3240,3263,3312,3512,5050,5265,6288,6455,6678,6709,6710,6711,7018,7082,7277,7280,7316,7533,8533,9146,9332,9632,10093,10381,10383,23048,57465,84790	ALB,BIN1,ANK1,ANK3,APOA1,APOB,APOE,F5,FTH1,GDI1,GDI2,HP,HPX,HSPA8,JCHAIN,PAFAH1B3,SERPINA1,SAA1,SH3GL1,SPARC,SPTAN1,SPTB,SPTBN1,TF,TJP1,TUBA4A,TUBB2A,UBC,YWHAH,COPS3,HGS,CD163,SEC24C,ARPC4,TUBB3,TUBB4B,FNBP1,TBC1D24,TUBA1C
13_Member	Reactome Gene Sets	R-HSA-199991	Membrane Trafficking	-8.59237	-6.65879	274,286,288,338,2153,2495,2664,2665,3312,5050,5265,6455,6709,6710,6711,7018,7082,7277,7280,7316,7533,8533,9146,9632,10093,10381,10383,23048,57465,84790	BIN1,ANK1,ANK3,APOB,F5,FTH1,GDI1,GDI2,HSPA8,PAFAH1B3,SERPINA1,SH3GL1,SPTAN1,SPTB,SPTBN1,TF,TJP1,TUBA4A,TUBB2A,UBC,YWHAH,COPS3,HGS,SEC24C,ARPC4,TUBB3,TUBB4B,FNBP1,TBC1D24,TUBA1C
14_Summary	Reactome Gene Sets	R-HSA-166658	Complement cascade	-13.5919	-11.3538	713,714,718,720,729,732,1191,1370,1401,1991,3426,4153,7448,8547,2243,2244,2597,2821,3507,3512,3569,3574,5699,6223,7018,51279,301,834,929,1435,1612,2161,2547,3263,3929,3934,4282,5052,6421,6622,7334,7431,7706,8767,10383,11093,11331,100,567,941,942,3329,3514,10673,2162,5582,6175,6176,6204,6207,6218,7450,3383,3936,5339,7001,3685,4155,1072,2773,5340,3827,5054,822,2876,7133	C1QB,C1QC,C3,C4A,C6,C8B,CLU,CPN2,CRP,ELANE,CFI,MBL2,VTN,FCN3,FGA,FGB,GAPDH,GPI,IGHM,JCHAIN,IL6,IL7,PSMB10,RPS19,TF,C1RL,ANXA1,CASP1,CD14,CSF1,DAPK1,F12,XRCC6,HPX,LBP,LCN2,MIF,PRDX1,SFPQ,SNCA,UBE2N,VIM,TRIM25,RIPK2,TUBB4B,ADAMTS13,PHB2,ADA,B2M,CD80,CD86,HSPD1,IGKC,TNFSF13B,F13A1,PRKCG,RPLP0,RPLP1,RPS10,RPS13,RPS17,VWF,ICAM1,LCP1,PLEC,PRDX2,ITGAV,MBP,CFL1,GNAI3,PLG,KNG1,SERPINE1,CAPG,GPX1,TNFRSF1B
14_Member	Reactome Gene Sets	R-HSA-166658	Complement cascade	-13.5919	-11.3538	713,714,718,720,729,732,1191,1370,1401,1991,3426,4153,7448,8547	C1QB,C1QC,C3,C4A,C6,C8B,CLU,CPN2,CRP,ELANE,CFI,MBL2,VTN,FCN3
14_Member	GO Biological Processes	GO:0006959	humoral immune response	-13.3953	-11.1803	713,714,718,720,729,732,1191,1991,2243,2244,2597,2821,3426,3507,3512,3569,3574,4153,5699,6223,7018,8547,51279	C1QB,C1QC,C3,C4A,C6,C8B,CLU,ELANE,FGA,FGB,GAPDH,GPI,CFI,IGHM,JCHAIN,IL6,IL7,MBL2,PSMB10,RPS19,TF,FCN3,C1RL
14_Member	GO Biological Processes	GO:0006958	complement activation, classical pathway	-11.4376	-9.3395	713,714,718,720,729,732,1191,3426,4153,51279	C1QB,C1QC,C3,C4A,C6,C8B,CLU,CFI,MBL2,C1RL
14_Member	GO Biological Processes	GO:0045087	innate immune response	-11.3501	-9.25681	301,713,714,718,720,729,732,834,929,1191,1401,1435,1612,2161,2243,2244,2547,2597,3263,3426,3507,3512,3929,3934,4153,4282,5052,6421,6622,7334,7431,7706,8547,8767,10383,11093,11331,51279	ANXA1,C1QB,C1QC,C3,C4A,C6,C8B,CASP1,CD14,CLU,CRP,CSF1,DAPK1,F12,FGA,FGB,XRCC6,GAPDH,HPX,CFI,IGHM,JCHAIN,LBP,LCN2,MBL2,MIF,PRDX1,SFPQ,SNCA,UBE2N,VIM,TRIM25,FCN3,RIPK2,TUBB4B,ADAMTS13,PHB2,C1RL
14_Member	GO Biological Processes	GO:0002455	humoral immune response mediated by circulating immunoglobulin	-10.8183	-8.75528	713,714,718,720,729,732,1191,3426,4153,51279	C1QB,C1QC,C3,C4A,C6,C8B,CLU,CFI,MBL2,C1RL
14_Member	GO Biological Processes	GO:0050778	positive regulation of immune response	-10.6881	-8.63183	100,301,567,713,714,718,720,729,732,834,929,941,942,1191,1991,2547,3263,3329,3426,3507,3514,3569,3929,4153,6223,6421,7334,7706,8547,8767,10673,11331,51279	ADA,ANXA1,B2M,C1QB,C1QC,C3,C4A,C6,C8B,CASP1,CD14,CD80,CD86,CLU,ELANE,XRCC6,HPX,HSPD1,CFI,IGHM,IGKC,IL6,LBP,MBL2,RPS19,SFPQ,UBE2N,TRIM25,FCN3,RIPK2,TNFSF13B,PHB2,C1RL
14_Member	Reactome Gene Sets	R-HSA-977606	Regulation of Complement cascade	-10.645	-8.59529	713,714,718,720,729,732,1191,1370,1991,3426,7448	C1QB,C1QC,C3,C4A,C6,C8B,CLU,CPN2,ELANE,CFI,VTN
14_Member	GO Biological Processes	GO:0006956	complement activation	-10.5371	-8.49177	713,714,718,720,729,732,1191,3426,4153,8547,51279	C1QB,C1QC,C3,C4A,C6,C8B,CLU,CFI,MBL2,FCN3,C1RL
14_Member	KEGG Pathway	hsa05171	Coronavirus disease - COVID-19	-10.2918	-8.2634	713,714,718,720,729,732,834,2162,2243,2244,3569,4153,5582,6175,6176,6204,6207,6218,6223,7450	C1QB,C1QC,C3,C4A,C6,C8B,CASP1,F13A1,FGA,FGB,IL6,MBL2,PRKCG,RPLP0,RPLP1,RPS10,RPS13,RPS17,RPS19,VWF
14_Member	GO Biological Processes	GO:0002253	activation of immune response	-9.7354	-7.73902	100,713,714,718,720,729,732,834,929,1191,2547,3329,3426,3507,3514,3929,4153,6421,7334,7706,8547,8767,11331,51279	ADA,C1QB,C1QC,C3,C4A,C6,C8B,CASP1,CD14,CLU,XRCC6,HSPD1,CFI,IGHM,IGKC,LBP,MBL2,SFPQ,UBE2N,TRIM25,FCN3,RIPK2,PHB2,C1RL
14_Member	GO Biological Processes	GO:0002252	immune effector process	-9.04625	-7.09039	100,567,713,714,718,720,729,732,1191,1401,1991,3329,3383,3426,3569,3929,3936,4153,5052,5339,7001,8547,10383,51279	ADA,B2M,C1QB,C1QC,C3,C4A,C6,C8B,CLU,CRP,ELANE,HSPD1,ICAM1,CFI,IL6,LBP,LCP1,MBL2,PRDX1,PLEC,PRDX2,FCN3,TUBB4B,C1RL
14_Member	WikiPathways	WP5090	Complement system in neuronal development and plasticity	-8.70932	-6.769	713,714,718,720,729,732,1191,3426,3685,4153,4155,7448,8547	C1QB,C1QC,C3,C4A,C6,C8B,CLU,CFI,ITGAV,MBL2,MBP,VTN,FCN3
14_Member	Reactome Gene Sets	R-HSA-166663	Initial triggering of complement	-7.84775	-5.95858	713,714,718,720,1401,4153,8547	C1QB,C1QC,C3,C4A,CRP,MBL2,FCN3
14_Member	GO Biological Processes	GO:0016064	immunoglobulin mediated immune response	-7.73344	-5.85618	567,713,714,718,720,729,732,1191,3329,3426,4153,51279	B2M,C1QB,C1QC,C3,C4A,C6,C8B,CLU,HSPD1,CFI,MBL2,C1RL
14_Member	GO Biological Processes	GO:0002460	adaptive immune response based on somatic recombination of immune receptors built from immunoglobulin superfamily domains	-7.57476	-5.70765	100,567,713,714,718,720,729,732,1191,3329,3426,3569,4153,10673,51279	ADA,B2M,C1QB,C1QC,C3,C4A,C6,C8B,CLU,HSPD1,CFI,IL6,MBL2,TNFSF13B,C1RL
14_Member	GO Biological Processes	GO:0019724	B cell mediated immunity	-7.50602	-5.64318	567,713,714,718,720,729,732,1191,3329,3426,4153,51279	B2M,C1QB,C1QC,C3,C4A,C6,C8B,CLU,HSPD1,CFI,MBL2,C1RL
14_Member	GO Biological Processes	GO:0002443	leukocyte mediated immunity	-7.09126	-5.25191	567,713,714,718,720,729,732,1191,1991,3329,3426,3569,4153,5052,10383,51279	B2M,C1QB,C1QC,C3,C4A,C6,C8B,CLU,ELANE,HSPD1,CFI,IL6,MBL2,PRDX1,TUBB4B,C1RL
14_Member	GO Biological Processes	GO:0002449	lymphocyte mediated immunity	-7.00945	-5.18334	567,713,714,718,720,729,732,1191,3329,3426,4153,5052,10383,51279	B2M,C1QB,C1QC,C3,C4A,C6,C8B,CLU,HSPD1,CFI,MBL2,PRDX1,TUBB4B,C1RL
14_Member	WikiPathways	WP545	Complement activation	-6.35365	-4.5768	713,714,718,720,729,732	C1QB,C1QC,C3,C4A,C6,C8B
14_Member	Reactome Gene Sets	R-HSA-166786	Creation of C4 and C2 activators	-6.13425	-4.38884	713,714,1401,4153,8547	C1QB,C1QC,CRP,MBL2,FCN3
14_Member	KEGG Pathway	hsa05133	Pertussis	-6.11398	-4.37288	713,714,718,720,834,929,1072,2773,3569	C1QB,C1QC,C3,C4A,CASP1,CD14,CFL1,GNAI3,IL6
14_Member	WikiPathways	WP2328	Allograft rejection	-5.48976	-3.81973	713,714,718,720,729,732,941,942,7431	C1QB,C1QC,C3,C4A,C6,C8B,CD80,CD86,VIM
14_Member	Reactome Gene Sets	R-HSA-173623	Classical antibody-mediated complement activation	-4.89932	-3.58096	713,714,1401	C1QB,C1QC,CRP
14_Member	GO Biological Processes	GO:0002250	adaptive immune response	-4.70044	-3.1429	100,301,567,713,714,718,720,729,732,942,1191,2243,2244,3329,3426,3507,3512,3514,3569,4153,8767,10673,51279	ADA,ANXA1,B2M,C1QB,C1QC,C3,C4A,C6,C8B,CD86,CLU,FGA,FGB,HSPD1,CFI,IGHM,JCHAIN,IGKC,IL6,MBL2,RIPK2,TNFSF13B,C1RL
14_Member	KEGG Pathway	hsa05150	Staphylococcus aureus infection	-4.36161	-2.85877	713,714,718,720,3383,3426,4153,5340	C1QB,C1QC,C3,C4A,ICAM1,CFI,MBL2,PLG
14_Member	KEGG Pathway	hsa05322	Systemic lupus erythematosus	-4.04665	-2.59296	713,714,718,720,729,732,941,942,1991	C1QB,C1QC,C3,C4A,C6,C8B,CD80,CD86,ELANE
14_Member	GO Biological Processes	GO:0098883	synapse pruning	-3.86729	-2.71019	713,714,718	C1QB,C1QC,C3
14_Member	GO Biological Processes	GO:0150146	cell junction disassembly	-3.39911	-2.3262	713,714,718	C1QB,C1QC,C3
14_Member	KEGG Pathway	hsa05142	Chagas disease	-3.36158	-1.99439	713,714,718,2773,3569,3827,5054	C1QB,C1QC,C3,GNAI3,IL6,KNG1,SERPINE1
14_Member	WikiPathways	WP3945	TYROBP causal network in microglia	-2.88363	-1.59159	714,718,822,2876,7133	C1QC,C3,CAPG,GPX1,TNFRSF1B
14_Member	WikiPathways	WP3941	Oxidative damage response	-2.29998	-1.44446	713,714,7133	C1QB,C1QC,TNFRSF1B
15_Summary	WikiPathways	WP3888	VEGFA-VEGFR2 signaling	-12.6751	-10.5141	213,226,274,301,1072,1267,2243,2244,2321,2335,2597,2876,3315,3383,3486,3685,3939,4313,4691,5034,5216,5230,6648,7001,7086,7111,9146,9588,23597,84790	ALB,ALDOA,BIN1,ANXA1,CFL1,CNP,FGA,FGB,FLT1,FN1,GAPDH,GPX1,HSPB1,ICAM1,IGFBP3,ITGAV,LDHA,MMP2,NCL,P4HB,PFN1,PGK1,SOD2,PRDX2,TKT,TMOD1,HGS,PRDX6,ACOT9,TUBA1C
15_Member	WikiPathways	WP3888	VEGFA-VEGFR2 signaling	-12.6751	-10.5141	213,226,274,301,1072,1267,2243,2244,2321,2335,2597,2876,3315,3383,3486,3685,3939,4313,4691,5034,5216,5230,6648,7001,7086,7111,9146,9588,23597,84790	ALB,ALDOA,BIN1,ANXA1,CFL1,CNP,FGA,FGB,FLT1,FN1,GAPDH,GPX1,HSPB1,ICAM1,IGFBP3,ITGAV,LDHA,MMP2,NCL,P4HB,PFN1,PGK1,SOD2,PRDX2,TKT,TMOD1,HGS,PRDX6,ACOT9,TUBA1C
16_Summary	GO Biological Processes	GO:0051604	protein maturation	-12.0805	-9.95461	834,922,2158,2160,2161,2162,2192,2243,2244,2653,3083,3329,3818,5034,5045,5230,8728,8767,10531,11093,26005,27344,51279,81502	CASP1,CD5L,F9,F11,F12,F13A1,FBLN1,FGA,FGB,GCSH,HGFAC,HSPD1,KLKB1,P4HB,FURIN,PGK1,ADAM19,RIPK2,PITRM1,ADAMTS13,C2CD3,PCSK1N,C1RL,HM13
16_Member	GO Biological Processes	GO:0051604	protein maturation	-12.0805	-9.95461	834,922,2158,2160,2161,2162,2192,2243,2244,2653,3083,3329,3818,5034,5045,5230,8728,8767,10531,11093,26005,27344,51279,81502	CASP1,CD5L,F9,F11,F12,F13A1,FBLN1,FGA,FGB,GCSH,HGFAC,HSPD1,KLKB1,P4HB,FURIN,PGK1,ADAM19,RIPK2,PITRM1,ADAMTS13,C2CD3,PCSK1N,C1RL,HM13
16_Member	GO Biological Processes	GO:0031638	zymogen activation	-11.9321	-9.81145	922,2158,2160,2161,2243,2244,3083,3818,5045,5230,8767,51279	CD5L,F9,F11,F12,FGA,FGB,HGFAC,KLKB1,FURIN,PGK1,RIPK2,C1RL
16_Member	GO Biological Processes	GO:0016485	protein processing	-11.6367	-9.5287	834,922,2158,2160,2161,2243,2244,3083,3818,5034,5045,5230,8728,8767,10531,11093,26005,27344,51279,81502	CASP1,CD5L,F9,F11,F12,FGA,FGB,HGFAC,KLKB1,P4HB,FURIN,PGK1,ADAM19,RIPK2,PITRM1,ADAMTS13,C2CD3,PCSK1N,C1RL,HM13
17_Summary	GO Biological Processes	GO:0060627	regulation of vesicle-mediated transport	-11.8213	-9.70578	88,197,274,301,302,335,344,345,348,567,718,720,929,1191,2243,2244,3685,4153,5054,5582,5865,5962,6622,6647,7018,7447,7448,8547,9001,9146,10815,56850	ACTN2,AHSG,BIN1,ANXA1,ANXA2,APOA1,APOC2,APOC3,APOE,B2M,C3,C4A,CD14,CLU,FGA,FGB,ITGAV,MBL2,SERPINE1,PRKCG,RAB3B,RDX,SNCA,SOD1,TF,VSNL1,VTN,FCN3,HAP1,HGS,CPLX1,GRIPAP1
17_Member	GO Biological Processes	GO:0060627	regulation of vesicle-mediated transport	-11.8213	-9.70578	88,197,274,301,302,335,344,345,348,567,718,720,929,1191,2243,2244,3685,4153,5054,5582,5865,5962,6622,6647,7018,7447,7448,8547,9001,9146,10815,56850	ACTN2,AHSG,BIN1,ANXA1,ANXA2,APOA1,APOC2,APOC3,APOE,B2M,C3,C4A,CD14,CLU,FGA,FGB,ITGAV,MBL2,SERPINE1,PRKCG,RAB3B,RDX,SNCA,SOD1,TF,VSNL1,VTN,FCN3,HAP1,HGS,CPLX1,GRIPAP1
17_Member	GO Biological Processes	GO:0045807	positive regulation of endocytosis	-10.4817	-8.43851	197,274,302,335,348,567,718,720,929,1191,4153,5054,6622,6647,7018,7448,8547	AHSG,BIN1,ANXA2,APOA1,APOE,B2M,C3,C4A,CD14,CLU,MBL2,SERPINE1,SNCA,SOD1,TF,VTN,FCN3
17_Member	GO Biological Processes	GO:0030100	regulation of endocytosis	-9.31326	-7.3431	197,274,302,335,344,345,348,567,718,720,929,1191,3685,4153,5054,5582,6622,6647,7018,7448,8547	AHSG,BIN1,ANXA2,APOA1,APOC2,APOC3,APOE,B2M,C3,C4A,CD14,CLU,ITGAV,MBL2,SERPINE1,PRKCG,SNCA,SOD1,TF,VTN,FCN3
17_Member	GO Biological Processes	GO:0048260	positive regulation of receptor-mediated endocytosis	-5.83222	-4.4043	302,567,718,1191,5054,7018,7448	ANXA2,B2M,C3,CLU,SERPINE1,TF,VTN
17_Member	GO Biological Processes	GO:0048259	regulation of receptor-mediated endocytosis	-5.4446	-3.77894	302,344,345,567,718,1191,3685,5054,7018,7448	ANXA2,APOC2,APOC3,B2M,C3,CLU,ITGAV,SERPINE1,TF,VTN
17_Member	GO Biological Processes	GO:0050764	regulation of phagocytosis	-5.07466	-3.46882	197,335,718,720,3685,4153,5582,6647,8547	AHSG,APOA1,C3,C4A,ITGAV,MBL2,PRKCG,SOD1,FCN3
17_Member	GO Biological Processes	GO:0050766	positive regulation of phagocytosis	-4.27316	-2.78072	197,335,718,720,4153,6647,8547	AHSG,APOA1,C3,C4A,MBL2,SOD1,FCN3
18_Summary	GO Biological Processes	GO:0009636	response to toxic substance	-11.6248	-9.51925	127,128,213,348,1267,2876,2946,3048,3240,4131,4155,4747,5052,5582,6647,6648,7001,9588,11093,25824,373156,301,347,1410,1612,4137,4153,4313,4318,5478,5693,7706,57465,5034,834,5339,51719,55711,51079,6622	ADH4,ADH5,ALB,APOE,CNP,GPX1,GSTM2,HBG2,HP,MAP1B,MBP,NEFL,PRDX1,PRKCG,SOD1,SOD2,PRDX2,PRDX6,ADAMTS13,PRDX5,GSTK1,ANXA1,APOD,CRYAB,DAPK1,MAPT,MBL2,MMP2,MMP9,PPIA,PSMB5,TRIM25,TBC1D24,P4HB,CASP1,PLEC,CAB39,FAR2,NDUFA13,SNCA
18_Member	GO Biological Processes	GO:0009636	response to toxic substance	-11.6248	-9.51925	127,128,213,348,1267,2876,2946,3048,3240,4131,4155,4747,5052,5582,6647,6648,7001,9588,11093,25824,373156	ADH4,ADH5,ALB,APOE,CNP,GPX1,GSTM2,HBG2,HP,MAP1B,MBP,NEFL,PRDX1,PRKCG,SOD1,SOD2,PRDX2,PRDX6,ADAMTS13,PRDX5,GSTK1
18_Member	GO Biological Processes	GO:1990748	cellular detoxification	-10.8641	-8.79434	127,128,213,348,2876,2946,3048,3240,5052,6647,6648,7001,9588,25824,373156	ADH4,ADH5,ALB,APOE,GPX1,GSTM2,HBG2,HP,PRDX1,SOD1,SOD2,PRDX2,PRDX6,PRDX5,GSTK1
18_Member	GO Biological Processes	GO:0097237	cellular response to toxic substance	-10.3489	-8.31629	127,128,213,348,2876,2946,3048,3240,5052,6647,6648,7001,9588,25824,373156	ADH4,ADH5,ALB,APOE,GPX1,GSTM2,HBG2,HP,PRDX1,SOD1,SOD2,PRDX2,PRDX6,PRDX5,GSTK1
18_Member	GO Biological Processes	GO:0098754	detoxification	-9.97944	-7.96332	127,128,213,348,2876,2946,3048,3240,5052,6647,6648,7001,9588,25824,373156	ADH4,ADH5,ALB,APOE,GPX1,GSTM2,HBG2,HP,PRDX1,SOD1,SOD2,PRDX2,PRDX6,PRDX5,GSTK1
18_Member	GO Biological Processes	GO:0006979	response to oxidative stress	-9.87935	-8.06735	301,347,1410,1612,2876,3240,4137,4153,4313,4318,5052,5478,5693,6647,6648,7001,7706,9588,25824,57465	ANXA1,APOD,CRYAB,DAPK1,GPX1,HP,MAPT,MBL2,MMP2,MMP9,PRDX1,PPIA,PSMB5,SOD1,SOD2,PRDX2,TRIM25,PRDX6,PRDX5,TBC1D24
18_Member	GO Biological Processes	GO:0098869	cellular oxidant detoxification	-9.85325	-7.84514	213,348,2876,2946,3048,3240,5052,6647,6648,7001,9588,25824,373156	ALB,APOE,GPX1,GSTM2,HBG2,HP,PRDX1,SOD1,SOD2,PRDX2,PRDX6,PRDX5,GSTK1
18_Member	Reactome Gene Sets	R-HSA-3299685	Detoxification of Reactive Oxygen Species	-9.0528	-7.29642	2876,5034,5052,6647,6648,7001,9588,25824	GPX1,P4HB,PRDX1,SOD1,SOD2,PRDX2,PRDX6,PRDX5
18_Member	GO Biological Processes	GO:0062197	cellular response to chemical stress	-8.43621	-6.73728	301,834,1612,2876,4137,4313,4318,5052,5339,5478,6647,6648,7001,25824,51719,57465	ANXA1,CASP1,DAPK1,GPX1,MAPT,MMP2,MMP9,PRDX1,PLEC,PPIA,SOD1,SOD2,PRDX2,PRDX5,CAB39,TBC1D24
18_Member	GO Biological Processes	GO:0000302	response to reactive oxygen species	-8.22409	-6.55948	301,347,1410,2876,3240,4137,4313,4318,5052,6647,6648,7001,25824	ANXA1,APOD,CRYAB,GPX1,HP,MAPT,MMP2,MMP9,PRDX1,SOD1,SOD2,PRDX2,PRDX5
18_Member	GO Biological Processes	GO:0034599	cellular response to oxidative stress	-6.90515	-5.37482	301,1612,2876,4137,4313,4318,5052,5478,6647,6648,7001,25824,57465	ANXA1,DAPK1,GPX1,MAPT,MMP2,MMP9,PRDX1,PPIA,SOD1,SOD2,PRDX2,PRDX5,TBC1D24
18_Member	GO Biological Processes	GO:0042743	hydrogen peroxide metabolic process	-6.12979	-4.38654	2876,3048,5052,6647,6648,7001,25824	GPX1,HBG2,PRDX1,SOD1,SOD2,PRDX2,PRDX5
18_Member	GO Biological Processes	GO:0034614	cellular response to reactive oxygen species	-5.78724	-4.36348	301,4137,4313,4318,5052,6647,6648,7001,25824	ANXA1,MAPT,MMP2,MMP9,PRDX1,SOD1,SOD2,PRDX2,PRDX5
18_Member	GO Biological Processes	GO:0019430	removal of superoxide radicals	-5.43169	-4.05021	5052,6647,6648,7001	PRDX1,SOD1,SOD2,PRDX2
18_Member	GO Biological Processes	GO:0071450	cellular response to oxygen radical	-5.1568	-3.8106	5052,6647,6648,7001	PRDX1,SOD1,SOD2,PRDX2
18_Member	GO Biological Processes	GO:0071451	cellular response to superoxide	-5.1568	-3.8106	5052,6647,6648,7001	PRDX1,SOD1,SOD2,PRDX2
18_Member	GO Biological Processes	GO:0000303	response to superoxide	-4.81511	-3.50952	5052,6647,6648,7001	PRDX1,SOD1,SOD2,PRDX2
18_Member	GO Biological Processes	GO:0000305	response to oxygen radical	-4.71541	-3.42261	5052,6647,6648,7001	PRDX1,SOD1,SOD2,PRDX2
18_Member	GO Biological Processes	GO:0045454	cell redox homeostasis	-4.6177	-3.34212	2876,5052,7001,9588,25824	GPX1,PRDX1,PRDX2,PRDX6,PRDX5
18_Member	GO Biological Processes	GO:0042744	hydrogen peroxide catabolic process	-4.59051	-3.05228	2876,3048,5052,7001,25824	GPX1,HBG2,PRDX1,PRDX2,PRDX5
18_Member	KEGG Pathway	hsa04146	Peroxisome	-4.09381	-2.90572	5052,6647,6648,25824,55711,373156	PRDX1,SOD1,SOD2,PRDX5,FAR2,GSTK1
18_Member	GO Biological Processes	GO:0072593	reactive oxygen species metabolic process	-4.02598	-2.57395	2876,3048,5052,6647,6648,7001,25824,51079	GPX1,HBG2,PRDX1,SOD1,SOD2,PRDX2,PRDX5,NDUFA13
18_Member	GO Biological Processes	GO:0010310	regulation of hydrogen peroxide metabolic process	-3.90009	-2.46494	3240,6622,6648,7001	HP,SNCA,SOD2,PRDX2
18_Member	GO Biological Processes	GO:0006801	superoxide metabolic process	-3.24487	-2.20188	5052,6647,6648,7001	PRDX1,SOD1,SOD2,PRDX2
18_Member	Reactome Gene Sets	R-HSA-8862803	Deregulated CDK5 triggers multiple neurodegenerative pathways in Alzheimer's disease models	-3.05742	-2.04891	5052,6648,7001	PRDX1,SOD2,PRDX2
18_Member	Reactome Gene Sets	R-HSA-8863678	Neurodegenerative Diseases	-3.05742	-2.04891	5052,6648,7001	PRDX1,SOD2,PRDX2
18_Member	Reactome Gene Sets	R-HSA-9734009	Defective Intrinsic Pathway for Apoptosis	-2.89154	-1.91644	5052,6648,7001	PRDX1,SOD2,PRDX2
19_Summary	GO Biological Processes	GO:0006897	endocytosis	-11.3644	-9.47377	133,274,301,348,922,929,1808,1991,3339,3426,3685,3959,6455,6616,6622,7057,7087,7448,8547,9146,9332,10894,23032,23048,30845,57465,66036,80208,335,338,344,345,1622,3028,6288,6291,56898,284697	ADM,BIN1,ANXA1,APOE,CD5L,CD14,DPYSL2,ELANE,HSPG2,CFI,ITGAV,LGALS3BP,SH3GL1,SNAP25,SNCA,THBS1,ICAM5,VTN,FCN3,HGS,CD163,LYVE1,USP33,FNBP1,EHD3,TBC1D24,MTMR9,SPG11,APOA1,APOB,APOC2,APOC3,DBI,HSD17B10,SAA1,SAA4,BDH2,BTBD8
19_Member	GO Biological Processes	GO:0006897	endocytosis	-11.3644	-9.47377	133,274,301,348,922,929,1808,1991,3339,3426,3685,3959,6455,6616,6622,7057,7087,7448,8547,9146,9332,10894,23032,23048,30845,57465,66036,80208	ADM,BIN1,ANXA1,APOE,CD5L,CD14,DPYSL2,ELANE,HSPG2,CFI,ITGAV,LGALS3BP,SH3GL1,SNAP25,SNCA,THBS1,ICAM5,VTN,FCN3,HGS,CD163,LYVE1,USP33,FNBP1,EHD3,TBC1D24,MTMR9,SPG11
19_Member	WikiPathways	WP5323	Fatty Acids and Lipoproteins Transport in Hepatocytes	-8.66043	-6.72181	274,335,338,344,345,348,922,1622,1808,3028,3426,3959,6288,6291,6455,7448,9332,23032,23048,30845,56898,66036,284697	BIN1,APOA1,APOB,APOC2,APOC3,APOE,CD5L,DBI,DPYSL2,HSD17B10,CFI,LGALS3BP,SAA1,SAA4,SH3GL1,VTN,CD163,USP33,FNBP1,EHD3,BDH2,MTMR9,BTBD8
20_Summary	PANTHER Pathway	P00037	Ionotropic glutamate receptor pathway	-11.2745	-9.18366	2,12,183,462,718,5265,922	A2M,SERPINA3,AGT,SERPINC1,C3,SERPINA1,CD5L
20_Member	PANTHER Pathway	P00037	Ionotropic glutamate receptor pathway	-11.2745	-9.18366	2,12,183,462,718,5265	A2M,SERPINA3,AGT,SERPINC1,C3,SERPINA1
20_Member	GO Biological Processes	GO:0030449	regulation of complement activation	-2.80008	-1.84527	2,718,922	A2M,C3,CD5L

## Sheet: 4.2
Pathway and process enrichment analysis of rhythmic (in mice, primates, and humans) malaria-associated host genes in severe falciparum malaria (SFM)
GroupID	Category	Term	Description	LogP	Log (q-value)	Genes	Symbols
1_Summary	Reactome Gene Sets	R-HSA-76005	Response to elevated platelet cytosolic Ca2+	-30.0613	-25.8323	2,12,197,213,226,335,1191,2153,2162,2243,2244,2335,3699,3700,3827,3959,5004,5054,5216,5265,5267,5340,5478,5582,6647,7018,7057,7277,7450,29789,302,338,462,2158,2159,2160,2161,2773,2995,3048,3053,3685,3818,4282,5270,7280,9927,10381,10383,84790	A2M,SERPINA3,AHSG,ALB,ALDOA,APOA1,CLU,F5,F13A1,FGA,FGB,FN1,ITIH3,ITIH4,KNG1,LGALS3BP,ORM1,SERPINE1,PFN1,SERPINA1,SERPINA4,PLG,PPIA,PRKCG,SOD1,TF,THBS1,TUBA4A,VWF,OLA1,ANXA2,APOB,SERPINC1,F9,F10,F11,F12,GNAI3,GYPC,HBG2,SERPIND1,ITGAV,KLKB1,MIF,SERPINE2,TUBB2A,MFN2,TUBB3,TUBB4B,TUBA1C
1_Member	Reactome Gene Sets	R-HSA-76005	Response to elevated platelet cytosolic Ca2+	-30.0613	-25.8323	2,12,197,213,226,335,1191,2153,2162,2243,2244,2335,3699,3700,3827,3959,5004,5054,5216,5265,5267,5340,5478,5582,6647,7018,7057,7277,7450,29789	A2M,SERPINA3,AHSG,ALB,ALDOA,APOA1,CLU,F5,F13A1,FGA,FGB,FN1,ITIH3,ITIH4,KNG1,LGALS3BP,ORM1,SERPINE1,PFN1,SERPINA1,SERPINA4,PLG,PPIA,PRKCG,SOD1,TF,THBS1,TUBA4A,VWF,OLA1
1_Member	Reactome Gene Sets	R-HSA-114608	Platelet degranulation	-29.1252	-25.2538	2,12,197,213,226,335,1191,2153,2162,2243,2244,2335,3699,3700,3827,3959,5004,5054,5216,5265,5267,5340,5478,6647,7018,7057,7277,7450,29789	A2M,SERPINA3,AHSG,ALB,ALDOA,APOA1,CLU,F5,F13A1,FGA,FGB,FN1,ITIH3,ITIH4,KNG1,LGALS3BP,ORM1,SERPINE1,PFN1,SERPINA1,SERPINA4,PLG,PPIA,SOD1,TF,THBS1,TUBA4A,VWF,OLA1
1_Member	Reactome Gene Sets	R-HSA-109582	Hemostasis	-27.8438	-24.0973	2,12,197,213,226,302,335,338,462,1191,2153,2158,2159,2160,2161,2162,2243,2244,2335,2773,2995,3048,3053,3685,3699,3700,3818,3827,3959,4282,5004,5054,5216,5265,5267,5270,5340,5478,5582,6647,7018,7057,7277,7280,7450,9927,10381,10383,29789,84790	A2M,SERPINA3,AHSG,ALB,ALDOA,ANXA2,APOA1,APOB,SERPINC1,CLU,F5,F9,F10,F11,F12,F13A1,FGA,FGB,FN1,GNAI3,GYPC,HBG2,SERPIND1,ITGAV,ITIH3,ITIH4,KLKB1,KNG1,LGALS3BP,MIF,ORM1,SERPINE1,PFN1,SERPINA1,SERPINA4,SERPINE2,PLG,PPIA,PRKCG,SOD1,TF,THBS1,TUBA4A,TUBB2A,VWF,MFN2,TUBB3,TUBB4B,OLA1,TUBA1C
1_Member	Reactome Gene Sets	R-HSA-76002	Platelet activation, signaling and aggregation	-22.1594	-18.8109	2,12,197,213,226,335,1191,2153,2162,2243,2244,2335,2773,3699,3700,3827,3959,5004,5054,5216,5265,5267,5340,5478,5582,6647,7018,7057,7277,7450,29789	A2M,SERPINA3,AHSG,ALB,ALDOA,APOA1,CLU,F5,F13A1,FGA,FGB,FN1,GNAI3,ITIH3,ITIH4,KNG1,LGALS3BP,ORM1,SERPINE1,PFN1,SERPINA1,SERPINA4,PLG,PPIA,PRKCG,SOD1,TF,THBS1,TUBA4A,VWF,OLA1
2_Summary	KEGG Pathway	hsa04610	Complement and coagulation cascades	-29.8799	-25.8323	2,462,713,714,718,732,1191,2153,2158,2159,2160,2161,2162,2243,2244,3053,3426,3818,3827,4153,5054,5265,5270,5340,7448,7450,133,309,347,667,2335,2670,3083,3315,4313,4747,5339,5478,6288,6647,6648,10894,11093,11331,116844,18,100,302,348,2821,7001,7057,922,5230,8767,51279,834,10531,26005,27344,81502,2653	A2M,SERPINC1,C1QB,C1QC,C3,C8B,CLU,F5,F9,F10,F11,F12,F13A1,FGA,FGB,SERPIND1,CFI,KLKB1,KNG1,MBL2,SERPINE1,SERPINA1,SERPINE2,PLG,VTN,VWF,ADM,ANXA6,APOD,DST,FN1,GFAP,HGFAC,HSPB1,MMP2,NEFL,PLEC,PPIA,SAA1,SOD1,SOD2,LYVE1,ADAMTS13,PHB2,LRG1,ABAT,ADA,ANXA2,APOE,GPI,PRDX2,THBS1,CD5L,PGK1,RIPK2,C1RL,CASP1,PITRM1,C2CD3,PCSK1N,HM13,GCSH
2_Member	KEGG Pathway	hsa04610	Complement and coagulation cascades	-29.8799	-25.8323	2,462,713,714,718,732,1191,2153,2158,2159,2160,2161,2162,2243,2244,3053,3426,3818,3827,4153,5054,5265,5270,5340,7448,7450	A2M,SERPINC1,C1QB,C1QC,C3,C8B,CLU,F5,F9,F10,F11,F12,F13A1,FGA,FGB,SERPIND1,CFI,KLKB1,KNG1,MBL2,SERPINE1,SERPINA1,SERPINE2,PLG,VTN,VWF
2_Member	WikiPathways	WP558	Complement and coagulation cascades	-21.0624	-17.89	462,713,714,718,1191,2153,2158,2159,2161,2244,3053,3426,3818,3827,5054,5265,5340,7450	SERPINC1,C1QB,C1QC,C3,CLU,F5,F9,F10,F12,FGB,SERPIND1,CFI,KLKB1,KNG1,SERPINE1,SERPINA1,PLG,VWF
2_Member	Reactome Gene Sets	R-HSA-140877	Formation of Fibrin Clot (Clotting Cascade)	-20.1216	-16.7383	2,462,2153,2158,2159,2160,2162,2243,2244,3053,3818,3827,5270,7450	A2M,SERPINC1,F5,F9,F10,F11,F13A1,FGA,FGB,SERPIND1,KLKB1,KNG1,SERPINE2,VWF
2_Member	GO Biological Processes	GO:0009611	response to wounding	-18.9281	-15.9597	133,309,347,462,667,2153,2158,2159,2160,2161,2162,2243,2244,2335,2670,3053,3083,3315,3818,3827,4313,4747,5265,5270,5339,5340,5478,6288,6647,6648,7450,10894,11093,11331,116844	ADM,ANXA6,APOD,SERPINC1,DST,F5,F9,F10,F11,F12,F13A1,FGA,FGB,FN1,GFAP,SERPIND1,HGFAC,HSPB1,KLKB1,KNG1,MMP2,NEFL,SERPINA1,SERPINE2,PLEC,PLG,PPIA,SAA1,SOD1,SOD2,VWF,LYVE1,ADAMTS13,PHB2,LRG1
2_Member	GO Biological Processes	GO:0050878	regulation of body fluid levels	-18.5081	-15.6509	18,100,133,302,348,462,2153,2158,2159,2160,2161,2162,2243,2244,2821,3053,3083,3315,3818,3827,5054,5265,5270,5340,5478,6288,7001,7057,7448,7450,11093	ABAT,ADA,ADM,ANXA2,APOE,SERPINC1,F5,F9,F10,F11,F12,F13A1,FGA,FGB,GPI,SERPIND1,HGFAC,HSPB1,KLKB1,KNG1,SERPINE1,SERPINA1,SERPINE2,PLG,PPIA,SAA1,PRDX2,THBS1,VTN,VWF,ADAMTS13
2_Member	GO Biological Processes	GO:0007599	hemostasis	-16.1906	-13.5496	462,2153,2158,2159,2160,2161,2162,2243,2244,2821,3053,3083,3315,3818,3827,5265,5270,5340,5478,6288,7450,11093	SERPINC1,F5,F9,F10,F11,F12,F13A1,FGA,FGB,GPI,SERPIND1,HGFAC,HSPB1,KLKB1,KNG1,SERPINA1,SERPINE2,PLG,PPIA,SAA1,VWF,ADAMTS13
2_Member	WikiPathways	WP272	Blood clotting cascade	-15.8683	-13.2601	2153,2158,2159,2160,2161,2243,2244,3818,5054,5340,7450	F5,F9,F10,F11,F12,FGA,FGB,KLKB1,SERPINE1,PLG,VWF
2_Member	Reactome Gene Sets	R-HSA-140837	Intrinsic Pathway of Fibrin Clot Formation	-15.59	-13.0122	2,462,2158,2159,2160,2161,3053,3818,3827,5270,7450	A2M,SERPINC1,F9,F10,F11,F12,SERPIND1,KLKB1,KNG1,SERPINE2,VWF
2_Member	GO Biological Processes	GO:0007596	blood coagulation	-15.3653	-12.8493	462,2153,2158,2159,2160,2161,2162,2243,2244,3053,3083,3315,3818,3827,5265,5270,5340,5478,6288,7450,11093	SERPINC1,F5,F9,F10,F11,F12,F13A1,FGA,FGB,SERPIND1,HGFAC,HSPB1,KLKB1,KNG1,SERPINA1,SERPINE2,PLG,PPIA,SAA1,VWF,ADAMTS13
2_Member	GO Biological Processes	GO:0050817	coagulation	-15.2632	-12.7719	462,2153,2158,2159,2160,2161,2162,2243,2244,3053,3083,3315,3818,3827,5265,5270,5340,5478,6288,7450,11093	SERPINC1,F5,F9,F10,F11,F12,F13A1,FGA,FGB,SERPIND1,HGFAC,HSPB1,KLKB1,KNG1,SERPINA1,SERPINE2,PLG,PPIA,SAA1,VWF,ADAMTS13
2_Member	GO Biological Processes	GO:0042060	wound healing	-14.2088	-11.873	309,462,667,2153,2158,2159,2160,2161,2162,2243,2244,2335,3053,3083,3315,3818,3827,5265,5270,5339,5340,5478,6288,7450,11093,116844	ANXA6,SERPINC1,DST,F5,F9,F10,F11,F12,F13A1,FGA,FGB,FN1,SERPIND1,HGFAC,HSPB1,KLKB1,KNG1,SERPINA1,SERPINE2,PLEC,PLG,PPIA,SAA1,VWF,ADAMTS13,LRG1
2_Member	GO Biological Processes	GO:0031638	zymogen activation	-11.472	-9.36152	922,2158,2160,2161,2243,2244,3083,3818,5230,8767,51279	CD5L,F9,F11,F12,FGA,FGB,HGFAC,KLKB1,PGK1,RIPK2,C1RL
2_Member	GO Biological Processes	GO:0016485	protein processing	-10.2136	-8.1528	834,922,2158,2160,2161,2243,2244,3083,3818,5230,8767,10531,11093,26005,27344,51279,81502	CASP1,CD5L,F9,F11,F12,FGA,FGB,HGFAC,KLKB1,PGK1,RIPK2,PITRM1,ADAMTS13,C2CD3,PCSK1N,C1RL,HM13
2_Member	GO Biological Processes	GO:0051604	protein maturation	-9.42583	-7.40361	834,922,2158,2160,2161,2162,2243,2244,2653,3083,3818,5230,8767,10531,11093,26005,27344,51279,81502	CASP1,CD5L,F9,F11,F12,F13A1,FGA,FGB,GCSH,HGFAC,KLKB1,PGK1,RIPK2,PITRM1,ADAMTS13,C2CD3,PCSK1N,C1RL,HM13
2_Member	Reactome Gene Sets	R-HSA-9651496	Defects of contact activation system (CAS) and kallikrein/kinin system (KKS)	-7.93675	-6.00483	2158,2159,2160,2161,3818,7450	F9,F10,F11,F12,KLKB1,VWF
2_Member	Reactome Gene Sets	R-HSA-9671793	Diseases of hemostasis	-7.93675	-6.00483	2158,2159,2160,2161,3818,7450	F9,F10,F11,F12,KLKB1,VWF
3_Summary	GO Biological Processes	GO:0030162	regulation of proteolysis	-23.1575	-19.5079	2,12,197,274,302,348,462,834,1050,1191,1410,1471,1612,2023,2161,2597,2821,3053,3476,3697,3698,3699,3700,3818,3827,4137,4318,4803,5037,5054,5265,5267,5270,5582,5684,5696,5720,5721,6622,6906,7057,7133,7448,8767,26005,26998,27344,51079,183,301,335,345,2773,3240,3315,5339,5478,7345,84930,90007,1370,1991,2158,2159,2162,4313,5340,11093,307,309,713,714,1435,3083,3263,4153,6271,6275,6282,6285,10673	A2M,SERPINA3,AHSG,BIN1,ANXA2,APOE,SERPINC1,CASP1,CEBPA,CLU,CRYAB,CST3,DAPK1,ENO1,F12,GAPDH,GPI,SERPIND1,IGBP1,ITIH1,ITIH2,ITIH3,ITIH4,KLKB1,KNG1,MAPT,MMP9,NGF,PEBP1,SERPINE1,SERPINA1,SERPINA4,SERPINE2,PRKCG,PSMA3,PSMB8,PSME1,PSME2,SNCA,SERPINA7,THBS1,TNFRSF1B,VTN,RIPK2,C2CD3,FETUB,PCSK1N,NDUFA13,AGT,ANXA1,APOA1,APOC3,GNAI3,HP,HSPB1,PLEC,PPIA,UCHL1,MASTL,MIDN,CPN2,ELANE,F9,F10,F13A1,MMP2,PLG,ADAMT…
3_Member	GO Biological Processes	GO:0030162	regulation of proteolysis	-23.1575	-19.5079	2,12,197,274,302,348,462,834,1050,1191,1410,1471,1612,2023,2161,2597,2821,3053,3476,3697,3698,3699,3700,3818,3827,4137,4318,4803,5037,5054,5265,5267,5270,5582,5684,5696,5720,5721,6622,6906,7057,7133,7448,8767,26005,26998,27344,51079	A2M,SERPINA3,AHSG,BIN1,ANXA2,APOE,SERPINC1,CASP1,CEBPA,CLU,CRYAB,CST3,DAPK1,ENO1,F12,GAPDH,GPI,SERPIND1,IGBP1,ITIH1,ITIH2,ITIH3,ITIH4,KLKB1,KNG1,MAPT,MMP9,NGF,PEBP1,SERPINE1,SERPINA1,SERPINA4,SERPINE2,PRKCG,PSMA3,PSMB8,PSME1,PSME2,SNCA,SERPINA7,THBS1,TNFRSF1B,VTN,RIPK2,C2CD3,FETUB,PCSK1N,NDUFA13
3_Member	GO Biological Processes	GO:0052547	regulation of peptidase activity	-22.9973	-19.4552	2,12,197,274,462,834,1410,1471,1612,2597,2821,3053,3476,3697,3698,3699,3700,3827,4137,4318,4803,5037,5054,5265,5267,5270,5684,5696,5720,5721,6622,6906,7057,7448,8767,26998,27344,51079	A2M,SERPINA3,AHSG,BIN1,SERPINC1,CASP1,CRYAB,CST3,DAPK1,GAPDH,GPI,SERPIND1,IGBP1,ITIH1,ITIH2,ITIH3,ITIH4,KNG1,MAPT,MMP9,NGF,PEBP1,SERPINE1,SERPINA1,SERPINA4,SERPINE2,PSMA3,PSMB8,PSME1,PSME2,SNCA,SERPINA7,THBS1,VTN,RIPK2,FETUB,PCSK1N,NDUFA13
3_Member	GO Biological Processes	GO:0010466	negative regulation of peptidase activity	-21.7504	-18.481	2,12,197,274,462,1410,1471,2597,2821,3053,3476,3697,3698,3699,3700,3827,4318,4803,5037,5054,5265,5267,5270,6622,6906,7057,7448,26998,27344	A2M,SERPINA3,AHSG,BIN1,SERPINC1,CRYAB,CST3,GAPDH,GPI,SERPIND1,IGBP1,ITIH1,ITIH2,ITIH3,ITIH4,KNG1,MMP9,NGF,PEBP1,SERPINE1,SERPINA1,SERPINA4,SERPINE2,SNCA,SERPINA7,THBS1,VTN,FETUB,PCSK1N
3_Member	GO Biological Processes	GO:0043086	negative regulation of catalytic activity	-21.5547	-18.32	2,12,183,197,274,301,335,345,348,462,1050,1410,1471,2597,2773,2821,3053,3240,3315,3476,3697,3698,3699,3700,3827,4137,4318,4803,5037,5054,5265,5267,5270,5339,5478,6622,6906,7057,7345,7448,26998,27344,84930,90007	A2M,SERPINA3,AGT,AHSG,BIN1,ANXA1,APOA1,APOC3,APOE,SERPINC1,CEBPA,CRYAB,CST3,GAPDH,GNAI3,GPI,SERPIND1,HP,HSPB1,IGBP1,ITIH1,ITIH2,ITIH3,ITIH4,KNG1,MAPT,MMP9,NGF,PEBP1,SERPINE1,SERPINA1,SERPINA4,SERPINE2,PLEC,PPIA,SNCA,SERPINA7,THBS1,UCHL1,VTN,FETUB,PCSK1N,MASTL,MIDN
3_Member	GO Biological Processes	GO:0051346	negative regulation of hydrolase activity	-21.1257	-17.9233	2,12,197,274,301,335,345,462,1410,1471,2597,2821,3053,3476,3697,3698,3699,3700,3827,4318,4803,5037,5054,5265,5267,5270,6622,6906,7057,7448,26998,27344,84930	A2M,SERPINA3,AHSG,BIN1,ANXA1,APOA1,APOC3,SERPINC1,CRYAB,CST3,GAPDH,GPI,SERPIND1,IGBP1,ITIH1,ITIH2,ITIH3,ITIH4,KNG1,MMP9,NGF,PEBP1,SERPINE1,SERPINA1,SERPINA4,SERPINE2,SNCA,SERPINA7,THBS1,VTN,FETUB,PCSK1N,MASTL
3_Member	GO Biological Processes	GO:0052548	regulation of endopeptidase activity	-19.4121	-16.3423	2,12,197,274,834,1410,1471,1612,2597,2821,3053,3476,3827,4137,4318,5054,5265,5267,5270,5684,5696,5720,5721,6622,6906,7057,7448,8767,26998,27344,51079	A2M,SERPINA3,AHSG,BIN1,CASP1,CRYAB,CST3,DAPK1,GAPDH,GPI,SERPIND1,IGBP1,KNG1,MAPT,MMP9,SERPINE1,SERPINA1,SERPINA4,SERPINE2,PSMA3,PSMB8,PSME1,PSME2,SNCA,SERPINA7,THBS1,VTN,RIPK2,FETUB,PCSK1N,NDUFA13
3_Member	GO Biological Processes	GO:0045861	negative regulation of proteolysis	-18.4687	-15.6387	2,12,197,274,462,1410,1471,2597,2821,3053,3476,3697,3698,3699,3700,3827,4318,4803,5037,5054,5265,5267,5270,5582,6622,6906,7057,7448,26998,27344	A2M,SERPINA3,AHSG,BIN1,SERPINC1,CRYAB,CST3,GAPDH,GPI,SERPIND1,IGBP1,ITIH1,ITIH2,ITIH3,ITIH4,KNG1,MMP9,NGF,PEBP1,SERPINE1,SERPINA1,SERPINA4,SERPINE2,PRKCG,SNCA,SERPINA7,THBS1,VTN,FETUB,PCSK1N
3_Member	GO Biological Processes	GO:0010951	negative regulation of endopeptidase activity	-17.9921	-15.1999	2,12,197,274,1410,1471,2597,2821,3053,3476,3827,4318,5054,5265,5267,5270,6622,6906,7057,7448,26998,27344	A2M,SERPINA3,AHSG,BIN1,CRYAB,CST3,GAPDH,GPI,SERPIND1,IGBP1,KNG1,MMP9,SERPINE1,SERPINA1,SERPINA4,SERPINE2,SNCA,SERPINA7,THBS1,VTN,FETUB,PCSK1N
3_Member	Canonical Pathways	M3468	NABA ECM REGULATORS	-17.8105	-15.0417	2,12,183,462,1370,1471,1991,2158,2159,2161,2162,3053,3697,3698,3699,3700,3827,4313,4318,5054,5265,5267,5270,5340,6906,11093	A2M,SERPINA3,AGT,SERPINC1,CPN2,CST3,ELANE,F9,F10,F12,F13A1,SERPIND1,ITIH1,ITIH2,ITIH3,ITIH4,KNG1,MMP2,MMP9,SERPINE1,SERPINA1,SERPINA4,SERPINE2,PLG,SERPINA7,ADAMTS13
3_Member	Canonical Pathways	M5885	NABA MATRISOME ASSOCIATED	-17.4169	-14.6594	2,12,183,301,302,307,309,462,713,714,1370,1435,1471,1991,2158,2159,2161,2162,3053,3083,3263,3697,3698,3699,3700,3827,4153,4313,4318,4803,5054,5265,5267,5270,5340,6271,6275,6282,6285,6906,10673,11093	A2M,SERPINA3,AGT,ANXA1,ANXA2,ANXA4,ANXA6,SERPINC1,C1QB,C1QC,CPN2,CSF1,CST3,ELANE,F9,F10,F12,F13A1,SERPIND1,HGFAC,HPX,ITIH1,ITIH2,ITIH3,ITIH4,KNG1,MBL2,MMP2,MMP9,NGF,SERPINE1,SERPINA1,SERPINA4,SERPINE2,PLG,S100A1,S100A4,S100A11,S100B,SERPINA7,TNFSF13B,ADAMTS13
4_Summary	KEGG Pathway	hsa00010	Glycolysis / Gluconeogenesis	-22.9587	-19.4552	124,125,126,127,128,217,226,229,501,669,2023,2203,2597,2821,3939,3945,5223,5230,5315,7167,2653,3419,4329,7086,18,718,1382,1622,2946,3028,4282,6622,56898,145482,197322,2752,133,1356,3484,5054,7018,2321,3480,5582,347,2171,1462,4060,10894,3486,64847,4318,4691,4831	ADH1A,ADH1B,ADH1C,ADH4,ADH5,ALDH2,ALDOA,ALDOB,ALDH7A1,BPGM,ENO1,FBP1,GAPDH,GPI,LDHA,LDHB,PGAM1,PGK1,PKM,TPI1,GCSH,IDH3A,ALDH6A1,TKT,ABAT,C3,CRABP2,DBI,GSTM2,HSD17B10,MIF,SNCA,BDH2,PTGR2,ACSF3,GLUL,ADM,CP,IGFBP1,SERPINE1,TF,FLT1,IGF1R,PRKCG,APOD,FABP5,VCAN,LUM,LYVE1,IGFBP3,SPATA20,MMP9,NCL,NME2
4_Member	KEGG Pathway	hsa00010	Glycolysis / Gluconeogenesis	-22.9587	-19.4552	124,125,126,127,128,217,226,229,501,669,2023,2203,2597,2821,3939,3945,5223,5230,5315,7167	ADH1A,ADH1B,ADH1C,ADH4,ADH5,ALDH2,ALDOA,ALDOB,ALDH7A1,BPGM,ENO1,FBP1,GAPDH,GPI,LDHA,LDHB,PGAM1,PGK1,PKM,TPI1
4_Member	WikiPathways	WP534	Glycolysis and gluconeogenesis	-13.3291	-11.0877	226,229,2023,2203,2597,2821,3939,3945,5223,5230,5315,7167	ALDOA,ALDOB,ENO1,FBP1,GAPDH,GPI,LDHA,LDHB,PGAM1,PGK1,PKM,TPI1
4_Member	WikiPathways	WP4629	Aerobic glycolysis	-13.0663	-10.8576	226,2023,2597,2821,3939,5230,5315,7167	ALDOA,ENO1,GAPDH,GPI,LDHA,PGK1,PKM,TPI1
4_Member	GO Biological Processes	GO:0006096	glycolytic process	-11.9245	-9.78275	226,229,669,2023,2597,2821,3939,5223,5230,5315,7167	ALDOA,ALDOB,BPGM,ENO1,GAPDH,GPI,LDHA,PGAM1,PGK1,PKM,TPI1
4_Member	KEGG Pathway	hsa01200	Carbon metabolism	-11.636	-9.51533	128,226,229,2023,2203,2597,2653,2821,3419,4329,5223,5230,5315,7086,7167	ADH5,ALDOA,ALDOB,ENO1,FBP1,GAPDH,GCSH,GPI,IDH3A,ALDH6A1,PGAM1,PGK1,PKM,TKT,TPI1
4_Member	GO Biological Processes	GO:0032787	monocarboxylic acid metabolic process	-11.4765	-9.36347	18,124,125,126,127,128,226,229,669,718,1382,1622,2023,2597,2821,2946,3028,3939,3945,4282,5223,5230,5315,6622,7167,56898,145482,197322	ABAT,ADH1A,ADH1B,ADH1C,ADH4,ADH5,ALDOA,ALDOB,BPGM,C3,CRABP2,DBI,ENO1,GAPDH,GPI,GSTM2,HSD17B10,LDHA,LDHB,MIF,PGAM1,PGK1,PKM,SNCA,TPI1,BDH2,PTGR2,ACSF3
4_Member	GO Biological Processes	GO:0006090	pyruvate metabolic process	-10.9439	-8.85434	226,229,669,2023,2597,2821,3939,3945,5223,5230,5315,7167	ALDOA,ALDOB,BPGM,ENO1,GAPDH,GPI,LDHA,LDHB,PGAM1,PGK1,PKM,TPI1
4_Member	WikiPathways	WP4290	Metabolic reprogramming in colon cancer	-10.6599	-8.58315	229,2023,2597,2821,3419,3939,5223,5230,5315,7086	ALDOB,ENO1,GAPDH,GPI,IDH3A,LDHA,PGAM1,PGK1,PKM,TKT
4_Member	Reactome Gene Sets	R-HSA-70263	Gluconeogenesis	-9.97754	-7.93001	226,229,2023,2203,2597,2821,5223,5230,7167	ALDOA,ALDOB,ENO1,FBP1,GAPDH,GPI,PGAM1,PGK1,TPI1
4_Member	WikiPathways	WP1946	Cori cycle	-9.52347	-7.49713	226,2597,2821,3939,5223,5230,7167	ALDOA,GAPDH,GPI,LDHA,PGAM1,PGK1,TPI1
4_Member	KEGG Pathway	hsa01230	Biosynthesis of amino acids	-9.24939	-7.24325	226,229,2023,2597,2752,3419,5223,5230,5315,7086,7167	ALDOA,ALDOB,ENO1,GAPDH,GLUL,IDH3A,PGAM1,PGK1,PKM,TKT,TPI1
4_Member	Canonical Pathways	M255	PID HIF1 TFPATHWAY	-8.60359	-6.63343	133,226,1356,2023,3484,3939,5054,5230,5315,7018	ADM,ALDOA,CP,ENO1,IGFBP1,LDHA,SERPINE1,PGK1,PKM,TF
4_Member	WikiPathways	WP4018	Clear cell renal cell carcinoma pathways	-8.59705	-6.63051	226,229,2023,2321,2597,2821,3939,3945,5230,5315,7167	ALDOA,ALDOB,ENO1,FLT1,GAPDH,GPI,LDHA,LDHB,PGK1,PKM,TPI1
4_Member	KEGG Pathway	hsa04066	HIF-1 signaling pathway	-8.56162	-6.59867	226,229,2023,2321,2597,3480,3939,3945,5054,5230,5582,7018	ALDOA,ALDOB,ENO1,FLT1,GAPDH,IGF1R,LDHA,LDHB,SERPINE1,PGK1,PRKCG,TF
4_Member	Reactome Gene Sets	R-HSA-70326	Glucose metabolism	-8.22987	-6.27926	226,229,669,2023,2203,2597,2821,5223,5230,5315,7167	ALDOA,ALDOB,BPGM,ENO1,FBP1,GAPDH,GPI,PGAM1,PGK1,PKM,TPI1
4_Member	Reactome Gene Sets	R-HSA-70171	Glycolysis	-8.16372	-6.21828	226,229,669,2023,2597,2821,5223,5230,5315,7167	ALDOA,ALDOB,BPGM,ENO1,GAPDH,GPI,PGAM1,PGK1,PKM,TPI1
4_Member	GO Biological Processes	GO:0016052	carbohydrate catabolic process	-7.45644	-5.53763	226,229,669,2023,2597,2821,3939,5223,5230,5315,7167	ALDOA,ALDOB,BPGM,ENO1,GAPDH,GPI,LDHA,PGAM1,PGK1,PKM,TPI1
4_Member	WikiPathways	WP5049	Glycolysis in senescence	-7.18905	-5.28765	2023,2597,3939,5230,5315	ENO1,GAPDH,LDHA,PGK1,PKM
4_Member	GO Biological Processes	GO:0019318	hexose metabolic process	-6.71638	-4.85354	226,229,347,2023,2171,2203,2597,2821,5223,5230,5315,7167	ALDOA,ALDOB,APOD,ENO1,FABP5,FBP1,GAPDH,GPI,PGAM1,PGK1,PKM,TPI1
4_Member	GO Biological Processes	GO:0006006	glucose metabolic process	-6.1557	-4.33348	347,2023,2171,2203,2597,2821,5223,5230,5315,7167	APOD,ENO1,FABP5,FBP1,GAPDH,GPI,PGAM1,PGK1,PKM,TPI1
4_Member	Reactome Gene Sets	R-HSA-71387	Metabolism of carbohydrates	-5.96853	-4.1702	226,229,669,1462,2023,2203,2597,2821,4060,5223,5230,5315,7086,7167,10894	ALDOA,ALDOB,BPGM,VCAN,ENO1,FBP1,GAPDH,GPI,LUM,PGAM1,PGK1,PKM,TKT,TPI1,LYVE1
4_Member	GO Biological Processes	GO:0006735	NADH regeneration	-5.94802	-4.15697	2023,5223,5230,5315,7167	ENO1,PGAM1,PGK1,PKM,TPI1
4_Member	GO Biological Processes	GO:0061621	canonical glycolysis	-5.94802	-4.15697	2023,5223,5230,5315,7167	ENO1,PGAM1,PGK1,PKM,TPI1
4_Member	GO Biological Processes	GO:0061718	glucose catabolic process to pyruvate	-5.94802	-4.15697	2023,5223,5230,5315,7167	ENO1,PGAM1,PGK1,PKM,TPI1
4_Member	GO Biological Processes	GO:0005996	monosaccharide metabolic process	-5.93596	-4.1473	226,229,347,2023,2171,2203,2597,2821,5223,5230,5315,7167	ALDOA,ALDOB,APOD,ENO1,FABP5,FBP1,GAPDH,GPI,PGAM1,PGK1,PKM,TPI1
4_Member	GO Biological Processes	GO:0061615	glycolytic process through fructose-6-phosphate	-5.69822	-3.9283	2023,5223,5230,5315,7167	ENO1,PGAM1,PGK1,PKM,TPI1
4_Member	GO Biological Processes	GO:0061620	glycolytic process through glucose-6-phosphate	-5.69822	-3.9283	2023,5223,5230,5315,7167	ENO1,PGAM1,PGK1,PKM,TPI1
4_Member	WikiPathways	WP3614	Photodynamic therapy-induced HIF-1 survival signaling	-5.48684	-3.74251	3484,3486,3939,5054,5230,5315	IGFBP1,IGFBP3,LDHA,SERPINE1,PGK1,PKM
4_Member	GO Biological Processes	GO:0019320	hexose catabolic process	-5.28691	-3.56056	229,2023,5223,5230,5315,7167	ALDOB,ENO1,PGAM1,PGK1,PKM,TPI1
4_Member	GO Biological Processes	GO:0006007	glucose catabolic process	-5.27576	-3.55148	2023,5223,5230,5315,7167	ENO1,PGAM1,PGK1,PKM,TPI1
4_Member	WikiPathways	WP2456	HIF1A and PPARG regulation of glycolysis	-5.10615	-3.6991	2597,3939,7167	GAPDH,LDHA,TPI1
4_Member	GO Biological Processes	GO:0005975	carbohydrate metabolic process	-5.09265	-3.39317	217,226,229,347,669,2023,2171,2203,2597,2821,3419,3939,5223,5230,5315,7167,64847	ALDH2,ALDOA,ALDOB,APOD,BPGM,ENO1,FABP5,FBP1,GAPDH,GPI,IDH3A,LDHA,PGAM1,PGK1,PKM,TPI1,SPATA20
4_Member	GO Biological Processes	GO:0006094	gluconeogenesis	-4.87865	-3.21224	2023,2203,2821,5223,5230,7167	ENO1,FBP1,GPI,PGAM1,PGK1,TPI1
4_Member	GO Biological Processes	GO:0046365	monosaccharide catabolic process	-4.82589	-3.16841	229,2023,5223,5230,5315,7167	ALDOB,ENO1,PGAM1,PGK1,PKM,TPI1
4_Member	GO Biological Processes	GO:0019319	hexose biosynthetic process	-4.72395	-3.07954	2023,2203,2821,5223,5230,7167	ENO1,FBP1,GPI,PGAM1,PGK1,TPI1
4_Member	Canonical Pathways	M66	PID MYC ACTIV PATHWAY	-4.65194	-3.30338	2023,2597,3939,4318,4691,4831	ENO1,GAPDH,LDHA,MMP9,NCL,NME2
4_Member	GO Biological Processes	GO:0046364	monosaccharide biosynthetic process	-4.31557	-2.72625	2023,2203,2821,5223,5230,7167	ENO1,FBP1,GPI,PGAM1,PGK1,TPI1
4_Member	GO Biological Processes	GO:0016051	carbohydrate biosynthetic process	-2.53135	-1.20973	2023,2203,2821,5223,5230,7167	ENO1,FBP1,GPI,PGAM1,PGK1,TPI1
4_Member	WikiPathways	WP5220	Metabolic reprogramming in pancreatic cancer	-2.22666	-1.31187	2821,3939,5315	GPI,LDHA,PKM
5_Summary	Reactome Gene Sets	R-HSA-381426	Regulation of Insulin-like Growth Factor (IGF) transport and uptake by Insulin-like Growth Factor Binding Proteins (IGFBPs)	-22.4117	-18.9662	197,213,335,338,348,462,718,1356,1435,1462,1471,2153,2243,2335,3053,3483,3484,3486,3698,3827,4313,5265,5340,7018	AHSG,ALB,APOA1,APOB,APOE,SERPINC1,C3,CP,CSF1,VCAN,CST3,F5,FGA,FN1,SERPIND1,IGFALS,IGFBP1,IGFBP3,ITIH2,KNG1,MMP2,SERPINA1,PLG,TF
5_Member	Reactome Gene Sets	R-HSA-381426	Regulation of Insulin-like Growth Factor (IGF) transport and uptake by Insulin-like Growth Factor Binding Proteins (IGFBPs)	-22.4117	-18.9662	197,213,335,338,348,462,718,1356,1435,1462,1471,2153,2243,2335,3053,3483,3484,3486,3698,3827,4313,5265,5340,7018	AHSG,ALB,APOA1,APOB,APOE,SERPINC1,C3,CP,CSF1,VCAN,CST3,F5,FGA,FN1,SERPIND1,IGFALS,IGFBP1,IGFBP3,ITIH2,KNG1,MMP2,SERPINA1,PLG,TF
5_Member	Reactome Gene Sets	R-HSA-8957275	Post-translational protein phosphorylation	-19.792	-16.6987	197,213,335,338,348,462,718,1356,1435,1462,1471,2153,2243,2335,3053,3484,3486,3698,3827,5265,7018	AHSG,ALB,APOA1,APOB,APOE,SERPINC1,C3,CP,CSF1,VCAN,CST3,F5,FGA,FN1,SERPIND1,IGFBP1,IGFBP3,ITIH2,KNG1,SERPINA1,TF
6_Summary	WikiPathways	WP2806	Complement system	-22.2847	-18.8903	133,213,335,718,1401,1991,2159,2160,2161,2162,2243,2244,2773,3383,3384,3426,3818,4153,5340,6223,7057,7448,18,302,348,462,3827,5054,5270,7001,301,3480,2,100,4282,5692,6288,6647,7133,2023,347,941,4313,1435,79834,3486	ADM,ALB,APOA1,C3,CRP,ELANE,F10,F11,F12,F13A1,FGA,FGB,GNAI3,ICAM1,ICAM2,CFI,KLKB1,MBL2,PLG,RPS19,THBS1,VTN,ABAT,ANXA2,APOE,SERPINC1,KNG1,SERPINE1,SERPINE2,PRDX2,ANXA1,IGF1R,A2M,ADA,MIF,PSMB4,SAA1,SOD1,TNFRSF1B,ENO1,APOD,CD80,MMP2,CSF1,PEAK1,IGFBP3
6_Member	WikiPathways	WP2806	Complement system	-22.2847	-18.8903	133,213,335,718,1401,1991,2159,2160,2161,2162,2243,2244,2773,3383,3384,3426,3818,4153,5340,6223,7057,7448	ADM,ALB,APOA1,C3,CRP,ELANE,F10,F11,F12,F13A1,FGA,FGB,GNAI3,ICAM1,ICAM2,CFI,KLKB1,MBL2,PLG,RPS19,THBS1,VTN
6_Member	GO Biological Processes	GO:0030193	regulation of blood coagulation	-16.518	-13.8415	18,302,348,462,2160,2161,2243,2244,3818,3827,5054,5270,5340,7001,7057,7448	ABAT,ANXA2,APOE,SERPINC1,F11,F12,FGA,FGB,KLKB1,KNG1,SERPINE1,SERPINE2,PLG,PRDX2,THBS1,VTN
6_Member	GO Biological Processes	GO:1900046	regulation of hemostasis	-16.3029	-13.6445	18,302,348,462,2160,2161,2243,2244,3818,3827,5054,5270,5340,7001,7057,7448	ABAT,ANXA2,APOE,SERPINC1,F11,F12,FGA,FGB,KLKB1,KNG1,SERPINE1,SERPINE2,PLG,PRDX2,THBS1,VTN
6_Member	GO Biological Processes	GO:0050818	regulation of coagulation	-15.9932	-13.3689	18,302,348,462,2160,2161,2243,2244,3818,3827,5054,5270,5340,7001,7057,7448	ABAT,ANXA2,APOE,SERPINC1,F11,F12,FGA,FGB,KLKB1,KNG1,SERPINE1,SERPINE2,PLG,PRDX2,THBS1,VTN
6_Member	GO Biological Processes	GO:0030195	negative regulation of blood coagulation	-14.9001	-12.46	18,302,348,2160,2161,2243,2244,3818,3827,5054,5270,5340,7448	ABAT,ANXA2,APOE,F11,F12,FGA,FGB,KLKB1,KNG1,SERPINE1,SERPINE2,PLG,VTN
6_Member	GO Biological Processes	GO:1900047	negative regulation of hemostasis	-14.7601	-12.3306	18,302,348,2160,2161,2243,2244,3818,3827,5054,5270,5340,7448	ABAT,ANXA2,APOE,F11,F12,FGA,FGB,KLKB1,KNG1,SERPINE1,SERPINE2,PLG,VTN
6_Member	GO Biological Processes	GO:0050819	negative regulation of coagulation	-14.3611	-12.0125	18,302,348,2160,2161,2243,2244,3818,3827,5054,5270,5340,7448	ABAT,ANXA2,APOE,F11,F12,FGA,FGB,KLKB1,KNG1,SERPINE1,SERPINE2,PLG,VTN
6_Member	GO Biological Processes	GO:0061041	regulation of wound healing	-12.7994	-10.6	18,301,302,348,462,2160,2161,2243,2244,3818,3827,5054,5270,5340,7001,7057,7448	ABAT,ANXA1,ANXA2,APOE,SERPINC1,F11,F12,FGA,FGB,KLKB1,KNG1,SERPINE1,SERPINE2,PLG,PRDX2,THBS1,VTN
6_Member	GO Biological Processes	GO:1903034	regulation of response to wounding	-12.1242	-9.97154	18,301,302,348,462,2160,2161,2243,2244,3480,3818,3827,5054,5270,5340,7001,7057,7448	ABAT,ANXA1,ANXA2,APOE,SERPINC1,F11,F12,FGA,FGB,IGF1R,KLKB1,KNG1,SERPINE1,SERPINE2,PLG,PRDX2,THBS1,VTN
6_Member	GO Biological Processes	GO:0061045	negative regulation of wound healing	-11.9461	-9.80164	18,302,348,2160,2161,2243,2244,3818,3827,5054,5270,5340,7448	ABAT,ANXA2,APOE,F11,F12,FGA,FGB,KLKB1,KNG1,SERPINE1,SERPINE2,PLG,VTN
6_Member	GO Biological Processes	GO:1903035	negative regulation of response to wounding	-10.5523	-8.47789	18,302,348,2160,2161,2243,2244,3818,3827,5054,5270,5340,7448	ABAT,ANXA2,APOE,F11,F12,FGA,FGB,KLKB1,KNG1,SERPINE1,SERPINE2,PLG,VTN
6_Member	GO Biological Processes	GO:0032102	negative regulation of response to external stimulus	-10.1414	-8.08949	2,18,100,302,335,348,1991,2160,2161,2243,2244,3818,3827,4282,5054,5270,5340,5692,6223,6288,6647,7001,7057,7133,7448	A2M,ABAT,ADA,ANXA2,APOA1,APOE,ELANE,F11,F12,FGA,FGB,KLKB1,KNG1,MIF,SERPINE1,SERPINE2,PLG,PSMB4,RPS19,SAA1,SOD1,PRDX2,THBS1,TNFRSF1B,VTN
6_Member	GO Biological Processes	GO:0051917	regulation of fibrinolysis	-9.31365	-7.30355	2160,2161,3818,5054,5340,7057,7448	F11,F12,KLKB1,SERPINE1,PLG,THBS1,VTN
6_Member	GO Biological Processes	GO:0042730	fibrinolysis	-9.11814	-7.1256	302,2161,2243,2244,3818,5054,5340	ANXA2,F12,FGA,FGB,KLKB1,SERPINE1,PLG
6_Member	GO Biological Processes	GO:0010755	regulation of plasminogen activation	-7.57958	-5.65753	302,2023,2161,5054,5270,7057	ANXA2,ENO1,F12,SERPINE1,SERPINE2,THBS1
6_Member	GO Biological Processes	GO:0030194	positive regulation of blood coagulation	-6.31204	-4.47547	2161,5054,5340,7001,7057,7448	F12,SERPINE1,PLG,PRDX2,THBS1,VTN
6_Member	GO Biological Processes	GO:1900048	positive regulation of hemostasis	-6.31204	-4.47547	2161,5054,5340,7001,7057,7448	F12,SERPINE1,PLG,PRDX2,THBS1,VTN
6_Member	GO Biological Processes	GO:0050820	positive regulation of coagulation	-6.12242	-4.30662	2161,5054,5340,7001,7057,7448	F12,SERPINE1,PLG,PRDX2,THBS1,VTN
6_Member	GO Biological Processes	GO:0070613	regulation of protein processing	-5.87137	-4.37468	302,2023,3818,5054,5270,7057	ANXA2,ENO1,KLKB1,SERPINE1,SERPINE2,THBS1
6_Member	GO Biological Processes	GO:1903036	positive regulation of response to wounding	-5.74807	-3.9747	301,2161,3480,5054,5340,7001,7057,7448	ANXA1,F12,IGF1R,SERPINE1,PLG,PRDX2,THBS1,VTN
6_Member	GO Biological Processes	GO:1903317	regulation of protein maturation	-5.7196	-4.2391	302,2023,3818,5054,5270,7057	ANXA2,ENO1,KLKB1,SERPINE1,SERPINE2,THBS1
6_Member	GO Biological Processes	GO:0051918	negative regulation of fibrinolysis	-5.41211	-3.96008	5054,5340,7057,7448	SERPINE1,PLG,THBS1,VTN
6_Member	GO Biological Processes	GO:0090303	positive regulation of wound healing	-5.30278	-3.57332	301,2161,5054,5340,7001,7057,7448	ANXA1,F12,SERPINE1,PLG,PRDX2,THBS1,VTN
6_Member	GO Biological Processes	GO:0010757	negative regulation of plasminogen activation	-5.10615	-3.6991	5054,5270,7057	SERPINE1,SERPINE2,THBS1
6_Member	Reactome Gene Sets	R-HSA-75205	Dissolution of Fibrin Clot	-5.04104	-3.35144	302,5054,5270,5340	ANXA2,SERPINE1,SERPINE2,PLG
6_Member	GO Biological Processes	GO:0007162	negative regulation of cell adhesion	-4.04611	-2.79481	18,301,347,941,3827,4313,5054,5270,7001,7057	ABAT,ANXA1,APOD,CD80,KNG1,MMP2,SERPINE1,SERPINE2,PRDX2,THBS1
6_Member	GO Biological Processes	GO:0010955	negative regulation of protein processing	-3.32679	-2.19887	5054,5270,7057	SERPINE1,SERPINE2,THBS1
6_Member	GO Biological Processes	GO:1903318	negative regulation of protein maturation	-3.32679	-2.19887	5054,5270,7057	SERPINE1,SERPINE2,THBS1
6_Member	GO Biological Processes	GO:0010812	negative regulation of cell-substrate adhesion	-2.56661	-1.58391	347,5054,5340,7057	APOD,SERPINE1,PLG,THBS1
6_Member	GO Biological Processes	GO:0001953	negative regulation of cell-matrix adhesion	-2.53441	-1.5584	347,5054,7057	APOD,SERPINE1,THBS1
6_Member	GO Biological Processes	GO:0001952	regulation of cell-matrix adhesion	-2.30358	-1.37449	347,1435,5054,7057,79834	APOD,CSF1,SERPINE1,THBS1,PEAK1
6_Member	KEGG Pathway	hsa04115	p53 signaling pathway	-2.16903	-1.26344	3486,5054,7057	IGFBP3,SERPINE1,THBS1
7_Summary	Reactome Gene Sets	R-HSA-449147	Signaling by Interleukins	-22.0547	-18.7476	301,302,834,941,1435,2162,2335,3312,3383,3929,3934,3936,4282,4313,4318,5478,5684,5687,5688,5689,5690,5691,5692,5693,5694,5695,5696,5699,5720,5721,6285,6288,6616,6647,6648,7133,7412,7431,8767,293,522,1327,3028,4137,4697,4708,4741,4747,5582,6622,7277,7345,7419,9001,9927,10381,10383,51079,80208,84790,118,929,1991,3006,3007,5339,6709,7533,2773,286,1292,1808,3685,5216,6207,6218,6223,6323,6710,6711,887…	ANXA1,ANXA2,CASP1,CD80,CSF1,F13A1,FN1,HSPA8,ICAM1,LBP,LCN2,LCP1,MIF,MMP2,MMP9,PPIA,PSMA3,PSMA6,PSMA7,PSMB1,PSMB2,PSMB3,PSMB4,PSMB5,PSMB6,PSMB7,PSMB8,PSMB10,PSME1,PSME2,S100B,SAA1,SNAP25,SOD1,SOD2,TNFRSF1B,VCAM1,VIM,RIPK2,SLC25A6,ATP5PF,COX4I1,HSD17B10,MAPT,NDUFA4,NDUFB2,NEFM,NEFL,PRKCG,SNCA,TUBA4A,UCHL1,VDAC3,HAP1,MFN2,TUBB3,TUBB4B,NDUFA13,SPG11,TUBA1C,ADD1,CD14,ELANE,H1-2,H1-3,PLEC,SPTAN1,YWHAH,…
7_Member	Reactome Gene Sets	R-HSA-449147	Signaling by Interleukins	-22.0547	-18.7476	301,302,834,941,1435,2162,2335,3312,3383,3929,3934,3936,4282,4313,4318,5478,5684,5687,5688,5689,5690,5691,5692,5693,5694,5695,5696,5699,5720,5721,6285,6288,6616,6647,6648,7133,7412,7431,8767	ANXA1,ANXA2,CASP1,CD80,CSF1,F13A1,FN1,HSPA8,ICAM1,LBP,LCN2,LCP1,MIF,MMP2,MMP9,PPIA,PSMA3,PSMA6,PSMA7,PSMB1,PSMB2,PSMB3,PSMB4,PSMB5,PSMB6,PSMB7,PSMB8,PSMB10,PSME1,PSME2,S100B,SAA1,SNAP25,SOD1,SOD2,TNFRSF1B,VCAM1,VIM,RIPK2
7_Member	CORUM	CORUM:192	PA28-20S proteasome	-21.5509	-17.5034	5684,5687,5688,5689,5690,5691,5692,5693,5694,5695,5720,5721	PSMA3,PSMA6,PSMA7,PSMB1,PSMB2,PSMB3,PSMB4,PSMB5,PSMB6,PSMB7,PSME1,PSME2
7_Member	KEGG Pathway	hsa05022	Pathways of neurodegeneration - multiple diseases	-20.2993	-16.7383	293,522,1327,1435,3028,4137,4697,4708,4741,4747,5582,5684,5687,5688,5689,5690,5691,5692,5693,5694,5695,6622,6647,7133,7277,7345,7419,9001,9927,10381,10383,51079,80208,84790	SLC25A6,ATP5PF,COX4I1,CSF1,HSD17B10,MAPT,NDUFA4,NDUFB2,NEFM,NEFL,PRKCG,PSMA3,PSMA6,PSMA7,PSMB1,PSMB2,PSMB3,PSMB4,PSMB5,PSMB6,PSMB7,SNCA,SOD1,TNFRSF1B,TUBA4A,UCHL1,VDAC3,HAP1,MFN2,TUBB3,TUBB4B,NDUFA13,SPG11,TUBA1C
7_Member	Reactome Gene Sets	R-HSA-8852276	The role of GTSE1 in G2/M progression after G2 checkpoint	-20.273	-16.7383	5684,5687,5688,5689,5690,5691,5692,5693,5694,5695,5696,5699,5720,5721,7277,10381,10383,84790	PSMA3,PSMA6,PSMA7,PSMB1,PSMB2,PSMB3,PSMB4,PSMB5,PSMB6,PSMB7,PSMB8,PSMB10,PSME1,PSME2,TUBA4A,TUBB3,TUBB4B,TUBA1C
7_Member	Reactome Gene Sets	R-HSA-5357801	Programmed Cell Death	-20.1829	-16.7383	118,834,929,1991,3006,3007,4137,5339,5684,5687,5688,5689,5690,5691,5692,5693,5694,5695,5696,5699,5720,5721,6709,7431,7533	ADD1,CASP1,CD14,ELANE,H1-2,H1-3,MAPT,PLEC,PSMA3,PSMA6,PSMA7,PSMB1,PSMB2,PSMB3,PSMB4,PSMB5,PSMB6,PSMB7,PSMB8,PSMB10,PSME1,PSME2,SPTAN1,VIM,YWHAH
7_Member	KEGG Pathway	hsa05012	Parkinson disease	-20.0917	-16.7383	293,522,1327,2773,4137,4697,4708,5684,5687,5688,5689,5690,5691,5692,5693,5694,5695,6622,6647,7277,7345,7419,9927,10381,10383,51079,84790	SLC25A6,ATP5PF,COX4I1,GNAI3,MAPT,NDUFA4,NDUFB2,PSMA3,PSMA6,PSMA7,PSMB1,PSMB2,PSMB3,PSMB4,PSMB5,PSMB6,PSMB7,SNCA,SOD1,TUBA4A,UCHL1,VDAC3,MFN2,TUBB3,TUBB4B,NDUFA13,TUBA1C
7_Member	Reactome Gene Sets	R-HSA-109581	Apoptosis	-19.4481	-16.1409	118,929,3006,3007,4137,5339,5684,5687,5688,5689,5690,5691,5692,5693,5694,5695,5696,5699,5720,5721,6709,7431,7533	ADD1,CD14,H1-2,H1-3,MAPT,PLEC,PSMA3,PSMA6,PSMA7,PSMB1,PSMB2,PSMB3,PSMB4,PSMB5,PSMB6,PSMB7,PSMB8,PSMB10,PSME1,PSME2,SPTAN1,VIM,YWHAH
7_Member	Reactome Gene Sets	R-HSA-422475	Axon guidance	-19.1996	-15.965	286,1292,1808,3685,4313,4318,5216,5684,5687,5688,5689,5690,5691,5692,5693,5694,5695,5696,5699,5720,5721,6207,6218,6223,6323,6709,6710,6711,7277,8874,10381,10383,23032,56896,84790	ANK1,COL6A2,DPYSL2,ITGAV,MMP2,MMP9,PFN1,PSMA3,PSMA6,PSMA7,PSMB1,PSMB2,PSMB3,PSMB4,PSMB5,PSMB6,PSMB7,PSMB8,PSMB10,PSME1,PSME2,RPS13,RPS17,RPS19,SCN1A,SPTAN1,SPTB,SPTBN1,TUBA4A,ARHGEF7,TUBB3,TUBB4B,USP33,DPYSL5,TUBA1C
7_Member	Reactome Gene Sets	R-HSA-1236975	Antigen processing-Cross presentation	-19.1005	-15.8981	567,929,2243,3685,5684,5687,5688,5689,5690,5691,5692,5693,5694,5695,5696,5699,5720,5721,6271	B2M,CD14,FGA,ITGAV,PSMA3,PSMA6,PSMA7,PSMB1,PSMB2,PSMB3,PSMB4,PSMB5,PSMB6,PSMB7,PSMB8,PSMB10,PSME1,PSME2,S100A1
7_Member	Reactome Gene Sets	R-HSA-1236974	ER-Phagosome pathway	-18.9518	-15.7794	567,929,2243,5684,5687,5688,5689,5690,5691,5692,5693,5694,5695,5696,5699,5720,5721,6271	B2M,CD14,FGA,PSMA3,PSMA6,PSMA7,PSMB1,PSMB2,PSMB3,PSMB4,PSMB5,PSMB6,PSMB7,PSMB8,PSMB10,PSME1,PSME2,S100A1
7_Member	Reactome Gene Sets	R-HSA-9711123	Cellular response to chemical stress	-18.6263	-15.7401	213,645,1327,4697,5684,5687,5688,5689,5690,5691,5692,5693,5694,5695,5696,5699,5720,5721,6647,6648,7001,7086,9588,25824,81502	ALB,BLVRB,COX4I1,NDUFA4,PSMA3,PSMA6,PSMA7,PSMB1,PSMB2,PSMB3,PSMB4,PSMB5,PSMB6,PSMB7,PSMB8,PSMB10,PSME1,PSME2,SOD1,SOD2,PRDX2,TKT,PRDX6,PRDX5,HM13
7_Member	Reactome Gene Sets	R-HSA-9675108	Nervous system development	-18.5882	-15.4438	286,1292,1808,3685,4313,4318,5216,5684,5687,5688,5689,5690,5691,5692,5693,5694,5695,5696,5699,5720,5721,6207,6218,6223,6323,6709,6710,6711,7277,8874,10381,10383,23032,56896,84790	ANK1,COL6A2,DPYSL2,ITGAV,MMP2,MMP9,PFN1,PSMA3,PSMA6,PSMA7,PSMB1,PSMB2,PSMB3,PSMB4,PSMB5,PSMB6,PSMB7,PSMB8,PSMB10,PSME1,PSME2,RPS13,RPS17,RPS19,SCN1A,SPTAN1,SPTB,SPTBN1,TUBA4A,ARHGEF7,TUBB3,TUBB4B,USP33,DPYSL5,TUBA1C
7_Member	Reactome Gene Sets	R-HSA-450408	AUF1 (hnRNP D0) binds and destabilizes mRNA	-18.1248	-15.3078	3312,3315,5684,5687,5688,5689,5690,5691,5692,5693,5694,5695,5696,5699,5720,5721	HSPA8,HSPB1,PSMA3,PSMA6,PSMA7,PSMB1,PSMB2,PSMB3,PSMB4,PSMB5,PSMB6,PSMB7,PSMB8,PSMB10,PSME1,PSME2
7_Member	Reactome Gene Sets	R-HSA-1280215	Cytokine Signaling in Immune system	-17.8624	-15.0821	301,302,567,834,941,1435,2162,2335,3312,3383,3929,3934,3936,4282,4313,4318,5478,5684,5687,5688,5689,5690,5691,5692,5693,5694,5695,5696,5699,5720,5721,6285,6288,6616,6647,6648,7133,7412,7431,7706,8767,10673	ANXA1,ANXA2,B2M,CASP1,CD80,CSF1,F13A1,FN1,HSPA8,ICAM1,LBP,LCN2,LCP1,MIF,MMP2,MMP9,PPIA,PSMA3,PSMA6,PSMA7,PSMB1,PSMB2,PSMB3,PSMB4,PSMB5,PSMB6,PSMB7,PSMB8,PSMB10,PSME1,PSME2,S100B,SAA1,SNAP25,SOD1,SOD2,TNFRSF1B,VCAM1,VIM,TRIM25,RIPK2,TNFSF13B
7_Member	KEGG Pathway	hsa03050	Proteasome	-17.6821	-14.674	5684,5687,5688,5689,5690,5691,5692,5693,5694,5695,5696,5699,5720,5721	PSMA3,PSMA6,PSMA7,PSMB1,PSMB2,PSMB3,PSMB4,PSMB5,PSMB6,PSMB7,PSMB8,PSMB10,PSME1,PSME2
7_Member	CORUM	CORUM:191	20S proteasome	-17.6609	-14.674	5684,5687,5688,5689,5690,5691,5692,5693,5694,5695	PSMA3,PSMA6,PSMA7,PSMB1,PSMB2,PSMB3,PSMB4,PSMB5,PSMB6,PSMB7
7_Member	KEGG Pathway	hsa05020	Prion disease	-17.5445	-14.611	293,522,713,714,732,1327,4697,4708,5684,5687,5688,5689,5690,5691,5692,5693,5694,5695,6647,7277,7419,10381,10383,51079,84790	SLC25A6,ATP5PF,C1QB,C1QC,C8B,COX4I1,NDUFA4,NDUFB2,PSMA3,PSMA6,PSMA7,PSMB1,PSMB2,PSMB3,PSMB4,PSMB5,PSMB6,PSMB7,SOD1,TUBA4A,VDAC3,TUBB3,TUBB4B,NDUFA13,TUBA1C
7_Member	Reactome Gene Sets	R-HSA-1236978	Cross-presentation of soluble exogenous antigens (endosomes)	-17.2427	-14.3855	5684,5687,5688,5689,5690,5691,5692,5693,5694,5695,5696,5699,5720,5721	PSMA3,PSMA6,PSMA7,PSMB1,PSMB2,PSMB3,PSMB4,PSMB5,PSMB6,PSMB7,PSMB8,PSMB10,PSME1,PSME2
7_Member	WikiPathways	WP183	Proteasome degradation	-17.2248	-14.3814	5684,5687,5688,5689,5690,5691,5692,5693,5694,5695,5696,5699,5720,5721,7345	PSMA3,PSMA6,PSMA7,PSMB1,PSMB2,PSMB3,PSMB4,PSMB5,PSMB6,PSMB7,PSMB8,PSMB10,PSME1,PSME2,UCHL1
7_Member	CORUM	CORUM:194	PA28gamma-20S proteasome	-17.1871	-14.357	5684,5687,5688,5689,5690,5691,5692,5693,5694,5695	PSMA3,PSMA6,PSMA7,PSMB1,PSMB2,PSMB3,PSMB4,PSMB5,PSMB6,PSMB7
7_Member	Reactome Gene Sets	R-HSA-211733	Regulation of activated PAK-2p34 by proteasome mediated degradation	-17.1034	-14.2863	5684,5687,5688,5689,5690,5691,5692,5693,5694,5695,5696,5699,5720,5721	PSMA3,PSMA6,PSMA7,PSMB1,PSMB2,PSMB3,PSMB4,PSMB5,PSMB6,PSMB7,PSMB8,PSMB10,PSME1,PSME2
7_Member	Reactome Gene Sets	R-HSA-5610787	Hedgehog 'off' state	-17.08	-14.2755	5684,5687,5688,5689,5690,5691,5692,5693,5694,5695,5696,5699,5720,5721,7277,10381,10383,84790	PSMA3,PSMA6,PSMA7,PSMB1,PSMB2,PSMB3,PSMB4,PSMB5,PSMB6,PSMB7,PSMB8,PSMB10,PSME1,PSME2,TUBA4A,TUBB3,TUBB4B,TUBA1C
7_Member	KEGG Pathway	hsa05014	Amyotrophic lateral sclerosis	-17.0143	-14.289	522,834,1327,2733,4697,4708,4741,4744,4747,5216,5684,5687,5688,5689,5690,5691,5692,5693,5694,5695,6647,7133,7277,7280,9001,10381,10383,51079,80208,84790	ATP5PF,CASP1,COX4I1,GLE1,NDUFA4,NDUFB2,NEFM,NEFH,NEFL,PFN1,PSMA3,PSMA6,PSMA7,PSMB1,PSMB2,PSMB3,PSMB4,PSMB5,PSMB6,PSMB7,SOD1,TNFRSF1B,TUBA4A,TUBB2A,HAP1,TUBB3,TUBB4B,NDUFA13,SPG11,TUBA1C
7_Member	Reactome Gene Sets	R-HSA-350562	Regulation of ornithine decarboxylase (ODC)	-16.9674	-14.1752	5684,5687,5688,5689,5690,5691,5692,5693,5694,5695,5696,5699,5720,5721	PSMA3,PSMA6,PSMA7,PSMB1,PSMB2,PSMB3,PSMB4,PSMB5,PSMB6,PSMB7,PSMB8,PSMB10,PSME1,PSME2
7_Member	Reactome Gene Sets	R-HSA-180534	Vpu mediated degradation of CD4	-16.8346	-14.1295	5684,5687,5688,5689,5690,5691,5692,5693,5694,5695,5696,5699,5720,5721	PSMA3,PSMA6,PSMA7,PSMB1,PSMB2,PSMB3,PSMB4,PSMB5,PSMB6,PSMB7,PSMB8,PSMB10,PSME1,PSME2
7_Member	Reactome Gene Sets	R-HSA-349425	Autodegradation of the E3 ubiquitin ligase COP1	-16.8346	-14.1295	5684,5687,5688,5689,5690,5691,5692,5693,5694,5695,5696,5699,5720,5721	PSMA3,PSMA6,PSMA7,PSMB1,PSMB2,PSMB3,PSMB4,PSMB5,PSMB6,PSMB7,PSMB8,PSMB10,PSME1,PSME2
7_Member	Reactome Gene Sets	R-HSA-69601	Ubiquitin Mediated Degradation of Phosphorylated Cdc25A	-16.8346	-14.1295	5684,5687,5688,5689,5690,5691,5692,5693,5694,5695,5696,5699,5720,5721	PSMA3,PSMA6,PSMA7,PSMB1,PSMB2,PSMB3,PSMB4,PSMB5,PSMB6,PSMB7,PSMB8,PSMB10,PSME1,PSME2
7_Member	Reactome Gene Sets	R-HSA-69610	p53-Independent DNA Damage Response	-16.8346	-14.1295	5684,5687,5688,5689,5690,5691,5692,5693,5694,5695,5696,5699,5720,5721	PSMA3,PSMA6,PSMA7,PSMB1,PSMB2,PSMB3,PSMB4,PSMB5,PSMB6,PSMB7,PSMB8,PSMB10,PSME1,PSME2
7_Member	Reactome Gene Sets	R-HSA-69613	p53-Independent G1/S DNA damage checkpoint	-16.8346	-14.1295	5684,5687,5688,5689,5690,5691,5692,5693,5694,5695,5696,5699,5720,5721	PSMA3,PSMA6,PSMA7,PSMB1,PSMB2,PSMB3,PSMB4,PSMB5,PSMB6,PSMB7,PSMB8,PSMB10,PSME1,PSME2
7_Member	Reactome Gene Sets	R-HSA-75815	Ubiquitin-dependent degradation of Cyclin D	-16.8346	-14.1295	5684,5687,5688,5689,5690,5691,5692,5693,5694,5695,5696,5699,5720,5721	PSMA3,PSMA6,PSMA7,PSMB1,PSMB2,PSMB3,PSMB4,PSMB5,PSMB6,PSMB7,PSMB8,PSMB10,PSME1,PSME2
7_Member	Reactome Gene Sets	R-HSA-9762114	GSK3B and BTRC:CUL1-mediated-degradation of NFE2L2	-16.8346	-14.1295	5684,5687,5688,5689,5690,5691,5692,5693,5694,5695,5696,5699,5720,5721	PSMA3,PSMA6,PSMA7,PSMB1,PSMB2,PSMB3,PSMB4,PSMB5,PSMB6,PSMB7,PSMB8,PSMB10,PSME1,PSME2
7_Member	Reactome Gene Sets	R-HSA-169911	Regulation of Apoptosis	-16.7048	-14.0094	5684,5687,5688,5689,5690,5691,5692,5693,5694,5695,5696,5699,5720,5721	PSMA3,PSMA6,PSMA7,PSMB1,PSMB2,PSMB3,PSMB4,PSMB5,PSMB6,PSMB7,PSMB8,PSMB10,PSME1,PSME2
7_Member	Reactome Gene Sets	R-HSA-2262752	Cellular responses to stress	-16.6681	-13.9823	118,213,335,338,645,1327,1410,3006,3007,3312,3484,4697,5684,5687,5688,5689,5690,5691,5692,5693,5694,5695,5696,5699,5720,5721,6176,6207,6218,6223,6647,6648,7001,7086,7277,7280,9588,10381,10383,25824,81502,84790	ADD1,ALB,APOA1,APOB,BLVRB,COX4I1,CRYAB,H1-2,H1-3,HSPA8,IGFBP1,NDUFA4,PSMA3,PSMA6,PSMA7,PSMB1,PSMB2,PSMB3,PSMB4,PSMB5,PSMB6,PSMB7,PSMB8,PSMB10,PSME1,PSME2,RPLP1,RPS13,RPS17,RPS19,SOD1,SOD2,PRDX2,TKT,TUBA4A,TUBB2A,PRDX6,TUBB3,TUBB4B,PRDX5,HM13,TUBA1C
7_Member	Reactome Gene Sets	R-HSA-180585	Vif-mediated degradation of APOBEC3G	-16.5778	-13.9269	5684,5687,5688,5689,5690,5691,5692,5693,5694,5695,5696,5699,5720,5721	PSMA3,PSMA6,PSMA7,PSMB1,PSMB2,PSMB3,PSMB4,PSMB5,PSMB6,PSMB7,PSMB8,PSMB10,PSME1,PSME2
7_Member	Reactome Gene Sets	R-HSA-8854050	FBXL7 down-regulates AURKA during mitotic entry and in early mitosis	-16.5778	-13.9269	5684,5687,5688,5689,5690,5691,5692,5693,5694,5695,5696,5699,5720,5721	PSMA3,PSMA6,PSMA7,PSMB1,PSMB2,PSMB3,PSMB4,PSMB5,PSMB6,PSMB7,PSMB8,PSMB10,PSME1,PSME2
7_Member	Reactome Gene Sets	R-HSA-9604323	Negative regulation of NOTCH4 signaling	-16.5778	-13.9269	5684,5687,5688,5689,5690,5691,5692,5693,5694,5695,5696,5699,5720,5721	PSMA3,PSMA6,PSMA7,PSMB1,PSMB2,PSMB3,PSMB4,PSMB5,PSMB6,PSMB7,PSMB8,PSMB10,PSME1,PSME2
7_Member	Reactome Gene Sets	R-HSA-174154	APC/C:Cdc20 mediated degradation of Securin	-16.5668	-13.9258	5684,5687,5688,5689,5690,5691,5692,5693,5694,5695,5696,5699,5720,5721,9232	PSMA3,PSMA6,PSMA7,PSMB1,PSMB2,PSMB3,PSMB4,PSMB5,PSMB6,PSMB7,PSMB8,PSMB10,PSME1,PSME2,PTTG1
7_Member	Reactome Gene Sets	R-HSA-174113	SCF-beta-TrCP mediated degradation of Emi1	-16.4536	-13.8532	5684,5687,5688,5689,5690,5691,5692,5693,5694,5695,5696,5699,5720,5721	PSMA3,PSMA6,PSMA7,PSMB1,PSMB2,PSMB3,PSMB4,PSMB5,PSMB6,PSMB7,PSMB8,PSMB10,PSME1,PSME2
7_Member	Reactome Gene Sets	R-HSA-4641257	Degradation of AXIN	-16.4536	-13.8532	5684,5687,5688,5689,5690,5691,5692,5693,5694,5695,5696,5699,5720,5721	PSMA3,PSMA6,PSMA7,PSMB1,PSMB2,PSMB3,PSMB4,PSMB5,PSMB6,PSMB7,PSMB8,PSMB10,PSME1,PSME2
7_Member	Reactome Gene Sets	R-HSA-8941858	Regulation of RUNX3 expression and activity	-16.4536	-13.8532	5684,5687,5688,5689,5690,5691,5692,5693,5694,5695,5696,5699,5720,5721	PSMA3,PSMA6,PSMA7,PSMB1,PSMB2,PSMB3,PSMB4,PSMB5,PSMB6,PSMB7,PSMB8,PSMB10,PSME1,PSME2
7_Member	Reactome Gene Sets	R-HSA-5362768	Hh mutants are degraded by ERAD	-16.332	-13.7452	5684,5687,5688,5689,5690,5691,5692,5693,5694,5695,5696,5699,5720,5721	PSMA3,PSMA6,PSMA7,PSMB1,PSMB2,PSMB3,PSMB4,PSMB5,PSMB6,PSMB7,PSMB8,PSMB10,PSME1,PSME2
7_Member	Reactome Gene Sets	R-HSA-4641258	Degradation of DVL	-16.213	-13.6498	5684,5687,5688,5689,5690,5691,5692,5693,5694,5695,5696,5699,5720,5721	PSMA3,PSMA6,PSMA7,PSMB1,PSMB2,PSMB3,PSMB4,PSMB5,PSMB6,PSMB7,PSMB8,PSMB10,PSME1,PSME2
7_Member	Reactome Gene Sets	R-HSA-69541	Stabilization of p53	-16.213	-13.6498	5684,5687,5688,5689,5690,5691,5692,5693,5694,5695,5696,5699,5720,5721	PSMA3,PSMA6,PSMA7,PSMB1,PSMB2,PSMB3,PSMB4,PSMB5,PSMB6,PSMB7,PSMB8,PSMB10,PSME1,PSME2
7_Member	Reactome Gene Sets	R-HSA-450531	Regulation of mRNA stability by proteins that bind AU-rich elements	-16.1999	-13.6437	1994,3315,5684,5687,5688,5689,5690,5691,5692,5693,5694,5695,5696,5699,5720,5721	ELAVL1,HSPB1,PSMA3,PSMA6,PSMA7,PSMB1,PSMB2,PSMB3,PSMB4,PSMB5,PSMB6,PSMB7,PSMB8,PSMB10,PSME1,PSME2
7_Member	Reactome Gene Sets	R-HSA-351202	Metabolism of polyamines	-15.9822	-13.4531	5684,5687,5688,5689,5690,5691,5692,5693,5694,5695,5696,5699,5720,5721	PSMA3,PSMA6,PSMA7,PSMB1,PSMB2,PSMB3,PSMB4,PSMB5,PSMB6,PSMB7,PSMB8,PSMB10,PSME1,PSME2
7_Member	Reactome Gene Sets	R-HSA-5387390	Hh mutants abrogate ligand secretion	-15.9822	-13.4531	5684,5687,5688,5689,5690,5691,5692,5693,5694,5695,5696,5699,5720,5721	PSMA3,PSMA6,PSMA7,PSMB1,PSMB2,PSMB3,PSMB4,PSMB5,PSMB6,PSMB7,PSMB8,PSMB10,PSME1,PSME2
7_Member	Reactome Gene Sets	R-HSA-5676590	NIK-->noncanonical NF-kB signaling	-15.9822	-13.4531	5684,5687,5688,5689,5690,5691,5692,5693,5694,5695,5696,5699,5720,5721	PSMA3,PSMA6,PSMA7,PSMB1,PSMB2,PSMB3,PSMB4,PSMB5,PSMB6,PSMB7,PSMB8,PSMB10,PSME1,PSME2
7_Member	Reactome Gene Sets	R-HSA-174178	APC/C:Cdh1 mediated degradation of Cdc20 and other APC/C:Cdh1 targeted proteins in late mitosis/early G1	-15.9731	-13.4506	5684,5687,5688,5689,5690,5691,5692,5693,5694,5695,5696,5699,5720,5721,9232	PSMA3,PSMA6,PSMA7,PSMB1,PSMB2,PSMB3,PSMB4,PSMB5,PSMB6,PSMB7,PSMB8,PSMB10,PSME1,PSME2,PTTG1
7_Member	Reactome Gene Sets	R-HSA-4086400	PCP/CE pathway	-15.8754	-13.3966	5216,5582,5684,5687,5688,5689,5690,5691,5692,5693,5694,5695,5696,5699,5720,5721	PFN1,PRKCG,PSMA3,PSMA6,PSMA7,PSMB1,PSMB2,PSMB3,PSMB4,PSMB5,PSMB6,PSMB7,PSMB8,PSMB10,PSME1,PSME2
7_Member	Reactome Gene Sets	R-HSA-187577	SCF(Skp2)-mediated degradation of p27/p21	-15.8701	-13.3966	5684,5687,5688,5689,5690,5691,5692,5693,5694,5695,5696,5699,5720,5721	PSMA3,PSMA6,PSMA7,PSMB1,PSMB2,PSMB3,PSMB4,PSMB5,PSMB6,PSMB7,PSMB8,PSMB10,PSME1,PSME2
7_Member	Reactome Gene Sets	R-HSA-5607761	Dectin-1 mediated noncanonical NF-kB signaling	-15.8701	-13.3966	5684,5687,5688,5689,5690,5691,5692,5693,5694,5695,5696,5699,5720,5721	PSMA3,PSMA6,PSMA7,PSMB1,PSMB2,PSMB3,PSMB4,PSMB5,PSMB6,PSMB7,PSMB8,PSMB10,PSME1,PSME2
7_Member	Reactome Gene Sets	R-HSA-5610780	Degradation of GLI1 by the proteasome	-15.8701	-13.3966	5684,5687,5688,5689,5690,5691,5692,5693,5694,5695,5696,5699,5720,5721	PSMA3,PSMA6,PSMA7,PSMB1,PSMB2,PSMB3,PSMB4,PSMB5,PSMB6,PSMB7,PSMB8,PSMB10,PSME1,PSME2
7_Member	Reactome Gene Sets	R-HSA-5610783	Degradation of GLI2 by the proteasome	-15.8701	-13.3966	5684,5687,5688,5689,5690,5691,5692,5693,5694,5695,5696,5699,5720,5721	PSMA3,PSMA6,PSMA7,PSMB1,PSMB2,PSMB3,PSMB4,PSMB5,PSMB6,PSMB7,PSMB8,PSMB10,PSME1,PSME2
7_Member	Reactome Gene Sets	R-HSA-5610785	GLI3 is processed to GLI3R by the proteasome	-15.8701	-13.3966	5684,5687,5688,5689,5690,5691,5692,5693,5694,5695,5696,5699,5720,5721	PSMA3,PSMA6,PSMA7,PSMB1,PSMB2,PSMB3,PSMB4,PSMB5,PSMB6,PSMB7,PSMB8,PSMB10,PSME1,PSME2
7_Member	Reactome Gene Sets	R-HSA-176409	APC/C:Cdc20 mediated degradation of mitotic proteins	-15.7875	-13.3197	5684,5687,5688,5689,5690,5691,5692,5693,5694,5695,5696,5699,5720,5721,9232	PSMA3,PSMA6,PSMA7,PSMB1,PSMB2,PSMB3,PSMB4,PSMB5,PSMB6,PSMB7,PSMB8,PSMB10,PSME1,PSME2,PTTG1
7_Member	CORUM	CORUM:193	PA700-20S-PA28 complex	-15.7809	-13.3188	5684,5687,5688,5689,5690,5691,5692,5693,5694,5695,5720,5721	PSMA3,PSMA6,PSMA7,PSMB1,PSMB2,PSMB3,PSMB4,PSMB5,PSMB6,PSMB7,PSME1,PSME2
7_Member	Reactome Gene Sets	R-HSA-5678895	Defective CFTR causes cystic fibrosis	-15.7603	-13.3038	5684,5687,5688,5689,5690,5691,5692,5693,5694,5695,5696,5699,5720,5721	PSMA3,PSMA6,PSMA7,PSMB1,PSMB2,PSMB3,PSMB4,PSMB5,PSMB6,PSMB7,PSMB8,PSMB10,PSME1,PSME2
7_Member	Reactome Gene Sets	R-HSA-176814	Activation of APC/C and APC/C:Cdc20 mediated degradation of mitotic proteins	-15.6968	-13.2458	5684,5687,5688,5689,5690,5691,5692,5693,5694,5695,5696,5699,5720,5721,9232	PSMA3,PSMA6,PSMA7,PSMB1,PSMB2,PSMB3,PSMB4,PSMB5,PSMB6,PSMB7,PSMB8,PSMB10,PSME1,PSME2,PTTG1
7_Member	Reactome Gene Sets	R-HSA-5619084	ABC transporter disorders	-15.6074	-13.1673	335,5684,5687,5688,5689,5690,5691,5692,5693,5694,5695,5696,5699,5720,5721	APOA1,PSMA3,PSMA6,PSMA7,PSMB1,PSMB2,PSMB3,PSMB4,PSMB5,PSMB6,PSMB7,PSMB8,PSMB10,PSME1,PSME2
7_Member	Reactome Gene Sets	R-HSA-9759194	Nuclear events mediated by NFE2L2	-15.5193	-13.0898	5684,5687,5688,5689,5690,5691,5692,5693,5694,5695,5696,5699,5720,5721,7086	PSMA3,PSMA6,PSMA7,PSMB1,PSMB2,PSMB3,PSMB4,PSMB5,PSMB6,PSMB7,PSMB8,PSMB10,PSME1,PSME2,TKT
7_Member	Reactome Gene Sets	R-HSA-174084	Autodegradation of Cdh1 by Cdh1:APC/C	-15.4429	-13.0289	5684,5687,5688,5689,5690,5691,5692,5693,5694,5695,5696,5699,5720,5721	PSMA3,PSMA6,PSMA7,PSMB1,PSMB2,PSMB3,PSMB4,PSMB5,PSMB6,PSMB7,PSMB8,PSMB10,PSME1,PSME2
7_Member	Reactome Gene Sets	R-HSA-4608870	Asymmetric localization of PCP proteins	-15.4429	-13.0289	5684,5687,5688,5689,5690,5691,5692,5693,5694,5695,5696,5699,5720,5721	PSMA3,PSMA6,PSMA7,PSMB1,PSMB2,PSMB3,PSMB4,PSMB5,PSMB6,PSMB7,PSMB8,PSMB10,PSME1,PSME2
7_Member	Reactome Gene Sets	R-HSA-5358346	Hedgehog ligand biogenesis	-15.3409	-12.9319	5684,5687,5688,5689,5690,5691,5692,5693,5694,5695,5696,5699,5720,5721	PSMA3,PSMA6,PSMA7,PSMB1,PSMB2,PSMB3,PSMB4,PSMB5,PSMB6,PSMB7,PSMB8,PSMB10,PSME1,PSME2
7_Member	KEGG Pathway	hsa05016	Huntington disease	-15.321	-12.917	293,522,1327,4697,4708,5684,5687,5688,5689,5690,5691,5692,5693,5694,5695,6647,6648,7277,7419,9001,10381,10383,51079,84790	SLC25A6,ATP5PF,COX4I1,NDUFA4,NDUFB2,PSMA3,PSMA6,PSMA7,PSMB1,PSMB2,PSMB3,PSMB4,PSMB5,PSMB6,PSMB7,SOD1,SOD2,TUBA4A,VDAC3,HAP1,TUBB3,TUBB4B,NDUFA13,TUBA1C
7_Member	Reactome Gene Sets	R-HSA-1234176	Oxygen-dependent proline hydroxylation of Hypoxia-inducible Factor Alpha	-15.2408	-12.8513	5684,5687,5688,5689,5690,5691,5692,5693,5694,5695,5696,5699,5720,5721	PSMA3,PSMA6,PSMA7,PSMB1,PSMB2,PSMB3,PSMB4,PSMB5,PSMB6,PSMB7,PSMB8,PSMB10,PSME1,PSME2
7_Member	Reactome Gene Sets	R-HSA-69563	p53-Dependent G1 DNA Damage Response	-15.2408	-12.8513	5684,5687,5688,5689,5690,5691,5692,5693,5694,5695,5696,5699,5720,5721	PSMA3,PSMA6,PSMA7,PSMB1,PSMB2,PSMB3,PSMB4,PSMB5,PSMB6,PSMB7,PSMB8,PSMB10,PSME1,PSME2
7_Member	Reactome Gene Sets	R-HSA-69580	p53-Dependent G1/S DNA damage checkpoint	-15.2408	-12.8513	5684,5687,5688,5689,5690,5691,5692,5693,5694,5695,5696,5699,5720,5721	PSMA3,PSMA6,PSMA7,PSMB1,PSMB2,PSMB3,PSMB4,PSMB5,PSMB6,PSMB7,PSMB8,PSMB10,PSME1,PSME2
7_Member	Reactome Gene Sets	R-HSA-1169091	Activation of NF-kappaB in B cells	-15.1424	-12.7576	5684,5687,5688,5689,5690,5691,5692,5693,5694,5695,5696,5699,5720,5721	PSMA3,PSMA6,PSMA7,PSMB1,PSMB2,PSMB3,PSMB4,PSMB5,PSMB6,PSMB7,PSMB8,PSMB10,PSME1,PSME2
7_Member	Reactome Gene Sets	R-HSA-5668541	TNFR2 non-canonical NF-kB pathway	-15.1299	-12.7498	5684,5687,5688,5689,5690,5691,5692,5693,5694,5695,5696,5699,5720,5721,7133,10673	PSMA3,PSMA6,PSMA7,PSMB1,PSMB2,PSMB3,PSMB4,PSMB5,PSMB6,PSMB7,PSMB8,PSMB10,PSME1,PSME2,TNFRSF1B,TNFSF13B
7_Member	Reactome Gene Sets	R-HSA-5658442	Regulation of RAS by GAPs	-15.0456	-12.6748	5684,5687,5688,5689,5690,5691,5692,5693,5694,5695,5696,5699,5720,5721	PSMA3,PSMA6,PSMA7,PSMB1,PSMB2,PSMB3,PSMB4,PSMB5,PSMB6,PSMB7,PSMB8,PSMB10,PSME1,PSME2
7_Member	Reactome Gene Sets	R-HSA-69615	G1/S DNA Damage Checkpoints	-15.0456	-12.6748	5684,5687,5688,5689,5690,5691,5692,5693,5694,5695,5696,5699,5720,5721	PSMA3,PSMA6,PSMA7,PSMB1,PSMB2,PSMB3,PSMB4,PSMB5,PSMB6,PSMB7,PSMB8,PSMB10,PSME1,PSME2
7_Member	KEGG Pathway	hsa05010	Alzheimer disease	-15.0202	-12.6539	293,348,522,1327,1435,3028,4137,4697,4708,5684,5687,5688,5689,5690,5691,5692,5693,5694,5695,6622,7277,7419,10381,10383,51079,84790	SLC25A6,APOE,ATP5PF,COX4I1,CSF1,HSD17B10,MAPT,NDUFA4,NDUFB2,PSMA3,PSMA6,PSMA7,PSMB1,PSMB2,PSMB3,PSMB4,PSMB5,PSMB6,PSMB7,SNCA,TUBA4A,VDAC3,TUBB3,TUBB4B,NDUFA13,TUBA1C
7_Member	Reactome Gene Sets	R-HSA-8948751	Regulation of PTEN stability and activity	-14.9505	-12.5932	5684,5687,5688,5689,5690,5691,5692,5693,5694,5695,5696,5699,5720,5721	PSMA3,PSMA6,PSMA7,PSMB1,PSMB2,PSMB3,PSMB4,PSMB5,PSMB6,PSMB7,PSMB8,PSMB10,PSME1,PSME2
7_Member	Reactome Gene Sets	R-HSA-5358351	Signaling by Hedgehog	-14.8833	-12.5303	5684,5687,5688,5689,5690,5691,5692,5693,5694,5695,5696,5699,5720,5721,7277,10381,10383,84790	PSMA3,PSMA6,PSMA7,PSMB1,PSMB2,PSMB3,PSMB4,PSMB5,PSMB6,PSMB7,PSMB8,PSMB10,PSME1,PSME2,TUBA4A,TUBB3,TUBB4B,TUBA1C
7_Member	CORUM	CORUM:181	26S proteasome	-14.8774	-12.5288	5684,5687,5688,5689,5690,5691,5692,5693,5694,5695	PSMA3,PSMA6,PSMA7,PSMB1,PSMB2,PSMB3,PSMB4,PSMB5,PSMB6,PSMB7
7_Member	Reactome Gene Sets	R-HSA-174143	APC/C-mediated degradation of cell cycle proteins	-14.78	-12.4485	5684,5687,5688,5689,5690,5691,5692,5693,5694,5695,5696,5699,5720,5721,9232	PSMA3,PSMA6,PSMA7,PSMB1,PSMB2,PSMB3,PSMB4,PSMB5,PSMB6,PSMB7,PSMB8,PSMB10,PSME1,PSME2,PTTG1
7_Member	Reactome Gene Sets	R-HSA-453276	Regulation of mitotic cell cycle	-14.78	-12.4485	5684,5687,5688,5689,5690,5691,5692,5693,5694,5695,5696,5699,5720,5721,9232	PSMA3,PSMA6,PSMA7,PSMB1,PSMB2,PSMB3,PSMB4,PSMB5,PSMB6,PSMB7,PSMB8,PSMB10,PSME1,PSME2,PTTG1
7_Member	Reactome Gene Sets	R-HSA-68949	Orc1 removal from chromatin	-14.765	-12.4376	5684,5687,5688,5689,5690,5691,5692,5693,5694,5695,5696,5699,5720,5721	PSMA3,PSMA6,PSMA7,PSMB1,PSMB2,PSMB3,PSMB4,PSMB5,PSMB6,PSMB7,PSMB8,PSMB10,PSME1,PSME2
7_Member	Reactome Gene Sets	R-HSA-5687128	MAPK6/MAPK4 signaling	-14.7032	-12.3799	3315,5684,5687,5688,5689,5690,5691,5692,5693,5694,5695,5696,5699,5720,5721	HSPB1,PSMA3,PSMA6,PSMA7,PSMB1,PSMB2,PSMB3,PSMB4,PSMB5,PSMB6,PSMB7,PSMB8,PSMB10,PSME1,PSME2
7_Member	Reactome Gene Sets	R-HSA-174184	Cdc20:Phospho-APC/C mediated degradation of Cyclin A	-14.5854	-12.2782	5684,5687,5688,5689,5690,5691,5692,5693,5694,5695,5696,5699,5720,5721	PSMA3,PSMA6,PSMA7,PSMB1,PSMB2,PSMB3,PSMB4,PSMB5,PSMB6,PSMB7,PSMB8,PSMB10,PSME1,PSME2
7_Member	Reactome Gene Sets	R-HSA-69017	CDK-mediated phosphorylation and removal of Cdc6	-14.5854	-12.2782	5684,5687,5688,5689,5690,5691,5692,5693,5694,5695,5696,5699,5720,5721	PSMA3,PSMA6,PSMA7,PSMB1,PSMB2,PSMB3,PSMB4,PSMB5,PSMB6,PSMB7,PSMB8,PSMB10,PSME1,PSME2
7_Member	Reactome Gene Sets	R-HSA-8939902	Regulation of RUNX2 expression and activity	-14.5854	-12.2782	5684,5687,5688,5689,5690,5691,5692,5693,5694,5695,5696,5699,5720,5721	PSMA3,PSMA6,PSMA7,PSMB1,PSMB2,PSMB3,PSMB4,PSMB5,PSMB6,PSMB7,PSMB8,PSMB10,PSME1,PSME2
7_Member	Reactome Gene Sets	R-HSA-179419	APC:Cdc20 mediated degradation of cell cycle proteins prior to satisfation of the cell cycle checkpoint	-14.4977	-12.1983	5684,5687,5688,5689,5690,5691,5692,5693,5694,5695,5696,5699,5720,5721	PSMA3,PSMA6,PSMA7,PSMB1,PSMB2,PSMB3,PSMB4,PSMB5,PSMB6,PSMB7,PSMB8,PSMB10,PSME1,PSME2
7_Member	Reactome Gene Sets	R-HSA-1234174	Cellular response to hypoxia	-14.4113	-12.1234	5684,5687,5688,5689,5690,5691,5692,5693,5694,5695,5696,5699,5720,5721	PSMA3,PSMA6,PSMA7,PSMB1,PSMB2,PSMB3,PSMB4,PSMB5,PSMB6,PSMB7,PSMB8,PSMB10,PSME1,PSME2
7_Member	Reactome Gene Sets	R-HSA-9020702	Interleukin-1 signaling	-14.2764	-11.9997	5684,5687,5688,5689,5690,5691,5692,5693,5694,5695,5696,5699,5720,5721,6285,8767	PSMA3,PSMA6,PSMA7,PSMB1,PSMB2,PSMB3,PSMB4,PSMB5,PSMB6,PSMB7,PSMB8,PSMB10,PSME1,PSME2,S100B,RIPK2
7_Member	Reactome Gene Sets	R-HSA-2467813	Separation of Sister Chromatids	-14.1029	-11.8335	5684,5687,5688,5689,5690,5691,5692,5693,5694,5695,5696,5699,5720,5721,7277,9232,10381,10383,84790	PSMA3,PSMA6,PSMA7,PSMB1,PSMB2,PSMB3,PSMB4,PSMB5,PSMB6,PSMB7,PSMB8,PSMB10,PSME1,PSME2,TUBA4A,PTTG1,TUBB3,TUBB4B,TUBA1C
7_Member	Reactome Gene Sets	R-HSA-202424	Downstream TCR signaling	-14.0535	-11.7913	5684,5687,5688,5689,5690,5691,5692,5693,5694,5695,5696,5699,5720,5721,8767	PSMA3,PSMA6,PSMA7,PSMB1,PSMB2,PSMB3,PSMB4,PSMB5,PSMB6,PSMB7,PSMB8,PSMB10,PSME1,PSME2,RIPK2
7_Member	Reactome Gene Sets	R-HSA-176408	Regulation of APC/C activators between G1/S and early anaphase	-13.9194	-11.6707	5684,5687,5688,5689,5690,5691,5692,5693,5694,5695,5696,5699,5720,5721	PSMA3,PSMA6,PSMA7,PSMB1,PSMB2,PSMB3,PSMB4,PSMB5,PSMB6,PSMB7,PSMB8,PSMB10,PSME1,PSME2
7_Member	Reactome Gene Sets	R-HSA-71291	Metabolism of amino acids and derivatives	-13.879	-11.5911	501,2653,2752,3028,4329,5684,5687,5688,5689,5690,5691,5692,5693,5694,5695,5696,5699,5720,5721,5860,6176,6207,6218,6223,7263,7965,58472	ALDH7A1,GCSH,GLUL,HSD17B10,ALDH6A1,PSMA3,PSMA6,PSMA7,PSMB1,PSMB2,PSMB3,PSMB4,PSMB5,PSMB6,PSMB7,PSMB8,PSMB10,PSME1,PSME2,QDPR,RPLP1,RPS13,RPS17,RPS19,TST,AIMP2,SQOR
7_Member	Reactome Gene Sets	R-HSA-2871837	FCERI mediated NF-kB activation	-13.8415	-11.6069	5684,5687,5688,5689,5690,5691,5692,5693,5694,5695,5696,5699,5720,5721	PSMA3,PSMA6,PSMA7,PSMB1,PSMB2,PSMB3,PSMB4,PSMB5,PSMB6,PSMB7,PSMB8,PSMB10,PSME1,PSME2
7_Member	Reactome Gene Sets	R-HSA-9013694	Signaling by NOTCH4	-13.8415	-11.6069	5684,5687,5688,5689,5690,5691,5692,5693,5694,5695,5696,5699,5720,5721	PSMA3,PSMA6,PSMA7,PSMB1,PSMB2,PSMB3,PSMB4,PSMB5,PSMB6,PSMB7,PSMB8,PSMB10,PSME1,PSME2
7_Member	Reactome Gene Sets	R-HSA-1168372	Downstream signaling events of B Cell Receptor (BCR)	-13.7946	-11.5142	5478,5684,5687,5688,5689,5690,5691,5692,5693,5694,5695,5696,5699,5720,5721	PPIA,PSMA3,PSMA6,PSMA7,PSMB1,PSMB2,PSMB3,PSMB4,PSMB5,PSMB6,PSMB7,PSMB8,PSMB10,PSME1,PSME2
7_Member	Reactome Gene Sets	R-HSA-5689603	UCH proteinases	-13.7862	-11.5549	5684,5687,5688,5689,5690,5691,5692,5693,5694,5695,5696,5699,5720,5721,7345	PSMA3,PSMA6,PSMA7,PSMB1,PSMB2,PSMB3,PSMB4,PSMB5,PSMB6,PSMB7,PSMB8,PSMB10,PSME1,PSME2,UCHL1
7_Member	Reactome Gene Sets	R-HSA-9010553	Regulation of expression of SLITs and ROBOs	-13.7744	-11.5494	5684,5687,5688,5689,5690,5691,5692,5693,5694,5695,5696,5699,5720,5721,6207,6218,6223,23032	PSMA3,PSMA6,PSMA7,PSMB1,PSMB2,PSMB3,PSMB4,PSMB5,PSMB6,PSMB7,PSMB8,PSMB10,PSME1,PSME2,RPS13,RPS17,RPS19,USP33
7_Member	Reactome Gene Sets	R-HSA-195253	Degradation of beta-catenin by the destruction complex	-13.7646	-11.5494	5684,5687,5688,5689,5690,5691,5692,5693,5694,5695,5696,5699,5720,5721	PSMA3,PSMA6,PSMA7,PSMB1,PSMB2,PSMB3,PSMB4,PSMB5,PSMB6,PSMB7,PSMB8,PSMB10,PSME1,PSME2
7_Member	Reactome Gene Sets	R-HSA-69202	Cyclin E associated events during G1/S transition	-13.7646	-11.5494	5684,5687,5688,5689,5690,5691,5692,5693,5694,5695,5696,5699,5720,5721	PSMA3,PSMA6,PSMA7,PSMB1,PSMB2,PSMB3,PSMB4,PSMB5,PSMB6,PSMB7,PSMB8,PSMB10,PSME1,PSME2
7_Member	Reactome Gene Sets	R-HSA-382556	ABC-family proteins mediated transport	-13.7212	-11.5157	335,5684,5687,5688,5689,5690,5691,5692,5693,5694,5695,5696,5699,5720,5721	APOA1,PSMA3,PSMA6,PSMA7,PSMB1,PSMB2,PSMB3,PSMB4,PSMB5,PSMB6,PSMB7,PSMB8,PSMB10,PSME1,PSME2
7_Member	WikiPathways	WP5124	Alzheimer's disease	-13.6992	-11.4298	293,348,1435,2597,3028,4137,5684,5687,5688,5689,5690,5691,5692,5693,5694,5695,6622,7277,7280,7419,10381,10383,84790	SLC25A6,APOE,CSF1,GAPDH,HSD17B10,MAPT,PSMA3,PSMA6,PSMA7,PSMB1,PSMB2,PSMB3,PSMB4,PSMB5,PSMB6,PSMB7,SNCA,TUBA4A,TUBB2A,VDAC3,TUBB3,TUBB4B,TUBA1C
7_Member	Reactome Gene Sets	R-HSA-5632684	Hedgehog 'on' state	-13.614	-11.4269	5684,5687,5688,5689,5690,5691,5692,5693,5694,5695,5696,5699,5720,5721	PSMA3,PSMA6,PSMA7,PSMB1,PSMB2,PSMB3,PSMB4,PSMB5,PSMB6,PSMB7,PSMB8,PSMB10,PSME1,PSME2
7_Member	Reactome Gene Sets	R-HSA-69656	Cyclin A:Cdk2-associated events at S phase entry	-13.614	-11.4269	5684,5687,5688,5689,5690,5691,5692,5693,5694,5695,5696,5699,5720,5721	PSMA3,PSMA6,PSMA7,PSMB1,PSMB2,PSMB3,PSMB4,PSMB5,PSMB6,PSMB7,PSMB8,PSMB10,PSME1,PSME2
7_Member	Reactome Gene Sets	R-HSA-446652	Interleukin-1 family signaling	-13.4731	-11.2948	834,5684,5687,5688,5689,5690,5691,5692,5693,5694,5695,5696,5699,5720,5721,6285,8767	CASP1,PSMA3,PSMA6,PSMA7,PSMB1,PSMB2,PSMB3,PSMB4,PSMB5,PSMB6,PSMB7,PSMB8,PSMB10,PSME1,PSME2,S100B,RIPK2
7_Member	Reactome Gene Sets	R-HSA-9755511	KEAP1-NFE2L2 pathway	-13.4683	-11.2929	5684,5687,5688,5689,5690,5691,5692,5693,5694,5695,5696,5699,5720,5721,7086	PSMA3,PSMA6,PSMA7,PSMB1,PSMB2,PSMB3,PSMB4,PSMB5,PSMB6,PSMB7,PSMB8,PSMB10,PSME1,PSME2,TKT
7_Member	Reactome Gene Sets	R-HSA-162909	Host Interactions of HIV factors	-13.418	-11.2484	293,567,5684,5687,5688,5689,5690,5691,5692,5693,5694,5695,5696,5699,5720,5721	SLC25A6,B2M,PSMA3,PSMA6,PSMA7,PSMB1,PSMB2,PSMB3,PSMB4,PSMB5,PSMB6,PSMB7,PSMB8,PSMB10,PSME1,PSME2
7_Member	Reactome Gene Sets	R-HSA-5673001	RAF/MAP kinase cascade	-13.1189	-10.907	2243,2244,2335,4747,5037,5684,5687,5688,5689,5690,5691,5692,5693,5694,5695,5696,5699,5720,5721,6709,6710,6711,7450	FGA,FGB,FN1,NEFL,PEBP1,PSMA3,PSMA6,PSMA7,PSMB1,PSMB2,PSMB3,PSMB4,PSMB5,PSMB6,PSMB7,PSMB8,PSMB10,PSME1,PSME2,SPTAN1,SPTB,SPTBN1,VWF
7_Member	Reactome Gene Sets	R-HSA-69052	Switching of origins to a post-replicative state	-13.1171	-10.9753	5684,5687,5688,5689,5690,5691,5692,5693,5694,5695,5696,5699,5720,5721	PSMA3,PSMA6,PSMA7,PSMB1,PSMB2,PSMB3,PSMB4,PSMB5,PSMB6,PSMB7,PSMB8,PSMB10,PSME1,PSME2
7_Member	Reactome Gene Sets	R-HSA-376176	Signaling by ROBO receptors	-13.0157	-10.9001	5216,5684,5687,5688,5689,5690,5691,5692,5693,5694,5695,5696,5699,5720,5721,6207,6218,6223,23032	PFN1,PSMA3,PSMA6,PSMA7,PSMB1,PSMB2,PSMB3,PSMB4,PSMB5,PSMB6,PSMB7,PSMB8,PSMB10,PSME1,PSME2,RPS13,RPS17,RPS19,USP33
7_Member	Reactome Gene Sets	R-HSA-5684996	MAPK1/MAPK3 signaling	-12.9239	-10.7215	2243,2244,2335,4747,5037,5684,5687,5688,5689,5690,5691,5692,5693,5694,5695,5696,5699,5720,5721,6709,6710,6711,7450	FGA,FGB,FN1,NEFL,PEBP1,PSMA3,PSMA6,PSMA7,PSMB1,PSMB2,PSMB3,PSMB4,PSMB5,PSMB6,PSMB7,PSMB8,PSMB10,PSME1,PSME2,SPTAN1,SPTB,SPTBN1,VWF
7_Member	Reactome Gene Sets	R-HSA-8878159	Transcriptional regulation by RUNX3	-12.852	-10.7587	5684,5687,5688,5689,5690,5691,5692,5693,5694,5695,5696,5699,5720,5721	PSMA3,PSMA6,PSMA7,PSMB1,PSMB2,PSMB3,PSMB4,PSMB5,PSMB6,PSMB7,PSMB8,PSMB10,PSME1,PSME2
7_Member	Reactome Gene Sets	R-HSA-69275	G2/M Transition	-12.7839	-10.693	5684,5687,5688,5689,5690,5691,5692,5693,5694,5695,5696,5699,5720,5721,7277,10381,10383,84790	PSMA3,PSMA6,PSMA7,PSMB1,PSMB2,PSMB3,PSMB4,PSMB5,PSMB6,PSMB7,PSMB8,PSMB10,PSME1,PSME2,TUBA4A,TUBB3,TUBB4B,TUBA1C
7_Member	Reactome Gene Sets	R-HSA-202403	TCR signaling	-12.7147	-10.638	5684,5687,5688,5689,5690,5691,5692,5693,5694,5695,5696,5699,5720,5721,8767	PSMA3,PSMA6,PSMA7,PSMB1,PSMB2,PSMB3,PSMB4,PSMB5,PSMB6,PSMB7,PSMB8,PSMB10,PSME1,PSME2,RIPK2
7_Member	Reactome Gene Sets	R-HSA-453274	Mitotic G2-G2/M phases	-12.7077	-10.6337	5684,5687,5688,5689,5690,5691,5692,5693,5694,5695,5696,5699,5720,5721,7277,10381,10383,84790	PSMA3,PSMA6,PSMA7,PSMB1,PSMB2,PSMB3,PSMB4,PSMB5,PSMB6,PSMB7,PSMB8,PSMB10,PSME1,PSME2,TUBA4A,TUBB3,TUBB4B,TUBA1C
7_Member	Reactome Gene Sets	R-HSA-9824446	Viral Infection Pathways	-12.6557	-10.4629	293,567,834,2547,4153,5478,5684,5687,5688,5689,5690,5691,5692,5693,5694,5695,5696,5699,5720,5721,6176,6207,6218,6223,7277,7280,7533,7555,7706,8178,8767,9632,10381,10383,53822,84790	SLC25A6,B2M,CASP1,XRCC6,MBL2,PPIA,PSMA3,PSMA6,PSMA7,PSMB1,PSMB2,PSMB3,PSMB4,PSMB5,PSMB6,PSMB7,PSMB8,PSMB10,PSME1,PSME2,RPLP1,RPS13,RPS17,RPS19,TUBA4A,TUBB2A,YWHAH,CNBP,TRIM25,ELL,RIPK2,SEC24C,TUBB3,TUBB4B,FXYD7,TUBA1C
7_Member	Reactome Gene Sets	R-HSA-5683057	MAPK family signaling cascades	-12.6531	-10.4629	2243,2244,2335,3315,4747,5037,5684,5687,5688,5689,5690,5691,5692,5693,5694,5695,5696,5699,5720,5721,6709,6710,6711,7450	FGA,FGB,FN1,HSPB1,NEFL,PEBP1,PSMA3,PSMA6,PSMA7,PSMB1,PSMB2,PSMB3,PSMB4,PSMB5,PSMB6,PSMB7,PSMB8,PSMB10,PSME1,PSME2,SPTAN1,SPTB,SPTBN1,VWF
7_Member	Reactome Gene Sets	R-HSA-3858494	Beta-catenin independent WNT signaling	-12.618	-10.5527	5216,5582,5684,5687,5688,5689,5690,5691,5692,5693,5694,5695,5696,5699,5720,5721	PFN1,PRKCG,PSMA3,PSMA6,PSMA7,PSMB1,PSMB2,PSMB3,PSMB4,PSMB5,PSMB6,PSMB7,PSMB8,PSMB10,PSME1,PSME2
7_Member	Reactome Gene Sets	R-HSA-5688426	Deubiquitination	-12.5513	-10.495	5684,5687,5688,5689,5690,5691,5692,5693,5694,5695,5696,5699,5720,5721,7345,7419,7706,8767,9146,23032,23770	PSMA3,PSMA6,PSMA7,PSMB1,PSMB2,PSMB3,PSMB4,PSMB5,PSMB6,PSMB7,PSMB8,PSMB10,PSME1,PSME2,UCHL1,VDAC3,TRIM25,RIPK2,HGS,USP33,FKBP8
7_Member	Reactome Gene Sets	R-HSA-5607764	CLEC7A (Dectin-1) signaling	-12.5377	-10.4836	5684,5687,5688,5689,5690,5691,5692,5693,5694,5695,5696,5699,5720,5721	PSMA3,PSMA6,PSMA7,PSMB1,PSMB2,PSMB3,PSMB4,PSMB5,PSMB6,PSMB7,PSMB8,PSMB10,PSME1,PSME2
7_Member	Reactome Gene Sets	R-HSA-68882	Mitotic Anaphase	-12.4304	-10.3886	5684,5687,5688,5689,5690,5691,5692,5693,5694,5695,5696,5699,5720,5721,7277,9232,10381,10383,84790	PSMA3,PSMA6,PSMA7,PSMB1,PSMB2,PSMB3,PSMB4,PSMB5,PSMB6,PSMB7,PSMB8,PSMB10,PSME1,PSME2,TUBA4A,PTTG1,TUBB3,TUBB4B,TUBA1C
7_Member	Reactome Gene Sets	R-HSA-2555396	Mitotic Metaphase and Anaphase	-12.3975	-10.3649	5684,5687,5688,5689,5690,5691,5692,5693,5694,5695,5696,5699,5720,5721,7277,9232,10381,10383,84790	PSMA3,PSMA6,PSMA7,PSMB1,PSMB2,PSMB3,PSMB4,PSMB5,PSMB6,PSMB7,PSMB8,PSMB10,PSME1,PSME2,TUBA4A,PTTG1,TUBB3,TUBB4B,TUBA1C
7_Member	Reactome Gene Sets	R-HSA-5689880	Ub-specific processing proteases	-11.9228	-9.92258	5684,5687,5688,5689,5690,5691,5692,5693,5694,5695,5696,5699,5720,5721,7419,9146,23032,23770	PSMA3,PSMA6,PSMA7,PSMB1,PSMB2,PSMB3,PSMB4,PSMB5,PSMB6,PSMB7,PSMB8,PSMB10,PSME1,PSME2,VDAC3,HGS,USP33,FKBP8
7_Member	Reactome Gene Sets	R-HSA-983705	Signaling by the B Cell Receptor (BCR)	-11.9043	-9.90983	5684,5687,5688,5689,5690,5691,5692,5693,5694,5695,5696,5699,5720,5721	PSMA3,PSMA6,PSMA7,PSMB1,PSMB2,PSMB3,PSMB4,PSMB5,PSMB6,PSMB7,PSMB8,PSMB10,PSME1,PSME2
7_Member	WikiPathways	WP2059	Alzheimer's disease and miRNA effects	-11.7484	-9.77823	293,348,1435,3028,4137,5684,5687,5688,5689,5690,5691,5692,5693,5694,5695,6622,7277,7419,10381,10383,84790	SLC25A6,APOE,CSF1,HSD17B10,MAPT,PSMA3,PSMA6,PSMA7,PSMB1,PSMB2,PSMB3,PSMB4,PSMB5,PSMB6,PSMB7,SNCA,TUBA4A,VDAC3,TUBB3,TUBB4B,TUBA1C
7_Member	Reactome Gene Sets	R-HSA-1280218	Adaptive Immune System	-11.7183	-9.75174	567,718,929,941,2243,3383,3384,3685,5684,5687,5688,5689,5690,5691,5692,5693,5694,5695,5696,5699,5720,5721,6271,7087,7277,7412,8767,9632,10381,10383,84790	B2M,C3,CD14,CD80,FGA,ICAM1,ICAM2,ITGAV,PSMA3,PSMA6,PSMA7,PSMB1,PSMB2,PSMB3,PSMB4,PSMB5,PSMB6,PSMB7,PSMB8,PSMB10,PSME1,PSME2,S100A1,ICAM5,TUBA4A,VCAM1,RIPK2,SEC24C,TUBB3,TUBB4B,TUBA1C
7_Member	Reactome Gene Sets	R-HSA-5621481	C-type lectin receptors (CLRs)	-11.6288	-9.67119	3384,5684,5687,5688,5689,5690,5691,5692,5693,5694,5695,5696,5699,5720,5721	ICAM2,PSMA3,PSMA6,PSMA7,PSMB1,PSMB2,PSMB3,PSMB4,PSMB5,PSMB6,PSMB7,PSMB8,PSMB10,PSME1,PSME2
7_Member	Reactome Gene Sets	R-HSA-162906	HIV Infection	-11.5634	-9.61282	293,567,2547,5684,5687,5688,5689,5690,5691,5692,5693,5694,5695,5696,5699,5720,5721,8178	SLC25A6,B2M,XRCC6,PSMA3,PSMA6,PSMA7,PSMB1,PSMB2,PSMB3,PSMB4,PSMB5,PSMB6,PSMB7,PSMB8,PSMB10,PSME1,PSME2,ELL
7_Member	Reactome Gene Sets	R-HSA-69239	Synthesis of DNA	-11.4363	-9.49253	5684,5687,5688,5689,5690,5691,5692,5693,5694,5695,5696,5699,5720,5721	PSMA3,PSMA6,PSMA7,PSMB1,PSMB2,PSMB3,PSMB4,PSMB5,PSMB6,PSMB7,PSMB8,PSMB10,PSME1,PSME2
7_Member	Reactome Gene Sets	R-HSA-8878166	Transcriptional regulation by RUNX2	-11.4363	-9.49253	5684,5687,5688,5689,5690,5691,5692,5693,5694,5695,5696,5699,5720,5721	PSMA3,PSMA6,PSMA7,PSMB1,PSMB2,PSMB3,PSMB4,PSMB5,PSMB6,PSMB7,PSMB8,PSMB10,PSME1,PSME2
7_Member	Reactome Gene Sets	R-HSA-5619115	Disorders of transmembrane transporters	-11.3557	-9.41712	335,1356,5684,5687,5688,5689,5690,5691,5692,5693,5694,5695,5696,5699,5720,5721	APOA1,CP,PSMA3,PSMA6,PSMA7,PSMB1,PSMB2,PSMB3,PSMB4,PSMB5,PSMB6,PSMB7,PSMB8,PSMB10,PSME1,PSME2
7_Member	Reactome Gene Sets	R-HSA-382551	Transport of small molecules	-11.2222	-9.12164	2,118,213,293,335,338,344,345,347,348,760,1356,2495,3934,5684,5687,5688,5689,5690,5691,5692,5693,5694,5695,5696,5699,5720,5721,7018,7419,11331,53822,79751	A2M,ADD1,ALB,SLC25A6,APOA1,APOB,APOC2,APOC3,APOD,APOE,CA2,CP,FTH1,LCN2,PSMA3,PSMA6,PSMA7,PSMB1,PSMB2,PSMB3,PSMB4,PSMB5,PSMB6,PSMB7,PSMB8,PSMB10,PSME1,PSME2,TF,VDAC3,PHB2,FXYD7,SLC25A22
7_Member	Reactome Gene Sets	R-HSA-8939236	RUNX1 regulates transcription of genes involved in differentiation of HSCs	-11.0522	-9.13817	5684,5687,5688,5689,5690,5691,5692,5693,5694,5695,5696,5699,5720,5721	PSMA3,PSMA6,PSMA7,PSMB1,PSMB2,PSMB3,PSMB4,PSMB5,PSMB6,PSMB7,PSMB8,PSMB10,PSME1,PSME2
7_Member	Reactome Gene Sets	R-HSA-69206	G1/S Transition	-10.9603	-9.06204	5684,5687,5688,5689,5690,5691,5692,5693,5694,5695,5696,5699,5720,5721	PSMA3,PSMA6,PSMA7,PSMB1,PSMB2,PSMB3,PSMB4,PSMB5,PSMB6,PSMB7,PSMB8,PSMB10,PSME1,PSME2
7_Member	Reactome Gene Sets	R-HSA-2454202	Fc epsilon receptor (FCERI) signaling	-10.8256	-8.93328	5684,5687,5688,5689,5690,5691,5692,5693,5694,5695,5696,5699,5720,5721	PSMA3,PSMA6,PSMA7,PSMB1,PSMB2,PSMB3,PSMB4,PSMB5,PSMB6,PSMB7,PSMB8,PSMB10,PSME1,PSME2
7_Member	Reactome Gene Sets	R-HSA-69481	G2/M Checkpoints	-10.6055	-8.72828	5684,5687,5688,5689,5690,5691,5692,5693,5694,5695,5696,5699,5720,5721,7533	PSMA3,PSMA6,PSMA7,PSMB1,PSMB2,PSMB3,PSMB4,PSMB5,PSMB6,PSMB7,PSMB8,PSMB10,PSME1,PSME2,YWHAH
7_Member	Reactome Gene Sets	R-HSA-6807070	PTEN Regulation	-10.5659	-8.69596	5684,5687,5688,5689,5690,5691,5692,5693,5694,5695,5696,5699,5720,5721	PSMA3,PSMA6,PSMA7,PSMB1,PSMB2,PSMB3,PSMB4,PSMB5,PSMB6,PSMB7,PSMB8,PSMB10,PSME1,PSME2
7_Member	Reactome Gene Sets	R-HSA-68867	Assembly of the pre-replicative complex	-10.4822	-8.6222	5684,5687,5688,5689,5690,5691,5692,5693,5694,5695,5696,5699,5720,5721	PSMA3,PSMA6,PSMA7,PSMB1,PSMB2,PSMB3,PSMB4,PSMB5,PSMB6,PSMB7,PSMB8,PSMB10,PSME1,PSME2
7_Member	KEGG Pathway	hsa05017	Spinocerebellar ataxia	-10.4408	-8.58364	293,773,5582,5684,5687,5688,5689,5690,5691,5692,5693,5694,5695,7419	SLC25A6,CACNA1A,PRKCG,PSMA3,PSMA6,PSMA7,PSMB1,PSMB2,PSMB3,PSMB4,PSMB5,PSMB6,PSMB7,VDAC3
7_Member	Reactome Gene Sets	R-HSA-453279	Mitotic G1 phase and G1/S transition	-10.1993	-8.35455	5684,5687,5688,5689,5690,5691,5692,5693,5694,5695,5696,5699,5720,5721	PSMA3,PSMA6,PSMA7,PSMB1,PSMB2,PSMB3,PSMB4,PSMB5,PSMB6,PSMB7,PSMB8,PSMB10,PSME1,PSME2
7_Member	Reactome Gene Sets	R-HSA-69002	DNA Replication Pre-Initiation	-9.8204	-7.98904	5684,5687,5688,5689,5690,5691,5692,5693,5694,5695,5696,5699,5720,5721	PSMA3,PSMA6,PSMA7,PSMB1,PSMB2,PSMB3,PSMB4,PSMB5,PSMB6,PSMB7,PSMB8,PSMB10,PSME1,PSME2
7_Member	Reactome Gene Sets	R-HSA-69242	S Phase	-9.67637	-7.85801	5684,5687,5688,5689,5690,5691,5692,5693,5694,5695,5696,5699,5720,5721	PSMA3,PSMA6,PSMA7,PSMB1,PSMB2,PSMB3,PSMB4,PSMB5,PSMB6,PSMB7,PSMB8,PSMB10,PSME1,PSME2
7_Member	Reactome Gene Sets	R-HSA-983169	Class I MHC mediated antigen processing & presentation	-9.67019	-7.85311	567,929,2243,3685,5684,5687,5688,5689,5690,5691,5692,5693,5694,5695,5696,5699,5720,5721,6271,9632	B2M,CD14,FGA,ITGAV,PSMA3,PSMA6,PSMA7,PSMB1,PSMB2,PSMB3,PSMB4,PSMB5,PSMB6,PSMB7,PSMB8,PSMB10,PSME1,PSME2,S100A1,SEC24C
7_Member	Reactome Gene Sets	R-HSA-8878171	Transcriptional regulation by RUNX1	-9.41388	-7.61555	5684,5687,5688,5689,5690,5691,5692,5693,5694,5695,5696,5699,5720,5721,6602,7057	PSMA3,PSMA6,PSMA7,PSMB1,PSMB2,PSMB3,PSMB4,PSMB5,PSMB6,PSMB7,PSMB8,PSMB10,PSME1,PSME2,SMARCD1,THBS1
7_Member	Reactome Gene Sets	R-HSA-68886	M Phase	-8.98832	-7.21263	5684,5687,5688,5689,5690,5691,5692,5693,5694,5695,5696,5699,5720,5721,7277,9232,10381,10383,84790,84930	PSMA3,PSMA6,PSMA7,PSMB1,PSMB2,PSMB3,PSMB4,PSMB5,PSMB6,PSMB7,PSMB8,PSMB10,PSME1,PSME2,TUBA4A,PTTG1,TUBB3,TUBB4B,TUBA1C,MASTL
7_Member	Reactome Gene Sets	R-HSA-69306	DNA Replication	-8.88939	-7.11859	5684,5687,5688,5689,5690,5691,5692,5693,5694,5695,5696,5699,5720,5721	PSMA3,PSMA6,PSMA7,PSMB1,PSMB2,PSMB3,PSMB4,PSMB5,PSMB6,PSMB7,PSMB8,PSMB10,PSME1,PSME2
7_Member	Reactome Gene Sets	R-HSA-8951664	Neddylation	-8.28093	-6.54727	5684,5687,5688,5689,5690,5691,5692,5693,5694,5695,5696,5699,5720,5721,8533	PSMA3,PSMA6,PSMA7,PSMB1,PSMB2,PSMB3,PSMB4,PSMB5,PSMB6,PSMB7,PSMB8,PSMB10,PSME1,PSME2,COPS3
7_Member	Reactome Gene Sets	R-HSA-5663202	Diseases of signal transduction by growth factor receptors and second messengers	-7.82075	-5.89215	941,2243,2244,2335,5037,5684,5687,5688,5689,5690,5691,5692,5693,5694,5695,5696,5699,5720,5721,6711,7450	CD80,FGA,FGB,FN1,PEBP1,PSMA3,PSMA6,PSMA7,PSMB1,PSMB2,PSMB3,PSMB4,PSMB5,PSMB6,PSMB7,PSMB8,PSMB10,PSME1,PSME2,SPTBN1,VWF
7_Member	Reactome Gene Sets	R-HSA-1257604	PIP3 activates AKT signaling	-7.77912	-6.10405	941,5684,5687,5688,5689,5690,5691,5692,5693,5694,5695,5696,5699,5720,5721	CD80,PSMA3,PSMA6,PSMA7,PSMB1,PSMB2,PSMB3,PSMB4,PSMB5,PSMB6,PSMB7,PSMB8,PSMB10,PSME1,PSME2
7_Member	Reactome Gene Sets	R-HSA-9006925	Intracellular signaling by second messengers	-7.76063	-6.08967	941,5582,5684,5687,5688,5689,5690,5691,5692,5693,5694,5695,5696,5699,5720,5721	CD80,PRKCG,PSMA3,PSMA6,PSMA7,PSMB1,PSMB2,PSMB3,PSMB4,PSMB5,PSMB6,PSMB7,PSMB8,PSMB10,PSME1,PSME2
7_Member	Reactome Gene Sets	R-HSA-201681	TCF dependent signaling in response to WNT	-7.68729	-6.02491	5684,5687,5688,5689,5690,5691,5692,5693,5694,5695,5696,5699,5720,5721	PSMA3,PSMA6,PSMA7,PSMB1,PSMB2,PSMB3,PSMB4,PSMB5,PSMB6,PSMB7,PSMB8,PSMB10,PSME1,PSME2
7_Member	Reactome Gene Sets	R-HSA-157118	Signaling by NOTCH	-7.61703	-5.96308	5684,5687,5688,5689,5690,5691,5692,5693,5694,5695,5696,5699,5720,5721	PSMA3,PSMA6,PSMA7,PSMB1,PSMB2,PSMB3,PSMB4,PSMB5,PSMB6,PSMB7,PSMB8,PSMB10,PSME1,PSME2
7_Member	Reactome Gene Sets	R-HSA-195721	Signaling by WNT	-7.34549	-5.7121	5216,5582,5684,5687,5688,5689,5690,5691,5692,5693,5694,5695,5696,5699,5720,5721	PFN1,PRKCG,PSMA3,PSMA6,PSMA7,PSMB1,PSMB2,PSMB3,PSMB4,PSMB5,PSMB6,PSMB7,PSMB8,PSMB10,PSME1,PSME2
7_Member	Reactome Gene Sets	R-HSA-8953854	Metabolism of RNA	-7.26261	-5.63915	1994,2733,3028,3312,3315,4670,4691,5684,5688,5689,5691,5692,5693,5694,5695,5699,5720,5721,6176,6223,11103	ELAVL1,GLE1,HSD17B10,HSPA8,HSPB1,HNRNPM,NCL,PSMA3,PSMA7,PSMB1,PSMB3,PSMB4,PSMB5,PSMB6,PSMB7,PSMB10,PSME1,PSME2,RPLP1,RPS19,KRR1
7_Member	Reactome Gene Sets	R-HSA-69620	Cell Cycle Checkpoints	-7.24588	-5.62405	5684,5687,5688,5689,5690,5691,5692,5693,5694,5695,5696,5699,5720,5721,7533	PSMA3,PSMA6,PSMA7,PSMB1,PSMB2,PSMB3,PSMB4,PSMB5,PSMB6,PSMB7,PSMB8,PSMB10,PSME1,PSME2,YWHAH
7_Member	Reactome Gene Sets	R-HSA-69278	Cell Cycle, Mitotic	-6.85898	-5.28053	5684,5687,5688,5689,5690,5691,5692,5693,5694,5695,5696,5699,5720,5721,7277,9232,10381,10383,84790,84930	PSMA3,PSMA6,PSMA7,PSMB1,PSMB2,PSMB3,PSMB4,PSMB5,PSMB6,PSMB7,PSMB8,PSMB10,PSME1,PSME2,TUBA4A,PTTG1,TUBB3,TUBB4B,TUBA1C,MASTL
7_Member	GO Biological Processes	GO:0030163	protein catabolic process	-6.45401	-4.91338	338,348,1191,1991,4313,5684,5687,5688,5689,5690,5691,5692,5693,5694,5695,5696,5699,7345,7706,8533,9146,11093,23032	APOB,APOE,CLU,ELANE,MMP2,PSMA3,PSMA6,PSMA7,PSMB1,PSMB2,PSMB3,PSMB4,PSMB5,PSMB6,PSMB7,PSMB8,PSMB10,UCHL1,TRIM25,COPS3,HGS,ADAMTS13,USP33
7_Member	Reactome Gene Sets	R-HSA-983168	Antigen processing: Ubiquitination & Proteasome degradation	-6.16033	-4.63784	5684,5687,5688,5689,5690,5691,5692,5693,5694,5695,5696,5699,5720,5721	PSMA3,PSMA6,PSMA7,PSMB1,PSMB2,PSMB3,PSMB4,PSMB5,PSMB6,PSMB7,PSMB8,PSMB10,PSME1,PSME2
7_Member	Reactome Gene Sets	R-HSA-1640170	Cell Cycle	-6.02885	-4.51598	5684,5687,5688,5689,5690,5691,5692,5693,5694,5695,5696,5699,5720,5721,7277,7533,9232,10381,10383,84790,84930	PSMA3,PSMA6,PSMA7,PSMB1,PSMB2,PSMB3,PSMB4,PSMB5,PSMB6,PSMB7,PSMB8,PSMB10,PSME1,PSME2,TUBA4A,YWHAH,PTTG1,TUBB3,TUBB4B,TUBA1C,MASTL
7_Member	GO Biological Processes	GO:0043161	proteasome-mediated ubiquitin-dependent protein catabolic process	-4.2739	-2.98072	5684,5687,5688,5689,5690,5691,5692,5693,5694,5695,7345,7706	PSMA3,PSMA6,PSMA7,PSMB1,PSMB2,PSMB3,PSMB4,PSMB5,PSMB6,PSMB7,UCHL1,TRIM25
7_Member	GO Biological Processes	GO:0051603	proteolysis involved in protein catabolic process	-4.16442	-2.88921	5684,5687,5688,5689,5690,5691,5692,5693,5694,5695,5696,5699,7345,7706,8533,9146,23032	PSMA3,PSMA6,PSMA7,PSMB1,PSMB2,PSMB3,PSMB4,PSMB5,PSMB6,PSMB7,PSMB8,PSMB10,UCHL1,TRIM25,COPS3,HGS,USP33
7_Member	GO Biological Processes	GO:0010498	proteasomal protein catabolic process	-4.0839	-2.82378	5684,5688,5689,5691,5692,5693,5694,5695,7345,7706,81502	PSMA3,PSMA7,PSMB1,PSMB3,PSMB4,PSMB5,PSMB6,PSMB7,UCHL1,TRIM25,HM13
7_Member	GO Biological Processes	GO:0006511	ubiquitin-dependent protein catabolic process	-3.70987	-2.51268	5684,5687,5688,5689,5690,5691,5692,5693,5694,5695,7345,7706,8533,9146,23032	PSMA3,PSMA6,PSMA7,PSMB1,PSMB2,PSMB3,PSMB4,PSMB5,PSMB6,PSMB7,UCHL1,TRIM25,COPS3,HGS,USP33
7_Member	GO Biological Processes	GO:0019941	modification-dependent protein catabolic process	-3.63018	-2.44627	5684,5687,5688,5689,5690,5691,5692,5693,5694,5695,7345,7706,8533,9146,23032	PSMA3,PSMA6,PSMA7,PSMB1,PSMB2,PSMB3,PSMB4,PSMB5,PSMB6,PSMB7,UCHL1,TRIM25,COPS3,HGS,USP33
7_Member	GO Biological Processes	GO:0043632	modification-dependent macromolecule catabolic process	-3.53709	-2.36837	5684,5687,5688,5689,5690,5691,5692,5693,5694,5695,7345,7706,8533,9146,23032	PSMA3,PSMA6,PSMA7,PSMB1,PSMB2,PSMB3,PSMB4,PSMB5,PSMB6,PSMB7,UCHL1,TRIM25,COPS3,HGS,USP33
8_Summary	Reactome Gene Sets	R-HSA-6798695	Neutrophil degranulation	-18.9775	-15.9907	12,197,226,302,567,718,929,1471,1991,2171,2495,2547,2821,3240,3312,3685,3934,4282,4318,4831,5004,5223,5265,5315,5478,5689,5695,6282,6616,6709,7133,7276,9588,10383,23406,116844	SERPINA3,AHSG,ALDOA,ANXA2,B2M,C3,CD14,CST3,ELANE,FABP5,FTH1,XRCC6,GPI,HP,HSPA8,ITGAV,LCN2,MIF,MMP9,NME2,ORM1,PGAM1,SERPINA1,PKM,PPIA,PSMB1,PSMB7,S100A11,SNAP25,SPTAN1,TNFRSF1B,TTR,PRDX6,TUBB4B,COTL1,LRG1
8_Member	Reactome Gene Sets	R-HSA-6798695	Neutrophil degranulation	-18.9775	-15.9907	12,197,226,302,567,718,929,1471,1991,2171,2495,2547,2821,3240,3312,3685,3934,4282,4318,4831,5004,5223,5265,5315,5478,5689,5695,6282,6616,6709,7133,7276,9588,10383,23406,116844	SERPINA3,AHSG,ALDOA,ANXA2,B2M,C3,CD14,CST3,ELANE,FABP5,FTH1,XRCC6,GPI,HP,HSPA8,ITGAV,LCN2,MIF,MMP9,NME2,ORM1,PGAM1,SERPINA1,PKM,PPIA,PSMB1,PSMB7,S100A11,SNAP25,SPTAN1,TNFRSF1B,TTR,PRDX6,TUBB4B,COTL1,LRG1
9_Summary	GO Biological Processes	GO:0002526	acute inflammatory response	-18.4732	-15.6387	2,12,197,1401,1991,2161,2335,3240,3700,3818,3929,4153,5004,5265,6288,6291,7412,9332,133,301,669,718,922,929,1191,1435,3827,4137,4282,6622,7001,7057,7133,8767,25824,57410	A2M,SERPINA3,AHSG,CRP,ELANE,F12,FN1,HP,ITIH4,KLKB1,LBP,MBL2,ORM1,SERPINA1,SAA1,SAA4,VCAM1,CD163,ADM,ANXA1,BPGM,C3,CD5L,CD14,CLU,CSF1,KNG1,MAPT,MIF,SNCA,PRDX2,THBS1,TNFRSF1B,RIPK2,PRDX5,SCYL1
9_Member	GO Biological Processes	GO:0002526	acute inflammatory response	-18.4732	-15.6387	2,12,197,1401,1991,2161,2335,3240,3700,3818,3929,4153,5004,5265,6288,6291,7412,9332	A2M,SERPINA3,AHSG,CRP,ELANE,F12,FN1,HP,ITIH4,KLKB1,LBP,MBL2,ORM1,SERPINA1,SAA1,SAA4,VCAM1,CD163
9_Member	GO Biological Processes	GO:0006953	acute-phase response	-17.3534	-14.6176	2,12,197,1401,2335,3240,3700,3929,4153,5004,5265,6288,6291,9332	A2M,SERPINA3,AHSG,CRP,FN1,HP,ITIH4,LBP,MBL2,ORM1,SERPINA1,SAA1,SAA4,CD163
9_Member	GO Biological Processes	GO:0006954	inflammatory response	-16.845	-14.13	2,12,133,197,301,669,718,922,929,1191,1401,1435,1991,2161,2335,3240,3700,3818,3827,3929,4137,4153,4282,5004,5265,6288,6291,6622,7001,7057,7133,7412,8767,9332,25824,57410	A2M,SERPINA3,ADM,AHSG,ANXA1,BPGM,C3,CD5L,CD14,CLU,CRP,CSF1,ELANE,F12,FN1,HP,ITIH4,KLKB1,KNG1,LBP,MAPT,MBL2,MIF,ORM1,SERPINA1,SAA1,SAA4,SNCA,PRDX2,THBS1,TNFRSF1B,VCAM1,RIPK2,CD163,PRDX5,SCYL1
10_Summary	WikiPathways	WP176	Folate metabolism	-15.0668	-12.6047	12,213,335,338,1401,1435,2243,2244,3383,5054,5340,6288,6291,6647,6648,7001,25824,183,347,929,2335,3240,3312,3426,3486,3699,3700,3929,3959,7018,9332,116844,348	SERPINA3,ALB,APOA1,APOB,CRP,CSF1,FGA,FGB,ICAM1,SERPINE1,PLG,SAA1,SAA4,SOD1,SOD2,PRDX2,PRDX5,AGT,APOD,CD14,FN1,HP,HSPA8,CFI,IGFBP3,ITIH3,ITIH4,LBP,LGALS3BP,TF,CD163,LRG1,APOE
10_Member	WikiPathways	WP176	Folate metabolism	-15.0668	-12.6047	12,213,335,338,1401,1435,2243,2244,3383,5054,5340,6288,6291,6647,6648	SERPINA3,ALB,APOA1,APOB,CRP,CSF1,FGA,FGB,ICAM1,SERPINE1,PLG,SAA1,SAA4,SOD1,SOD2
10_Member	WikiPathways	WP15	Selenium micronutrient network	-14.8867	-12.452	12,213,335,338,1401,2243,2244,3383,5054,5340,6288,6291,6647,6648,7001,25824	SERPINA3,ALB,APOA1,APOB,CRP,FGA,FGB,ICAM1,SERPINE1,PLG,SAA1,SAA4,SOD1,SOD2,PRDX2,PRDX5
10_Member	WikiPathways	WP5115	Network map of SARS-CoV-2 signaling pathway	-14.4172	-12.0509	183,213,335,347,929,1401,2243,2244,2335,3240,3312,3426,3486,3699,3700,3929,3959,5054,6288,7018,9332,116844	AGT,ALB,APOA1,APOD,CD14,CRP,FGA,FGB,FN1,HP,HSPA8,CFI,IGFBP3,ITIH3,ITIH4,LBP,LGALS3BP,SERPINE1,SAA1,TF,CD163,LRG1
10_Member	WikiPathways	WP1533	Vitamin B12 metabolism	-14.111	-11.7959	12,213,335,338,348,1401,3383,5054,5340,6288,6291,6647,6648	SERPINA3,ALB,APOA1,APOB,APOE,CRP,ICAM1,SERPINE1,PLG,SAA1,SAA4,SOD1,SOD2
11_Summary	Reactome Gene Sets	R-HSA-1474244	Extracellular matrix organization	-13.4796	-11.2984	2,667,1292,1462,1991,2243,3383,3384,3685,3818,4060,4313,4318,5054,5339,5340,7057,7087,7276,7412,7448,7450	A2M,DST,COL6A2,VCAN,ELANE,FGA,ICAM1,ICAM2,ITGAV,KLKB1,LUM,MMP2,MMP9,SERPINE1,PLEC,PLG,THBS1,ICAM5,TTR,VCAM1,VTN,VWF
11_Member	Reactome Gene Sets	R-HSA-1474244	Extracellular matrix organization	-13.4796	-11.2984	2,667,1292,1462,1991,2243,3383,3384,3685,3818,4060,4313,4318,5054,5339,5340,7057,7087,7276,7412,7448,7450	A2M,DST,COL6A2,VCAN,ELANE,FGA,ICAM1,ICAM2,ITGAV,KLKB1,LUM,MMP2,MMP9,SERPINE1,PLEC,PLG,THBS1,ICAM5,TTR,VCAM1,VTN,VWF
12_Summary	GO Biological Processes	GO:0051129	negative regulation of cellular component organization	-12.0264	-9.87921	118,293,302,335,344,345,347,348,567,822,1191,1410,1471,2664,2670,3312,3685,3925,4133,4137,5201,5216,6622,6709,6710,6711,7057,7133,7431,7533,8874,10923,26586,56896,133,183,274,1382,1401,2243,2244,2335,3827,4313,4747,4803,5865,6647,6648,23406,3936,286,6323,397,3480,4354,6616,51168,1292	ADD1,SLC25A6,ANXA2,APOA1,APOC2,APOC3,APOD,APOE,B2M,CAPG,CLU,CRYAB,CST3,GDI1,GFAP,HSPA8,ITGAV,STMN1,MAP2,MAPT,PFDN1,PFN1,SNCA,SPTAN1,SPTB,SPTBN1,THBS1,TNFRSF1B,VIM,YWHAH,ARHGEF7,SUB1,CKAP2,DPYSL5,ADM,AGT,BIN1,CRABP2,CRP,FGA,FGB,FN1,KNG1,MMP2,NEFL,NGF,RAB3B,SOD1,SOD2,COTL1,LCP1,ANK1,SCN1A,ARHGDIB,IGF1R,MPP1,SNAP25,MYO15A,COL6A2
12_Member	GO Biological Processes	GO:0051129	negative regulation of cellular component organization	-12.0264	-9.87921	118,293,302,335,344,345,347,348,567,822,1191,1410,1471,2664,2670,3312,3685,3925,4133,4137,5201,5216,6622,6709,6710,6711,7057,7133,7431,7533,8874,10923,26586,56896	ADD1,SLC25A6,ANXA2,APOA1,APOC2,APOC3,APOD,APOE,B2M,CAPG,CLU,CRYAB,CST3,GDI1,GFAP,HSPA8,ITGAV,STMN1,MAP2,MAPT,PFDN1,PFN1,SNCA,SPTAN1,SPTB,SPTBN1,THBS1,TNFRSF1B,VIM,YWHAH,ARHGEF7,SUB1,CKAP2,DPYSL5
12_Member	GO Biological Processes	GO:1902904	negative regulation of supramolecular fiber organization	-10.4553	-8.3855	118,348,822,1191,1410,3312,3925,4133,5201,5216,6622,6709,6710,6711,8874,26586	ADD1,APOE,CAPG,CLU,CRYAB,HSPA8,STMN1,MAP2,PFDN1,PFN1,SNCA,SPTAN1,SPTB,SPTBN1,ARHGEF7,CKAP2
12_Member	GO Biological Processes	GO:0090066	regulation of anatomical structure size	-10.2104	-8.15184	118,133,183,274,348,822,1382,1401,2243,2244,2335,2664,3827,4133,4137,4313,4747,4803,5216,5865,6647,6648,6709,6710,6711,23406	ADD1,ADM,AGT,BIN1,APOE,CAPG,CRABP2,CRP,FGA,FGB,FN1,GDI1,KNG1,MAP2,MAPT,MMP2,NEFL,NGF,PFN1,RAB3B,SOD1,SOD2,SPTAN1,SPTB,SPTBN1,COTL1
12_Member	GO Biological Processes	GO:0032272	negative regulation of protein polymerization	-8.88851	-7.11859	118,822,3925,4133,5216,6622,6709,6710,6711,8874	ADD1,CAPG,STMN1,MAP2,PFN1,SNCA,SPTAN1,SPTB,SPTBN1,ARHGEF7
12_Member	GO Biological Processes	GO:0031333	negative regulation of protein-containing complex assembly	-8.05113	-6.1125	118,822,1191,1410,3312,3925,4133,5216,6622,6709,6710,6711,8874	ADD1,CAPG,CLU,CRYAB,HSPA8,STMN1,MAP2,PFN1,SNCA,SPTAN1,SPTB,SPTBN1,ARHGEF7
12_Member	GO Biological Processes	GO:1902903	regulation of supramolecular fiber organization	-8.02677	-6.08983	118,274,335,348,822,1191,1410,3312,3925,4133,4137,5201,5216,6622,6709,6710,6711,8874,23406,26586	ADD1,BIN1,APOA1,APOE,CAPG,CLU,CRYAB,HSPA8,STMN1,MAP2,MAPT,PFDN1,PFN1,SNCA,SPTAN1,SPTB,SPTBN1,ARHGEF7,COTL1,CKAP2
12_Member	GO Biological Processes	GO:0032271	regulation of protein polymerization	-7.63708	-5.97961	118,274,822,3925,4133,4137,5216,6622,6709,6710,6711,8874,23406	ADD1,BIN1,CAPG,STMN1,MAP2,MAPT,PFN1,SNCA,SPTAN1,SPTB,SPTBN1,ARHGEF7,COTL1
12_Member	GO Biological Processes	GO:0032535	regulation of cellular component size	-6.84683	-5.2706	118,274,348,822,1382,2664,4133,4137,4747,4803,5216,5865,6709,6710,6711,23406	ADD1,BIN1,APOE,CAPG,CRABP2,GDI1,MAP2,MAPT,NEFL,NGF,PFN1,RAB3B,SPTAN1,SPTB,SPTBN1,COTL1
12_Member	GO Biological Processes	GO:0051494	negative regulation of cytoskeleton organization	-6.75726	-5.19117	118,822,3925,4133,5216,6622,6709,6710,6711,8874,26586	ADD1,CAPG,STMN1,MAP2,PFN1,SNCA,SPTAN1,SPTB,SPTBN1,ARHGEF7,CKAP2
12_Member	GO Biological Processes	GO:0043254	regulation of protein-containing complex assembly	-6.74193	-4.87767	118,274,348,822,1191,1410,2670,3312,3925,3936,4133,4137,5216,6622,6709,6710,6711,8874,23406	ADD1,BIN1,APOE,CAPG,CLU,CRYAB,GFAP,HSPA8,STMN1,LCP1,MAP2,MAPT,PFN1,SNCA,SPTAN1,SPTB,SPTBN1,ARHGEF7,COTL1
12_Member	GO Biological Processes	GO:0010639	negative regulation of organelle organization	-6.39701	-4.86003	118,293,822,1191,3925,4133,4137,5216,6622,6709,6710,6711,8874,10923,26586	ADD1,SLC25A6,CAPG,CLU,STMN1,MAP2,MAPT,PFN1,SNCA,SPTAN1,SPTB,SPTBN1,ARHGEF7,SUB1,CKAP2
12_Member	Reactome Gene Sets	R-HSA-445095	Interaction between L1 and Ankyrins	-5.1541	-3.73547	286,6323,6709,6710,6711	ANK1,SCN1A,SPTAN1,SPTB,SPTBN1
12_Member	GO Biological Processes	GO:0051693	actin filament capping	-4.88536	-3.50854	118,822,6709,6710,6711	ADD1,CAPG,SPTAN1,SPTB,SPTBN1
12_Member	GO Biological Processes	GO:0030837	negative regulation of actin filament polymerization	-4.7998	-3.4317	118,822,5216,6709,6710,6711	ADD1,CAPG,PFN1,SPTAN1,SPTB,SPTBN1
12_Member	GO Biological Processes	GO:0051493	regulation of cytoskeleton organization	-4.79652	-3.42941	118,274,335,397,822,3925,4133,4137,5216,6622,6709,6710,6711,8874,23406,26586	ADD1,BIN1,APOA1,ARHGDIB,CAPG,STMN1,MAP2,MAPT,PFN1,SNCA,SPTAN1,SPTB,SPTBN1,ARHGEF7,COTL1,CKAP2
12_Member	GO Biological Processes	GO:0030835	negative regulation of actin filament depolymerization	-4.64893	-3.30167	118,822,6709,6710,6711	ADD1,CAPG,SPTAN1,SPTB,SPTBN1
12_Member	GO Biological Processes	GO:1901880	negative regulation of protein depolymerization	-4.64003	-3.29363	118,822,6709,6710,6711,26586	ADD1,CAPG,SPTAN1,SPTB,SPTBN1,CKAP2
12_Member	GO Biological Processes	GO:0030833	regulation of actin filament polymerization	-4.55307	-3.21807	118,274,822,5216,6709,6710,6711,23406	ADD1,BIN1,CAPG,PFN1,SPTAN1,SPTB,SPTBN1,COTL1
12_Member	GO Biological Processes	GO:0043242	negative regulation of protein-containing complex disassembly	-4.28476	-2.98967	118,822,6709,6710,6711,26586	ADD1,CAPG,SPTAN1,SPTB,SPTBN1,CKAP2
12_Member	GO Biological Processes	GO:0008064	regulation of actin polymerization or depolymerization	-4.14931	-2.87593	118,274,822,5216,6709,6710,6711,23406	ADD1,BIN1,CAPG,PFN1,SPTAN1,SPTB,SPTBN1,COTL1
12_Member	GO Biological Processes	GO:0030832	regulation of actin filament length	-4.09094	-2.82932	118,274,822,5216,6709,6710,6711,23406	ADD1,BIN1,CAPG,PFN1,SPTAN1,SPTB,SPTBN1,COTL1
12_Member	GO Biological Processes	GO:0030834	regulation of actin filament depolymerization	-3.99473	-2.75134	118,822,6709,6710,6711	ADD1,CAPG,SPTAN1,SPTB,SPTBN1
12_Member	GO Biological Processes	GO:0043244	regulation of protein-containing complex disassembly	-3.96016	-2.72282	118,822,3480,6709,6710,6711,26586	ADD1,CAPG,IGF1R,SPTAN1,SPTB,SPTBN1,CKAP2
12_Member	GO Biological Processes	GO:1901879	regulation of protein depolymerization	-3.95134	-2.71673	118,822,6709,6710,6711,26586	ADD1,CAPG,SPTAN1,SPTB,SPTBN1,CKAP2
12_Member	GO Biological Processes	GO:0110053	regulation of actin filament organization	-3.78	-2.57227	118,274,335,822,3925,5216,6709,6710,6711,23406	ADD1,BIN1,APOA1,CAPG,STMN1,PFN1,SPTAN1,SPTB,SPTBN1,COTL1
12_Member	GO Biological Processes	GO:0032956	regulation of actin cytoskeleton organization	-3.57112	-2.39662	118,274,335,397,822,3925,5216,6709,6710,6711,23406	ADD1,BIN1,APOA1,ARHGDIB,CAPG,STMN1,PFN1,SPTAN1,SPTB,SPTBN1,COTL1
12_Member	Reactome Gene Sets	R-HSA-9659379	Sensory processing of sound	-3.25701	-2.14322	4354,6616,6709,6711,51168	MPP1,SNAP25,SPTAN1,SPTBN1,MYO15A
12_Member	GO Biological Processes	GO:0032970	regulation of actin filament-based process	-3.16603	-2.07178	118,274,335,397,822,3925,5216,6709,6710,6711,23406	ADD1,BIN1,APOA1,ARHGDIB,CAPG,STMN1,PFN1,SPTAN1,SPTB,SPTBN1,COTL1
12_Member	Reactome Gene Sets	R-HSA-9662361	Sensory processing of sound by outer hair cells of the cochlea	-2.88879	-1.84278	4354,6709,6711,51168	MPP1,SPTAN1,SPTBN1,MYO15A
12_Member	Reactome Gene Sets	R-HSA-375165	NCAM signaling for neurite out-growth	-2.6405	-1.64547	1292,6709,6710,6711	COL6A2,SPTAN1,SPTB,SPTBN1
12_Member	Reactome Gene Sets	R-HSA-9662360	Sensory processing of sound by inner hair cells of the cochlea	-2.49648	-1.52813	6616,6709,6711,51168	SNAP25,SPTAN1,SPTBN1,MYO15A
13_Summary	PANTHER Pathway	P00037	Ionotropic glutamate receptor pathway	-11.8004	-9.66664	2,12,183,462,718,5265,922,3263	A2M,SERPINA3,AGT,SERPINC1,C3,SERPINA1,CD5L,HPX
13_Member	PANTHER Pathway	P00037	Ionotropic glutamate receptor pathway	-11.8004	-9.66664	2,12,183,462,718,5265	A2M,SERPINA3,AGT,SERPINC1,C3,SERPINA1
13_Member	GO Biological Processes	GO:0030449	regulation of complement activation	-3.04314	-1.97012	2,718,922	A2M,C3,CD5L
13_Member	GO Biological Processes	GO:0002920	regulation of humoral immune response	-2.77041	-1.41352	2,718,922,3263	A2M,C3,CD5L,HPX
14_Summary	Reactome Gene Sets	R-HSA-140875	Common Pathway of Fibrin Clot Formation	-11.7585	-9.78651	462,2153,2159,2162,2243,2244,3053,5270,2160,3818,5230,5340,3315,5478,6288,7450,11093,2161,1292,1462,3483,3484,3486,4060,7057,116844,335,347,1435,2335,5054,7448,8874,79834,3383,151112,5037,183,3685,7001,3480,118,2664	SERPINC1,F5,F10,F13A1,FGA,FGB,SERPIND1,SERPINE2,F11,KLKB1,PGK1,PLG,HSPB1,PPIA,SAA1,VWF,ADAMTS13,F12,COL6A2,VCAN,IGFALS,IGFBP1,IGFBP3,LUM,THBS1,LRG1,APOA1,APOD,CSF1,FN1,SERPINE1,VTN,ARHGEF7,PEAK1,ICAM1,ZSWIM2,PEBP1,AGT,ITGAV,PRDX2,IGF1R,ADD1,GDI1
14_Member	Reactome Gene Sets	R-HSA-140875	Common Pathway of Fibrin Clot Formation	-11.7585	-9.78651	462,2153,2159,2162,2243,2244,3053,5270	SERPINC1,F5,F10,F13A1,FGA,FGB,SERPIND1,SERPINE2
14_Member	GO Biological Processes	GO:0031639	plasminogen activation	-8.36229	-6.62226	2160,2243,2244,3818,5230	F11,FGA,FGB,KLKB1,PGK1
14_Member	WikiPathways	WP4927	COVID-19, thrombosis and anticoagulation	-6.32881	-4.48676	2162,2243,2244,5340	F13A1,FGA,FGB,PLG
14_Member	GO Biological Processes	GO:0030168	platelet activation	-6.2344	-4.70735	2243,2244,3315,5270,5478,6288,7450,11093	FGA,FGB,HSPB1,SERPINE2,PPIA,SAA1,VWF,ADAMTS13
14_Member	GO Biological Processes	GO:0072376	protein activation cascade	-5.94802	-4.15697	2161,2162,2243,2244,3818	F12,F13A1,FGA,FGB,KLKB1
14_Member	Canonical Pathways	M5884	NABA CORE MATRISOME	-5.28941	-3.85519	1292,1462,2243,2244,3483,3484,3486,4060,7057,7450,116844	COL6A2,VCAN,FGA,FGB,IGFALS,IGFBP1,IGFBP3,LUM,THBS1,VWF,LRG1
14_Member	GO Biological Processes	GO:0010810	regulation of cell-substrate adhesion	-5.18797	-3.47389	335,347,1435,2243,2244,2335,5054,5340,7057,7448,8874,79834	APOA1,APOD,CSF1,FGA,FGB,FN1,SERPINE1,PLG,THBS1,VTN,ARHGEF7,PEAK1
14_Member	GO Biological Processes	GO:1902041	regulation of extrinsic apoptotic signaling pathway via death domain receptors	-4.77434	-3.12141	2243,2244,3383,5054,7057,151112	FGA,FGB,ICAM1,SERPINE1,THBS1,ZSWIM2
14_Member	Reactome Gene Sets	R-HSA-354194	GRB2:SOS provides linkage to MAPK signaling for Integrins	-4.76769	-3.11723	2243,2244,2335,7450	FGA,FGB,FN1,VWF
14_Member	Reactome Gene Sets	R-HSA-372708	p130Cas linkage to MAPK signaling for integrins	-4.76769	-3.11723	2243,2244,2335,7450	FGA,FGB,FN1,VWF
14_Member	GO Biological Processes	GO:0072378	blood coagulation, fibrin clot formation	-4.64648	-3.01064	2161,2162,2243,2244	F12,F13A1,FGA,FGB
14_Member	Reactome Gene Sets	R-HSA-6802948	Signaling by high-kinase activity BRAF mutants	-4.37433	-2.77396	2243,2244,2335,5037,7450	FGA,FGB,FN1,PEBP1,VWF
14_Member	GO Biological Processes	GO:2001236	regulation of extrinsic apoptotic signaling pathway	-4.20692	-2.63553	183,2243,2244,3383,3685,5054,7001,7057,151112	AGT,FGA,FGB,ICAM1,ITGAV,SERPINE1,PRDX2,THBS1,ZSWIM2
14_Member	Canonical Pathways	M3008	NABA ECM GLYCOPROTEINS	-4.20667	-2.63553	2243,2244,2335,3483,3484,3486,7057,7448,7450,116844	FGA,FGB,FN1,IGFALS,IGFBP1,IGFBP3,THBS1,VTN,VWF,LRG1
14_Member	Reactome Gene Sets	R-HSA-5674135	MAP2K and MAPK activation	-4.14789	-2.58891	2243,2244,2335,5037,7450	FGA,FGB,FN1,PEBP1,VWF
14_Member	GO Biological Processes	GO:2001237	negative regulation of extrinsic apoptotic signaling pathway	-4.09792	-2.83359	2243,2244,3685,5054,7001,7057	FGA,FGB,ITGAV,SERPINE1,PRDX2,THBS1
14_Member	Reactome Gene Sets	R-HSA-6802946	Signaling by moderate kinase activity BRAF mutants	-3.80733	-2.29825	2243,2244,2335,5037,7450	FGA,FGB,FN1,PEBP1,VWF
14_Member	Reactome Gene Sets	R-HSA-6802949	Signaling by RAS mutants	-3.80733	-2.29825	2243,2244,2335,5037,7450	FGA,FGB,FN1,PEBP1,VWF
14_Member	Reactome Gene Sets	R-HSA-6802955	Paradoxical activation of RAF signaling by kinase inactive BRAF	-3.80733	-2.29825	2243,2244,2335,5037,7450	FGA,FGB,FN1,PEBP1,VWF
14_Member	Reactome Gene Sets	R-HSA-9649948	Signaling downstream of RAS mutants	-3.80733	-2.29825	2243,2244,2335,5037,7450	FGA,FGB,FN1,PEBP1,VWF
14_Member	Reactome Gene Sets	R-HSA-354192	Integrin signaling	-3.70329	-2.20904	2243,2244,2335,7450	FGA,FGB,FN1,VWF
14_Member	GO Biological Processes	GO:1902042	negative regulation of extrinsic apoptotic signaling pathway via death domain receptors	-3.46461	-2.00815	2243,2244,3383,5054	FGA,FGB,ICAM1,SERPINE1
14_Member	GO Biological Processes	GO:0070527	platelet aggregation	-3.45004	-2.29793	2243,2244,3315,5478	FGA,FGB,HSPB1,PPIA
14_Member	GO Biological Processes	GO:0010811	positive regulation of cell-substrate adhesion	-3.3461	-1.90977	335,1435,2243,2244,2335,7448,8874	APOA1,CSF1,FGA,FGB,FN1,VTN,ARHGEF7
14_Member	GO Biological Processes	GO:2000351	regulation of endothelial cell apoptotic process	-3.33982	-1.90663	2243,2244,3383,5054,7057	FGA,FGB,ICAM1,SERPINE1,THBS1
14_Member	GO Biological Processes	GO:2000352	negative regulation of endothelial cell apoptotic process	-3.25829	-1.83505	2243,2244,3383,5054	FGA,FGB,ICAM1,SERPINE1
14_Member	GO Biological Processes	GO:1904036	negative regulation of epithelial cell apoptotic process	-3.20783	-1.7911	2243,2244,3383,3480,5054	FGA,FGB,ICAM1,IGF1R,SERPINE1
14_Member	Reactome Gene Sets	R-HSA-76009	Platelet Aggregation (Plug Formation)	-3.07698	-1.67586	2243,2244,2335,7450	FGA,FGB,FN1,VWF
14_Member	GO Biological Processes	GO:0034109	homotypic cell-cell adhesion	-2.93938	-1.88352	2243,2244,3315,5478	FGA,FGB,HSPB1,PPIA
14_Member	Reactome Gene Sets	R-HSA-9656223	Signaling by RAF1 mutants	-2.91558	-1.53877	2243,2244,2335,7450	FGA,FGB,FN1,VWF
14_Member	GO Biological Processes	GO:1904035	regulation of epithelial cell apoptotic process	-2.90966	-1.85842	2243,2244,3480,5054,7057	FGA,FGB,IGF1R,SERPINE1,THBS1
14_Member	GO Biological Processes	GO:1900026	positive regulation of substrate adhesion-dependent cell spreading	-2.87789	-1.50706	335,2243,2244,8874	APOA1,FGA,FGB,ARHGEF7
14_Member	GO Biological Processes	GO:1900024	regulation of substrate adhesion-dependent cell spreading	-2.35576	-1.06638	335,2243,2244,8874	APOA1,FGA,FGB,ARHGEF7
14_Member	GO Biological Processes	GO:0051592	response to calcium ion	-2.35452	-1.41522	118,2243,2244,2664,7057	ADD1,FGA,FGB,GDI1,THBS1
15_Summary	GO Biological Processes	GO:0010035	response to inorganic substance	-11.6967	-9.56838	18,100,118,301,338,567,929,1050,1410,2203,2243,2244,2664,2821,3240,4137,4313,4318,4747,5339,5860,6622,6647,6648,7001,7018,7057,7412,11093,3480,5582,213,3315	ABAT,ADA,ADD1,ANXA1,APOB,B2M,CD14,CEBPA,CRYAB,FBP1,FGA,FGB,GDI1,GPI,HP,MAPT,MMP2,MMP9,NEFL,PLEC,QDPR,SNCA,SOD1,SOD2,PRDX2,TF,THBS1,VCAM1,ADAMTS13,IGF1R,PRKCG,ALB,HSPB1
15_Member	GO Biological Processes	GO:0010035	response to inorganic substance	-11.6967	-9.56838	18,100,118,301,338,567,929,1050,1410,2203,2243,2244,2664,2821,3240,4137,4313,4318,4747,5339,5860,6622,6647,6648,7001,7018,7057,7412,11093	ABAT,ADA,ADD1,ANXA1,APOB,B2M,CD14,CEBPA,CRYAB,FBP1,FGA,FGB,GDI1,GPI,HP,MAPT,MMP2,MMP9,NEFL,PLEC,QDPR,SNCA,SOD1,SOD2,PRDX2,TF,THBS1,VCAM1,ADAMTS13
15_Member	GO Biological Processes	GO:0010038	response to metal ion	-9.07326	-7.29525	18,118,567,929,1050,2203,2243,2664,2821,4137,4318,5860,6622,6647,6648,7018,7057,7412,11093	ABAT,ADD1,B2M,CD14,CEBPA,FBP1,FGA,GDI1,GPI,MAPT,MMP9,QDPR,SNCA,SOD1,SOD2,TF,THBS1,VCAM1,ADAMTS13
15_Member	GO Biological Processes	GO:1902074	response to salt	-5.795	-4.30317	18,118,567,1050,2243,2664,2821,3480,4747,5339,5582,6647,6648,7057,11093	ABAT,ADD1,B2M,CEBPA,FGA,GDI1,GPI,IGF1R,NEFL,PLEC,PRKCG,SOD1,SOD2,THBS1,ADAMTS13
15_Member	GO Biological Processes	GO:0010039	response to iron ion	-4.68365	-3.33146	18,567,6622,7018	ABAT,B2M,SNCA,TF
15_Member	GO Biological Processes	GO:0071248	cellular response to metal ion	-3.36312	-2.22808	118,567,1050,2203,4318,6622,6647,7018	ADD1,B2M,CEBPA,FBP1,MMP9,SNCA,SOD1,TF
15_Member	GO Biological Processes	GO:0001895	retina homeostasis	-3.13038	-2.04237	213,567,3315,6647,7018	ALB,B2M,HSPB1,SOD1,TF
15_Member	GO Biological Processes	GO:0071241	cellular response to inorganic substance	-2.9474	-1.88976	118,567,1050,2203,4318,6622,6647,7018	ADD1,B2M,CEBPA,FBP1,MMP9,SNCA,SOD1,TF
16_Summary	WikiPathways	WP3888	VEGFA-VEGFR2 signaling	-11.6186	-9.50046	213,226,274,301,1267,2243,2244,2321,2335,2597,3315,3383,3486,3685,3939,4313,4691,5216,5230,6648,7001,7086,9146,9588,23597,84790	ALB,ALDOA,BIN1,ANXA1,CNP,FGA,FGB,FLT1,FN1,GAPDH,HSPB1,ICAM1,IGFBP3,ITGAV,LDHA,MMP2,NCL,PFN1,PGK1,SOD2,PRDX2,TKT,HGS,PRDX6,ACOT9,TUBA1C
16_Member	WikiPathways	WP3888	VEGFA-VEGFR2 signaling	-11.6186	-9.50046	213,226,274,301,1267,2243,2244,2321,2335,2597,3315,3383,3486,3685,3939,4313,4691,5216,5230,6648,7001,7086,9146,9588,23597,84790	ALB,ALDOA,BIN1,ANXA1,CNP,FGA,FGB,FLT1,FN1,GAPDH,HSPB1,ICAM1,IGFBP3,ITGAV,LDHA,MMP2,NCL,PFN1,PGK1,SOD2,PRDX2,TKT,HGS,PRDX6,ACOT9,TUBA1C
17_Summary	GO Biological Processes	GO:0060627	regulation of vesicle-mediated transport	-11.102	-9.00628	197,274,301,302,335,344,345,348,567,718,929,1191,2243,2244,3685,4153,5054,5582,5865,6622,6647,7018,7447,7448,9001,9146,10815,56850	AHSG,BIN1,ANXA1,ANXA2,APOA1,APOC2,APOC3,APOE,B2M,C3,CD14,CLU,FGA,FGB,ITGAV,MBL2,SERPINE1,PRKCG,RAB3B,SNCA,SOD1,TF,VSNL1,VTN,HAP1,HGS,CPLX1,GRIPAP1
17_Member	GO Biological Processes	GO:0060627	regulation of vesicle-mediated transport	-11.102	-9.00628	197,274,301,302,335,344,345,348,567,718,929,1191,2243,2244,3685,4153,5054,5582,5865,6622,6647,7018,7447,7448,9001,9146,10815,56850	AHSG,BIN1,ANXA1,ANXA2,APOA1,APOC2,APOC3,APOE,B2M,C3,CD14,CLU,FGA,FGB,ITGAV,MBL2,SERPINE1,PRKCG,RAB3B,SNCA,SOD1,TF,VSNL1,VTN,HAP1,HGS,CPLX1,GRIPAP1
17_Member	GO Biological Processes	GO:0045807	positive regulation of endocytosis	-9.75078	-7.71185	197,274,302,335,348,567,718,929,1191,4153,5054,6622,6647,7018,7448	AHSG,BIN1,ANXA2,APOA1,APOE,B2M,C3,CD14,CLU,MBL2,SERPINE1,SNCA,SOD1,TF,VTN
17_Member	GO Biological Processes	GO:0030100	regulation of endocytosis	-9.19735	-7.20098	197,274,302,335,344,345,348,567,718,929,1191,3685,4153,5054,5582,6622,6647,7018,7448	AHSG,BIN1,ANXA2,APOA1,APOC2,APOC3,APOE,B2M,C3,CD14,CLU,ITGAV,MBL2,SERPINE1,PRKCG,SNCA,SOD1,TF,VTN
17_Member	GO Biological Processes	GO:0048260	positive regulation of receptor-mediated endocytosis	-6.39763	-4.86003	302,567,718,1191,5054,7018,7448	ANXA2,B2M,C3,CLU,SERPINE1,TF,VTN
17_Member	GO Biological Processes	GO:0048259	regulation of receptor-mediated endocytosis	-6.22464	-4.39459	302,344,345,567,718,1191,3685,5054,7018,7448	ANXA2,APOC2,APOC3,B2M,C3,CLU,ITGAV,SERPINE1,TF,VTN
17_Member	GO Biological Processes	GO:0050764	regulation of phagocytosis	-3.91608	-2.38575	197,335,718,3685,4153,5582,6647	AHSG,APOA1,C3,ITGAV,MBL2,PRKCG,SOD1
18_Summary	Reactome Gene Sets	R-HSA-216083	Integrin cell surface interactions	-11.0642	-8.97088	1292,2243,2244,2335,3383,3384,3685,4060,7057,7087,7412,7448,7450,1991,4318,4691,5054,5340,929,2162,8874,10894,11093,79834,941,7133,1462,1435,3480,2321,5582,1994,4803,7276,7533,2773,9146,7431	COL6A2,FGA,FGB,FN1,ICAM1,ICAM2,ITGAV,LUM,THBS1,ICAM5,VCAM1,VTN,VWF,ELANE,MMP9,NCL,SERPINE1,PLG,CD14,F13A1,ARHGEF7,LYVE1,ADAMTS13,PEAK1,CD80,TNFRSF1B,VCAN,CSF1,IGF1R,FLT1,PRKCG,ELAVL1,NGF,TTR,YWHAH,GNAI3,HGS,VIM
18_Member	Reactome Gene Sets	R-HSA-216083	Integrin cell surface interactions	-11.0642	-8.97088	1292,2243,2244,2335,3383,3384,3685,4060,7057,7087,7412,7448,7450	COL6A2,FGA,FGB,FN1,ICAM1,ICAM2,ITGAV,LUM,THBS1,ICAM5,VCAM1,VTN,VWF
18_Member	Canonical Pathways	M174	PID UPA UPAR PATHWAY	-10.6599	-8.58315	1991,2243,2244,2335,3685,4318,4691,5054,5340,7448	ELANE,FGA,FGB,FN1,ITGAV,MMP9,NCL,SERPINE1,PLG,VTN
18_Member	Canonical Pathways	M18	PID INTEGRIN1 PATHWAY	-8.60359	-6.63343	929,1292,2162,2243,2244,2335,3685,7057,7412,7448	CD14,COL6A2,F13A1,FGA,FGB,FN1,ITGAV,THBS1,VCAM1,VTN
18_Member	GO Biological Processes	GO:0007160	cell-matrix adhesion	-5.59088	-3.82891	2243,2244,2335,3685,7412,7448,8874,10894,11093,79834	FGA,FGB,FN1,ITGAV,VCAM1,VTN,ARHGEF7,LYVE1,ADAMTS13,PEAK1
18_Member	GO Biological Processes	GO:0031589	cell-substrate adhesion	-5.19374	-3.47865	2243,2244,2335,3685,7412,7448,7450,8874,10894,11093,79834	FGA,FGB,FN1,ITGAV,VCAM1,VTN,VWF,ARHGEF7,LYVE1,ADAMTS13,PEAK1
18_Member	Canonical Pathways	M53	PID INTEGRIN3 PATHWAY	-5.16263	-3.45456	2243,2244,2335,3685,7057,7448	FGA,FGB,FN1,ITGAV,THBS1,VTN
18_Member	WikiPathways	WP453	Inflammatory response pathway	-4.77361	-3.12141	941,2335,7057,7133,7448	CD80,FN1,THBS1,TNFRSF1B,VTN
18_Member	Reactome Gene Sets	R-HSA-3000178	ECM proteoglycans	-4.71135	-3.06865	1292,1462,2335,3685,4060,5054,7448	COL6A2,VCAN,FN1,ITGAV,LUM,SERPINE1,VTN
18_Member	Canonical Pathways	M212	PID INTEGRIN5 PATHWAY	-4.53371	-2.91608	2335,3685,7412,7448	FN1,ITGAV,VCAM1,VTN
18_Member	Canonical Pathways	M160	PID AVB3 INTEGRIN PATHWAY	-3.80267	-2.29421	1292,1435,2335,3480,3685,7448	COL6A2,CSF1,FN1,IGF1R,ITGAV,VTN
18_Member	Reactome Gene Sets	R-HSA-3000170	Syndecan interactions	-3.70329	-2.20904	2335,3685,7057,7448	FN1,ITGAV,THBS1,VTN
18_Member	WikiPathways	WP306	Focal adhesion	-3.46816	-2.00815	1292,2321,2335,3480,3685,5582,7057,7448,7450	COL6A2,FLT1,FN1,IGF1R,ITGAV,PRKCG,THBS1,VTN,VWF
18_Member	WikiPathways	WP3932	Focal adhesion: PI3K-Akt-mTOR-signaling pathway	-3.44306	-2.29151	1292,1435,1994,2321,3480,3685,4803,7057,7448,7450	COL6A2,CSF1,ELAVL1,FLT1,IGF1R,ITGAV,NGF,THBS1,VTN,VWF
18_Member	KEGG Pathway	hsa04512	ECM-receptor interaction	-3.39166	-1.94558	1292,2335,3685,7057,7448,7450	COL6A2,FN1,ITGAV,THBS1,VTN,VWF
18_Member	KEGG Pathway	hsa04510	Focal adhesion	-3.38913	-1.94398	1292,2321,2335,3480,3685,5582,7057,7448,7450	COL6A2,FLT1,FN1,IGF1R,ITGAV,PRKCG,THBS1,VTN,VWF
18_Member	Reactome Gene Sets	R-HSA-3000171	Non-integrin membrane-ECM interactions	-3.33982	-1.90663	2335,3685,7057,7276,7448	FN1,ITGAV,THBS1,TTR,VTN
18_Member	KEGG Pathway	hsa04151	PI3K-Akt signaling pathway	-2.91454	-1.86221	1292,1435,2321,3480,3685,4803,7057,7448,7450,7533	COL6A2,CSF1,FLT1,IGF1R,ITGAV,NGF,THBS1,VTN,VWF,YWHAH
18_Member	Canonical Pathways	M55	PID S1P S1P3 PATHWAY	-2.68753	-1.68179	2321,2773,3685	FLT1,GNAI3,ITGAV
18_Member	Canonical Pathways	M237	PID VEGFR1 2 PATHWAY	-2.49648	-1.52813	2321,3685,7448,9146	FLT1,ITGAV,VTN,HGS
18_Member	WikiPathways	WP4172	PI3K-Akt signaling pathway	-2.49562	-1.52763	1292,1435,2321,3480,3685,4803,7057,7448,7450	COL6A2,CSF1,FLT1,IGF1R,ITGAV,NGF,THBS1,VTN,VWF
18_Member	WikiPathways	WP2572	Primary focal segmental glomerulosclerosis (FSGS)	-2.42978	-1.47637	941,3685,7431,7448	CD80,ITGAV,VIM,VTN
19_Summary	GO Biological Processes	GO:0006897	endocytosis	-10.9786	-9.07877	133,274,301,348,922,929,1808,1991,3426,3685,3959,6455,6616,6622,7057,7087,7448,9146,9332,10894,23032,23048,57465,66036,80208,335,338,344,345,1622,3028,6288,6291,56898,284697	ADM,BIN1,ANXA1,APOE,CD5L,CD14,DPYSL2,ELANE,CFI,ITGAV,LGALS3BP,SH3GL1,SNAP25,SNCA,THBS1,ICAM5,VTN,HGS,CD163,LYVE1,USP33,FNBP1,TBC1D24,MTMR9,SPG11,APOA1,APOB,APOC2,APOC3,DBI,HSD17B10,SAA1,SAA4,BDH2,BTBD8
19_Member	GO Biological Processes	GO:0006897	endocytosis	-10.9786	-9.07877	133,274,301,348,922,929,1808,1991,3426,3685,3959,6455,6616,6622,7057,7087,7448,9146,9332,10894,23032,23048,57465,66036,80208	ADM,BIN1,ANXA1,APOE,CD5L,CD14,DPYSL2,ELANE,CFI,ITGAV,LGALS3BP,SH3GL1,SNAP25,SNCA,THBS1,ICAM5,VTN,HGS,CD163,LYVE1,USP33,FNBP1,TBC1D24,MTMR9,SPG11
19_Member	WikiPathways	WP5323	Fatty Acids and Lipoproteins Transport in Hepatocytes	-9.56841	-7.54	274,335,338,344,345,348,922,1622,1808,3028,3426,3959,6288,6291,6455,7448,9332,23032,23048,56898,66036,284697	BIN1,APOA1,APOB,APOC2,APOC3,APOE,CD5L,DBI,DPYSL2,HSD17B10,CFI,LGALS3BP,SAA1,SAA4,SH3GL1,VTN,CD163,USP33,FNBP1,BDH2,MTMR9,BTBD8
20_Summary	GO Biological Processes	GO:0009617	response to bacterium	-10.9404	-8.85434	128,133,338,567,718,761,834,929,941,1267,1401,1435,1991,2243,2244,3240,3507,3929,3934,4153,5054,6223,6622,6648,7001,7018,7133,7412,7431,8767,11093,116844,183,301,1191,2597,3315,4060,4282,5004,6288,6647,6711,7057,3312,3480,4313,6602,7533,11331	ADH5,ADM,APOB,B2M,C3,CA3,CASP1,CD14,CD80,CNP,CRP,CSF1,ELANE,FGA,FGB,HP,IGHM,LBP,LCN2,MBL2,SERPINE1,RPS19,SNCA,SOD2,PRDX2,TF,TNFRSF1B,VCAM1,VIM,RIPK2,ADAMTS13,LRG1,AGT,ANXA1,CLU,GAPDH,HSPB1,LUM,MIF,ORM1,SAA1,SOD1,SPTBN1,THBS1,HSPA8,IGF1R,MMP2,SMARCD1,YWHAH,PHB2
20_Member	GO Biological Processes	GO:0009617	response to bacterium	-10.9404	-8.85434	128,133,338,567,718,761,834,929,941,1267,1401,1435,1991,2243,2244,3240,3507,3929,3934,4153,5054,6223,6622,6648,7001,7018,7133,7412,7431,8767,11093,116844	ADH5,ADM,APOB,B2M,C3,CA3,CASP1,CD14,CD80,CNP,CRP,CSF1,ELANE,FGA,FGB,HP,IGHM,LBP,LCN2,MBL2,SERPINE1,RPS19,SNCA,SOD2,PRDX2,TF,TNFRSF1B,VCAM1,VIM,RIPK2,ADAMTS13,LRG1
20_Member	GO Biological Processes	GO:0002237	response to molecule of bacterial origin	-8.52393	-6.56454	128,133,338,567,834,929,941,1267,1435,1991,3929,5054,6622,6648,7001,7133,7412,7431,8767,11093	ADH5,ADM,APOB,B2M,CASP1,CD14,CD80,CNP,CSF1,ELANE,LBP,SERPINE1,SNCA,SOD2,PRDX2,TNFRSF1B,VCAM1,VIM,RIPK2,ADAMTS13
20_Member	GO Biological Processes	GO:0032496	response to lipopolysaccharide	-8.19176	-6.2446	128,133,338,834,929,941,1267,1435,1991,3929,5054,6622,6648,7001,7133,7412,7431,8767,11093	ADH5,ADM,APOB,CASP1,CD14,CD80,CNP,CSF1,ELANE,LBP,SERPINE1,SNCA,SOD2,PRDX2,TNFRSF1B,VCAM1,VIM,RIPK2,ADAMTS13
20_Member	GO Biological Processes	GO:0001819	positive regulation of cytokine production	-6.80805	-4.9395	183,301,567,718,834,929,941,1191,1991,2597,3315,3929,4060,4282,5004,5054,6288,6647,6711,7057,8767	AGT,ANXA1,B2M,C3,CASP1,CD14,CD80,CLU,ELANE,GAPDH,HSPB1,LBP,LUM,MIF,ORM1,SERPINE1,SAA1,SOD1,SPTBN1,THBS1,RIPK2
20_Member	GO Biological Processes	GO:0071396	cellular response to lipid	-5.73931	-4.25408	301,834,929,941,3312,3480,3929,4313,5054,6602,7133,7431,7533,8767,11093,11331	ANXA1,CASP1,CD14,CD80,HSPA8,IGF1R,LBP,MMP2,SERPINE1,SMARCD1,TNFRSF1B,VIM,YWHAH,RIPK2,ADAMTS13,PHB2
20_Member	GO Biological Processes	GO:0071222	cellular response to lipopolysaccharide	-4.62885	-3.28418	834,929,941,3929,5054,7133,7431,8767,11093	CASP1,CD14,CD80,LBP,SERPINE1,TNFRSF1B,VIM,RIPK2,ADAMTS13
20_Member	GO Biological Processes	GO:0071219	cellular response to molecule of bacterial origin	-4.42646	-3.1085	834,929,941,3929,5054,7133,7431,8767,11093	CASP1,CD14,CD80,LBP,SERPINE1,TNFRSF1B,VIM,RIPK2,ADAMTS13
20_Member	GO Biological Processes	GO:0071216	cellular response to biotic stimulus	-4.04766	-2.79601	834,929,941,3929,5054,7133,7431,8767,11093	CASP1,CD14,CD80,LBP,SERPINE1,TNFRSF1B,VIM,RIPK2,ADAMTS13

## Sheet: 4.3
Pathway and process enrichment analysis of rhythmic (in mice, primates, and humans) malaria-associated host genes in non-severe falciparum malaria (NSFM)
GroupID	Category	Term	Description	LogP	Log (q-value)	Genes	Symbols
1_Summary	GO Biological Processes	GO:0002526	acute inflammatory response	-12.836	-8.7579	11625,12944,14268,15439,15894,16193,16427,16803,20208,20211,20716,22371,50701,11606,12183,12475,12759,12977,16410,16621,16644,16952,20617,21672,21825,21938,11806,11815,14114,14254,18550	Ahsg,Crp,Fn1,Hp,Icam1,Il6,Itih4,Lbp,Saa1,Saa4,Serpina3n,Vwf,Elane,Agt,Bpgm,Cd14,Clu,Csf1,Itgav,Klkb1,Kng1,Anxa1,Snca,Prdx2,Thbs1,Tnfrsf1b,Apoa1,Apod,Fbln1,Flt1,Furin
1_Member	GO Biological Processes	GO:0002526	acute inflammatory response	-12.836	-8.7579	11625,12944,14268,15439,15894,16193,16427,16803,20208,20211,20716,22371,50701	Ahsg,Crp,Fn1,Hp,Icam1,Il6,Itih4,Lbp,Saa1,Saa4,Serpina3n,Vwf,Elane
1_Member	GO Biological Processes	GO:0006953	acute-phase response	-12.5482	-8.7579	11625,12944,14268,15439,16193,16427,16803,20208,20211,20716	Ahsg,Crp,Fn1,Hp,Il6,Itih4,Lbp,Saa1,Saa4,Serpina3n
1_Member	GO Biological Processes	GO:0006954	inflammatory response	-11.3257	-8.05827	11606,11625,12183,12475,12759,12944,12977,14268,15439,15894,16193,16410,16427,16621,16644,16803,16952,20208,20211,20617,20716,21672,21825,21938,22371,50701	Agt,Ahsg,Bpgm,Cd14,Clu,Crp,Csf1,Fn1,Hp,Icam1,Il6,Itgav,Itih4,Klkb1,Kng1,Lbp,Anxa1,Saa1,Saa4,Snca,Serpina3n,Prdx2,Thbs1,Tnfrsf1b,Vwf,Elane
1_Member	GO Biological Processes	GO:0032677	regulation of interleukin-8 production	-4.27455	-2.27196	12475,12944,16193,16803,16952,50701	Cd14,Crp,Il6,Lbp,Anxa1,Elane
1_Member	GO Biological Processes	GO:0001818	negative regulation of cytokine production	-3.98567	-2.05473	11806,11815,14114,14254,14268,16193,16803,16952,18550,21825,50701	Apoa1,Apod,Fbln1,Flt1,Fn1,Il6,Lbp,Anxa1,Furin,Thbs1,Elane
2_Summary	GO Biological Processes	GO:0051346	negative regulation of hydrolase activity	-12.5765	-8.7579	11625,11806,11814,14433,14751,14775,15160,16193,16426,16427,16644,16952,17395,18049,19684,20617,20700,20716,21825,22370,23980,30052,30948,13033,15510,17196,18550,67184,192656,11606,11816,15507,16196,381290,12631,12759,21938,277939	Ahsg,Apoa1,Apoc3,Gapdh,Gpi1,Gpx1,Serpind1,Il6,Itih3,Itih4,Kng1,Anxa1,Mmp9,Ngf,Rdx,Snca,Serpina1a,Serpina3n,Thbs1,Vtn,Pebp1,Pcsk1n,Bin1,Ctsd,Hspd1,Mbp,Furin,Ndufa13,Ripk2,Agt,Apoe,Hspb1,Il7,Atp2b4,Cfl1,Clu,Tnfrsf1b,C2cd3
2_Member	GO Biological Processes	GO:0051346	negative regulation of hydrolase activity	-12.5765	-8.7579	11625,11806,11814,14433,14751,14775,15160,16193,16426,16427,16644,16952,17395,18049,19684,20617,20700,20716,21825,22370,23980,30052,30948	Ahsg,Apoa1,Apoc3,Gapdh,Gpi1,Gpx1,Serpind1,Il6,Itih3,Itih4,Kng1,Anxa1,Mmp9,Ngf,Rdx,Snca,Serpina1a,Serpina3n,Thbs1,Vtn,Pebp1,Pcsk1n,Bin1
2_Member	GO Biological Processes	GO:0052547	regulation of peptidase activity	-12.133	-8.46767	11625,13033,14433,14751,14775,15160,15510,16193,16426,16427,16644,17196,17395,18049,18550,20617,20700,20716,21825,22370,23980,30052,30948,67184,192656	Ahsg,Ctsd,Gapdh,Gpi1,Gpx1,Serpind1,Hspd1,Il6,Itih3,Itih4,Kng1,Mbp,Mmp9,Ngf,Furin,Snca,Serpina1a,Serpina3n,Thbs1,Vtn,Pebp1,Pcsk1n,Bin1,Ndufa13,Ripk2
2_Member	GO Biological Processes	GO:0052548	regulation of endopeptidase activity	-11.6352	-8.14599	11625,13033,14433,14751,14775,15160,15510,16193,16644,17196,17395,18049,18550,20617,20700,20716,21825,22370,30052,30948,67184,192656	Ahsg,Ctsd,Gapdh,Gpi1,Gpx1,Serpind1,Hspd1,Il6,Kng1,Mbp,Mmp9,Ngf,Furin,Snca,Serpina1a,Serpina3n,Thbs1,Vtn,Pcsk1n,Bin1,Ndufa13,Ripk2
2_Member	GO Biological Processes	GO:0010466	negative regulation of peptidase activity	-11.414	-8.10084	11625,14433,14751,14775,15160,16193,16426,16427,16644,17395,18049,20617,20700,20716,21825,22370,23980,30052,30948	Ahsg,Gapdh,Gpi1,Gpx1,Serpind1,Il6,Itih3,Itih4,Kng1,Mmp9,Ngf,Snca,Serpina1a,Serpina3n,Thbs1,Vtn,Pebp1,Pcsk1n,Bin1
2_Member	GO Biological Processes	GO:0043086	negative regulation of catalytic activity	-10.9144	-7.68835	11606,11625,11806,11814,11816,14433,14751,14775,15160,15507,16193,16196,16426,16427,16644,16952,17395,18049,19684,20617,20700,20716,21825,22370,23980,30052,30948,381290	Agt,Ahsg,Apoa1,Apoc3,Apoe,Gapdh,Gpi1,Gpx1,Serpind1,Hspb1,Il6,Il7,Itih3,Itih4,Kng1,Anxa1,Mmp9,Ngf,Rdx,Snca,Serpina1a,Serpina3n,Thbs1,Vtn,Pebp1,Pcsk1n,Bin1,Atp2b4
2_Member	GO Biological Processes	GO:0030162	regulation of proteolysis	-10.8458	-7.65761	11625,11816,12631,12759,13033,14433,14751,14775,15160,15510,16193,16426,16427,16644,17196,17395,18049,18550,20617,20700,20716,21825,21938,22370,23980,30052,30948,67184,192656,277939	Ahsg,Apoe,Cfl1,Clu,Ctsd,Gapdh,Gpi1,Gpx1,Serpind1,Hspd1,Il6,Itih3,Itih4,Kng1,Mbp,Mmp9,Ngf,Furin,Snca,Serpina1a,Serpina3n,Thbs1,Tnfrsf1b,Vtn,Pebp1,Pcsk1n,Bin1,Ndufa13,Ripk2,C2cd3
2_Member	GO Biological Processes	GO:0045861	negative regulation of proteolysis	-9.85085	-6.72957	11625,14433,14751,14775,15160,16193,16426,16427,16644,17395,18049,18550,20617,20700,20716,21825,22370,23980,30052,30948	Ahsg,Gapdh,Gpi1,Gpx1,Serpind1,Il6,Itih3,Itih4,Kng1,Mmp9,Ngf,Furin,Snca,Serpina1a,Serpina3n,Thbs1,Vtn,Pebp1,Pcsk1n,Bin1
2_Member	GO Biological Processes	GO:0010951	negative regulation of endopeptidase activity	-9.64353	-6.55222	11625,14433,14751,14775,15160,16193,16644,17395,20617,20700,20716,21825,22370,30052,30948	Ahsg,Gapdh,Gpi1,Gpx1,Serpind1,Il6,Kng1,Mmp9,Snca,Serpina1a,Serpina3n,Thbs1,Vtn,Pcsk1n,Bin1
2_Member	GO Biological Processes	GO:2000116	regulation of cysteine-type endopeptidase activity	-4.76539	-2.64412	13033,14751,14775,15510,16193,17395,18049,20617,21825,67184,192656	Ctsd,Gpi1,Gpx1,Hspd1,Il6,Mmp9,Ngf,Snca,Thbs1,Ndufa13,Ripk2
2_Member	GO Biological Processes	GO:0043281	regulation of cysteine-type endopeptidase activity involved in apoptotic process	-4.68774	-2.57869	13033,14751,14775,15510,16193,17395,18049,20617,21825,67184	Ctsd,Gpi1,Gpx1,Hspd1,Il6,Mmp9,Ngf,Snca,Thbs1,Ndufa13
2_Member	GO Biological Processes	GO:0043154	negative regulation of cysteine-type endopeptidase activity involved in apoptotic process	-4.05352	-2.10208	14751,14775,16193,17395,20617,21825	Gpi1,Gpx1,Il6,Mmp9,Snca,Thbs1
2_Member	GO Biological Processes	GO:2000117	negative regulation of cysteine-type endopeptidase activity	-3.50287	-1.71192	14751,14775,16193,17395,20617,21825	Gpi1,Gpx1,Il6,Mmp9,Snca,Thbs1
3_Summary	Reactome Gene Sets	R-MMU-1474244	Extracellular matrix organization	-12.3252	-8.05784	11492,12834,13033,15894,16410,16621,17022,17390,17395,18453,18550,18815,20692,21923,22370,22371,50701,14268,14254,15507,18049	Adam19,Col6a2,Ctsd,Icam1,Itgav,Klkb1,Lum,Mmp2,Mmp9,P4hb,Furin,Plg,Sparc,Tnc,Vtn,Vwf,Elane,Fn1,Flt1,Hspb1,Ngf
3_Member	Reactome Gene Sets	R-MMU-1474244	Extracellular matrix organization	-12.3252	-8.05784	11492,12834,13033,15894,16410,16621,17022,17390,17395,18453,18550,18815,20692,21923,22370,22371,50701	Adam19,Col6a2,Ctsd,Icam1,Itgav,Klkb1,Lum,Mmp2,Mmp9,P4hb,Furin,Plg,Sparc,Tnc,Vtn,Vwf,Elane
3_Member	Reactome Gene Sets	R-MMU-1592389	Activation of Matrix Metalloproteinases	-7.03248	-4.05426	16621,17390,17395,18550,18815,50701	Klkb1,Mmp2,Mmp9,Furin,Plg,Elane
3_Member	Reactome Gene Sets	R-MMU-1474228	Degradation of the extracellular matrix	-6.28883	-3.78485	12834,13033,14268,16621,17390,17395,18550,18815,50701	Col6a2,Ctsd,Fn1,Klkb1,Mmp2,Mmp9,Furin,Plg,Elane
3_Member	Reactome Gene Sets	R-MMU-1442490	Collagen degradation	-4.75729	-2.70116	12834,13033,17390,17395,18550	Col6a2,Ctsd,Mmp2,Mmp9,Furin
3_Member	Reactome Gene Sets	R-MMU-9006934	Signaling by Receptor Tyrosine Kinases	-2.74034	-1.35088	12834,13033,14254,15507,16410,17395,18049,18550,18815	Col6a2,Ctsd,Flt1,Hspb1,Itgav,Mmp9,Ngf,Furin,Plg
3_Member	Reactome Gene Sets	R-MMU-186797	Signaling by PDGF	-2.30227	-1.05894	12834,18550,18815	Col6a2,Furin,Plg
4_Summary	Reactome Gene Sets	R-MMU-8957275	Post-translational protein phosphorylation	-11.7286	-8.16021	11625,11657,11806,11816,12268,12653,12977,14268,15160,16006,16193,18453,21923,22041,11472,12759,16426,16427,18815,20692,22371,12306,16069,16410,16621,57440,109552,381290	Ahsg,Alb,Apoa1,Apoe,C4b,Chgb,Csf1,Fn1,Serpind1,Igfbp1,Il6,P4hb,Tnc,Trf,Actn2,Clu,Itih3,Itih4,Plg,Sparc,Vwf,Anxa2,Jchain,Itgav,Klkb1,Ehd3,Sri,Atp2b4
4_Member	Reactome Gene Sets	R-MMU-8957275	Post-translational protein phosphorylation	-11.7286	-8.16021	11625,11657,11806,11816,12268,12653,12977,14268,15160,16006,16193,18453,21923,22041	Ahsg,Alb,Apoa1,Apoe,C4b,Chgb,Csf1,Fn1,Serpind1,Igfbp1,Il6,P4hb,Tnc,Trf
4_Member	Reactome Gene Sets	R-MMU-381426	Regulation of Insulin-like Growth Factor (IGF) transport and uptake by Insulin-like Growth Factor Binding Proteins (IGFBPs)	-11.4182	-8.10084	11625,11657,11806,11816,12268,12653,12977,14268,15160,16006,16193,18453,21923,22041	Ahsg,Alb,Apoa1,Apoe,C4b,Chgb,Csf1,Fn1,Serpind1,Igfbp1,Il6,P4hb,Tnc,Trf
4_Member	Reactome Gene Sets	R-MMU-114608	Platelet degranulation	-9.24426	-6.23212	11472,11625,11657,11806,12759,14268,16426,16427,18815,20692,22041,22371	Actn2,Ahsg,Alb,Apoa1,Clu,Fn1,Itih3,Itih4,Plg,Sparc,Trf,Vwf
4_Member	Reactome Gene Sets	R-MMU-76005	Response to elevated platelet cytosolic Ca2+	-9.03027	-6.08508	11472,11625,11657,11806,12759,14268,16426,16427,18815,20692,22041,22371	Actn2,Ahsg,Alb,Apoa1,Clu,Fn1,Itih3,Itih4,Plg,Sparc,Trf,Vwf
4_Member	Reactome Gene Sets	R-MMU-109582	Hemostasis	-7.72224	-4.9989	11472,11625,11657,11806,12306,12759,14268,15160,16069,16410,16426,16427,16621,18815,20692,22041,22371,57440,109552,381290	Actn2,Ahsg,Alb,Apoa1,Anxa2,Clu,Fn1,Serpind1,Jchain,Itgav,Itih3,Itih4,Klkb1,Plg,Sparc,Trf,Vwf,Ehd3,Sri,Atp2b4
4_Member	Reactome Gene Sets	R-MMU-76002	Platelet activation, signaling and aggregation	-5.64578	-3.26153	11472,11625,11657,11806,12759,14268,16426,16427,18815,20692,22041,22371	Actn2,Ahsg,Alb,Apoa1,Clu,Fn1,Itih3,Itih4,Plg,Sparc,Trf,Vwf
5_Summary	Reactome Gene Sets	R-MMU-8963899	Plasma lipoprotein remodeling	-10.0232	-6.86977	11657,11806,11813,11814,11816,18453,18550,18815,11606,12306,12944,13167,16410,21825,19662,22139,11815,12904,16592,16803,16952,18738,57279,214585,12034,14254,16531,20617,21834,381290,16193,14319,20497,22041,109552,11735,14775	Alb,Apoa1,Apoc2,Apoc3,Apoe,P4hb,Furin,Plg,Agt,Anxa2,Crp,Dbi,Itgav,Thbs1,Rbp4,Ttr,Apod,Crabp2,Fabp5,Lbp,Anxa1,Pitpna,Slc25a20,Spg11,Phb2,Flt1,Kcnma1,Snca,Thrb,Atp2b4,Il6,Fth1,Slc12a3,Trf,Sri,Ank3,Gpx1
5_Member	Reactome Gene Sets	R-MMU-8963899	Plasma lipoprotein remodeling	-10.0232	-6.86977	11657,11806,11813,11814,11816,18453,18550,18815	Alb,Apoa1,Apoc2,Apoc3,Apoe,P4hb,Furin,Plg
5_Member	Reactome Gene Sets	R-MMU-8964058	HDL remodeling	-7.87771	-5.08742	11657,11806,11813,11814,11816	Alb,Apoa1,Apoc2,Apoc3,Apoe
5_Member	Reactome Gene Sets	R-MMU-8963888	Chylomicron assembly	-7.61763	-4.91843	11806,11813,11814,11816,18453	Apoa1,Apoc2,Apoc3,Apoe,P4hb
5_Member	Reactome Gene Sets	R-MMU-174824	Plasma lipoprotein assembly, remodeling, and clearance	-6.98908	-4.34492	11657,11806,11813,11814,11816,18453,18550,18815	Alb,Apoa1,Apoc2,Apoc3,Apoe,P4hb,Furin,Plg
5_Member	Reactome Gene Sets	R-MMU-8963898	Plasma lipoprotein assembly	-6.24206	-3.7528	11806,11813,11814,11816,18453	Apoa1,Apoc2,Apoc3,Apoe,P4hb
5_Member	GO Biological Processes	GO:1905952	regulation of lipid localization	-5.76832	-3.35825	11606,11806,11813,11814,11816,12306,12944,13167,16410,18550,21825	Agt,Apoa1,Apoc2,Apoc3,Apoe,Anxa2,Crp,Dbi,Itgav,Furin,Thbs1
5_Member	Reactome Gene Sets	R-MMU-975634	Retinoid metabolism and transport	-5.71949	-3.32715	11806,11813,11814,11816,19662,22139	Apoa1,Apoc2,Apoc3,Apoe,Rbp4,Ttr
5_Member	GO Biological Processes	GO:0032368	regulation of lipid transport	-5.58726	-3.23367	11606,11806,11813,11814,11816,12306,13167,16410,18550,21825	Agt,Apoa1,Apoc2,Apoc3,Apoe,Anxa2,Dbi,Itgav,Furin,Thbs1
5_Member	GO Biological Processes	GO:0006869	lipid transport	-5.56025	-3.21193	11606,11806,11813,11814,11815,11816,12904,16592,16803,16952,18738,19662,57279,214585	Agt,Apoa1,Apoc2,Apoc3,Apod,Apoe,Crabp2,Fabp5,Lbp,Anxa1,Pitpna,Rbp4,Slc25a20,Spg11
5_Member	Reactome Gene Sets	R-MMU-6806667	Metabolism of fat-soluble vitamins	-5.48061	-3.15272	11806,11813,11814,11816,19662,22139	Apoa1,Apoc2,Apoc3,Apoe,Rbp4,Ttr
5_Member	GO Biological Processes	GO:0010876	lipid localization	-5.02513	-2.81463	11606,11806,11813,11814,11815,11816,12904,16592,16803,16952,18738,19662,57279,214585	Agt,Apoa1,Apoc2,Apoc3,Apod,Apoe,Crabp2,Fabp5,Lbp,Anxa1,Pitpna,Rbp4,Slc25a20,Spg11
5_Member	GO Biological Processes	GO:0033344	cholesterol efflux	-4.97637	-2.78451	11806,11813,11814,11816,214585	Apoa1,Apoc2,Apoc3,Apoe,Spg11
5_Member	GO Biological Processes	GO:1905953	negative regulation of lipid localization	-4.79777	-2.65308	11813,11814,11816,12944,16410,21825	Apoc2,Apoc3,Apoe,Crp,Itgav,Thbs1
5_Member	GO Biological Processes	GO:0019216	regulation of lipid metabolic process	-4.78914	-2.65308	11606,11806,11813,11814,11815,11816,12034,13167,14254,16531,16592,16952,20617,21834	Agt,Apoa1,Apoc2,Apoc3,Apod,Apoe,Phb2,Dbi,Flt1,Kcnma1,Fabp5,Anxa1,Snca,Thrb
5_Member	GO Biological Processes	GO:0032369	negative regulation of lipid transport	-4.78485	-2.65308	11813,11814,11816,16410,21825	Apoc2,Apoc3,Apoe,Itgav,Thbs1
5_Member	GO Biological Processes	GO:0010565	regulation of cellular ketone metabolic process	-4.77747	-2.65308	11606,11813,11814,13167,16531,16592,16952,20617,381290	Agt,Apoc2,Apoc3,Dbi,Kcnma1,Fabp5,Anxa1,Snca,Atp2b4
5_Member	GO Biological Processes	GO:0062012	regulation of small molecule metabolic process	-4.40486	-2.35756	11606,11806,11813,11814,11816,13167,16193,16531,16592,16952,20617,21834,381290	Agt,Apoa1,Apoc2,Apoc3,Apoe,Dbi,Il6,Kcnma1,Fabp5,Anxa1,Snca,Thrb,Atp2b4
5_Member	GO Biological Processes	GO:0032371	regulation of sterol transport	-4.37667	-2.34979	11806,11813,11814,11816,12306,18550	Apoa1,Apoc2,Apoc3,Apoe,Anxa2,Furin
5_Member	GO Biological Processes	GO:0032374	regulation of cholesterol transport	-4.37667	-2.34979	11806,11813,11814,11816,12306,18550	Apoa1,Apoc2,Apoc3,Apoe,Anxa2,Furin
5_Member	GO Biological Processes	GO:0019217	regulation of fatty acid metabolic process	-4.19447	-2.20582	11606,11813,11814,13167,16592,16952,20617	Agt,Apoc2,Apoc3,Dbi,Fabp5,Anxa1,Snca
5_Member	GO Biological Processes	GO:0042304	regulation of fatty acid biosynthetic process	-3.9967	-2.06173	11606,11813,11814,16592,16952	Agt,Apoc2,Apoc3,Fabp5,Anxa1
5_Member	Reactome Gene Sets	R-MMU-2187338	Visual phototransduction	-3.82619	-1.94439	11806,11813,11814,11816,19662,22139	Apoa1,Apoc2,Apoc3,Apoe,Rbp4,Ttr
5_Member	GO Biological Processes	GO:0045834	positive regulation of lipid metabolic process	-3.47574	-1.69264	11606,11806,11813,11814,11816,13167,14254,16952	Agt,Apoa1,Apoc2,Apoc3,Apoe,Dbi,Flt1,Anxa1
5_Member	GO Biological Processes	GO:0046889	positive regulation of lipid biosynthetic process	-3.24444	-1.51106	11606,11813,11814,11816,13167,16952	Agt,Apoc2,Apoc3,Apoe,Dbi,Anxa1
5_Member	GO Biological Processes	GO:0048261	negative regulation of receptor-mediated endocytosis	-3.14916	-1.63457	11813,11814,16410	Apoc2,Apoc3,Itgav
5_Member	Reactome Gene Sets	R-MMU-382551	Transport of small molecules	-3.14615	-1.44488	11657,11806,11813,11814,11815,11816,12034,14319,18453,18550,18815,20497,22041,109552,381290	Alb,Apoa1,Apoc2,Apoc3,Apod,Apoe,Phb2,Fth1,P4hb,Furin,Plg,Slc12a3,Trf,Sri,Atp2b4
5_Member	GO Biological Processes	GO:0045806	negative regulation of endocytosis	-3.0945	-1.59721	11735,11813,11814,16410	Ank3,Apoc2,Apoc3,Itgav
5_Member	GO Biological Processes	GO:0015850	organic hydroxy compound transport	-2.95861	-1.29162	11606,11806,11813,11814,11816,19662,214585	Agt,Apoa1,Apoc2,Apoc3,Apoe,Rbp4,Spg11
5_Member	GO Biological Processes	GO:0046890	regulation of lipid biosynthetic process	-2.46964	-0.913195	11606,11813,11814,11816,13167,16592,16952	Agt,Apoc2,Apoc3,Apoe,Dbi,Fabp5,Anxa1
5_Member	GO Biological Processes	GO:0006641	triglyceride metabolic process	-2.44359	-0.893025	11814,11816,13167,14775	Apoc3,Apoe,Dbi,Gpx1
5_Member	GO Biological Processes	GO:0045833	negative regulation of lipid metabolic process	-2.39017	-0.856765	11813,11814,11815,11816,13167	Apoc2,Apoc3,Apod,Apoe,Dbi
5_Member	GO Biological Processes	GO:0062013	positive regulation of small molecule metabolic process	-2.17482	-0.677363	11606,11806,11813,11816,16952,20617	Agt,Apoa1,Apoc2,Apoe,Anxa1,Snca
5_Member	GO Biological Processes	GO:0050994	regulation of lipid catabolic process	-2.05955	-0.894577	11813,11814,13167	Apoc2,Apoc3,Dbi
6_Summary	GO Biological Processes	GO:2000147	positive regulation of cell motility	-9.44251	-6.37922	11606,12631,12977,14114,14254,14268,14751,15507,15894,16410,16803,16952,17390,17395,18550,18643,18815,19684,20195,20656,20692,21825,22041,22370,223697	Agt,Cfl1,Csf1,Fbln1,Flt1,Fn1,Gpi1,Hspb1,Icam1,Itgav,Lbp,Anxa1,Mmp2,Mmp9,Furin,Pfn1,Plg,Rdx,S100a11,Sod2,Sparc,Thbs1,Trf,Vtn,Sun2
6_Member	GO Biological Processes	GO:2000147	positive regulation of cell motility	-9.44251	-6.37922	11606,12631,12977,14114,14254,14268,14751,15507,15894,16410,16803,16952,17390,17395,18550,18643,18815,19684,20195,20656,20692,21825,22041,22370,223697	Agt,Cfl1,Csf1,Fbln1,Flt1,Fn1,Gpi1,Hspb1,Icam1,Itgav,Lbp,Anxa1,Mmp2,Mmp9,Furin,Pfn1,Plg,Rdx,S100a11,Sod2,Sparc,Thbs1,Trf,Vtn,Sun2
6_Member	GO Biological Processes	GO:0040017	positive regulation of locomotion	-9.20051	-6.21185	11606,12631,12977,14114,14254,14268,14751,15507,15894,16410,16803,16952,17390,17395,18550,18643,18815,19684,20195,20656,20692,21825,22041,22370,223697	Agt,Cfl1,Csf1,Fbln1,Flt1,Fn1,Gpi1,Hspb1,Icam1,Itgav,Lbp,Anxa1,Mmp2,Mmp9,Furin,Pfn1,Plg,Rdx,S100a11,Sod2,Sparc,Thbs1,Trf,Vtn,Sun2
6_Member	GO Biological Processes	GO:0030335	positive regulation of cell migration	-8.39105	-5.48537	11606,12977,14114,14254,14268,14751,15507,15894,16410,16803,16952,17390,17395,18550,18643,18815,19684,20195,20656,20692,21825,22370,223697	Agt,Csf1,Fbln1,Flt1,Fn1,Gpi1,Hspb1,Icam1,Itgav,Lbp,Anxa1,Mmp2,Mmp9,Furin,Pfn1,Plg,Rdx,S100a11,Sod2,Sparc,Thbs1,Vtn,Sun2
7_Summary	GO Biological Processes	GO:0090066	regulation of anatomical structure size	-9.34394	-6.30698	11472,11535,11606,11816,12631,12904,12944,14268,14775,15894,16531,16644,17390,17755,17756,18040,18049,18643,19684,20497,20656,20742,30948,72042,11806,12759,15530,16765,20617,80986,15481,18826,11733,15114,16952,17395,71514,109552,12274,16410,68089,12475,17897	Actn2,Adm,Agt,Apoe,Cfl1,Crabp2,Crp,Fn1,Gpx1,Icam1,Kcnma1,Kng1,Mmp2,Map1b,Map2,Nefm,Ngf,Pfn1,Rdx,Slc12a3,Sod2,Sptbn1,Bin1,Cotl1,Apoa1,Clu,Hspg2,Stmn1,Snca,Ckap2,Hspa8,Lcp1,Ank1,Hap1,Anxa1,Mmp9,Sfpq,Sri,C6,Itgav,Arpc4,Cd14,Myl3
7_Member	GO Biological Processes	GO:0090066	regulation of anatomical structure size	-9.34394	-6.30698	11472,11535,11606,11816,12631,12904,12944,14268,14775,15894,16531,16644,17390,17755,17756,18040,18049,18643,19684,20497,20656,20742,30948,72042	Actn2,Adm,Agt,Apoe,Cfl1,Crabp2,Crp,Fn1,Gpx1,Icam1,Kcnma1,Kng1,Mmp2,Map1b,Map2,Nefm,Ngf,Pfn1,Rdx,Slc12a3,Sod2,Sptbn1,Bin1,Cotl1
7_Member	GO Biological Processes	GO:1902903	regulation of supramolecular fiber organization	-7.85824	-4.36898	11472,11806,11816,12759,15530,15894,16765,17755,17756,18643,19684,20617,20742,30948,72042,80986	Actn2,Apoa1,Apoe,Clu,Hspg2,Icam1,Stmn1,Map1b,Map2,Pfn1,Rdx,Snca,Sptbn1,Bin1,Cotl1,Ckap2
7_Member	GO Biological Processes	GO:0032535	regulation of cellular component size	-6.84483	-3.98713	11472,11816,12904,15894,16531,17755,17756,18040,18049,18643,19684,20497,20742,30948,72042	Actn2,Apoe,Crabp2,Icam1,Kcnma1,Map1b,Map2,Nefm,Ngf,Pfn1,Rdx,Slc12a3,Sptbn1,Bin1,Cotl1
7_Member	GO Biological Processes	GO:0032271	regulation of protein polymerization	-5.78049	-3.30415	15894,16765,17755,17756,18643,19684,20617,20742,30948,72042	Icam1,Stmn1,Map1b,Map2,Pfn1,Rdx,Snca,Sptbn1,Bin1,Cotl1
7_Member	GO Biological Processes	GO:0043254	regulation of protein-containing complex assembly	-4.85711	-2.69691	11816,12631,12759,15481,15894,16765,17755,17756,18643,18826,19684,20617,20742,30948,72042	Apoe,Cfl1,Clu,Hspa8,Icam1,Stmn1,Map1b,Map2,Pfn1,Lcp1,Rdx,Snca,Sptbn1,Bin1,Cotl1
7_Member	GO Biological Processes	GO:0010638	positive regulation of organelle organization	-4.06684	-2.26033	11472,11733,11806,15114,15894,16952,17395,17755,18643,18826,20617,30948,71514	Actn2,Ank1,Apoa1,Hap1,Icam1,Anxa1,Mmp9,Map1b,Pfn1,Lcp1,Snca,Bin1,Sfpq
7_Member	GO Biological Processes	GO:0051493	regulation of cytoskeleton organization	-4.06684	-2.26033	11472,11806,15894,16765,17755,17756,18643,19684,20617,20742,30948,72042,80986	Actn2,Apoa1,Icam1,Stmn1,Map1b,Map2,Pfn1,Rdx,Snca,Sptbn1,Bin1,Cotl1,Ckap2
7_Member	GO Biological Processes	GO:0008064	regulation of actin polymerization or depolymerization	-3.90903	-1.99529	11472,12631,15894,18643,19684,20742,30948,72042	Actn2,Cfl1,Icam1,Pfn1,Rdx,Sptbn1,Bin1,Cotl1
7_Member	GO Biological Processes	GO:0030832	regulation of actin filament length	-3.85494	-1.96201	11472,12631,15894,18643,19684,20742,30948,72042	Actn2,Cfl1,Icam1,Pfn1,Rdx,Sptbn1,Bin1,Cotl1
7_Member	GO Biological Processes	GO:0110053	regulation of actin filament organization	-3.83475	-2.10767	11472,11806,15894,16765,18643,19684,20742,30948,72042	Actn2,Apoa1,Icam1,Stmn1,Pfn1,Rdx,Sptbn1,Bin1,Cotl1
7_Member	GO Biological Processes	GO:0030833	regulation of actin filament polymerization	-3.47281	-1.69112	12631,15894,18643,19684,20742,30948,72042	Cfl1,Icam1,Pfn1,Rdx,Sptbn1,Bin1,Cotl1
7_Member	GO Biological Processes	GO:0032970	regulation of actin filament-based process	-3.25776	-1.71051	11472,11806,15894,16765,18643,19684,20742,30948,72042,109552	Actn2,Apoa1,Icam1,Stmn1,Pfn1,Rdx,Sptbn1,Bin1,Cotl1,Sri
7_Member	GO Biological Processes	GO:0031334	positive regulation of protein-containing complex assembly	-3.17348	-1.64801	12759,15894,17755,18643,18826,20617,30948	Clu,Icam1,Map1b,Pfn1,Lcp1,Snca,Bin1
7_Member	GO Biological Processes	GO:0032232	negative regulation of actin filament bundle assembly	-3.10516	-1.60491	12631,16765,18643	Cfl1,Stmn1,Pfn1
7_Member	GO Biological Processes	GO:0032956	regulation of actin cytoskeleton organization	-3.0583	-1.56994	11472,11806,15894,16765,18643,19684,20742,30948,72042	Actn2,Apoa1,Icam1,Stmn1,Pfn1,Rdx,Sptbn1,Bin1,Cotl1
7_Member	GO Biological Processes	GO:1900027	regulation of ruffle assembly	-2.9859	-1.51576	15894,18643,19684	Icam1,Pfn1,Rdx
7_Member	KEGG Pathway	mmu04810	Regulation of actin cytoskeleton - Mus musculus (house mouse)	-2.93489	-1.27279	12274,12631,14268,16410,16644,18643,19684,68089	C6,Cfl1,Fn1,Itgav,Kng1,Pfn1,Rdx,Arpc4
7_Member	GO Biological Processes	GO:1902905	positive regulation of supramolecular fiber organization	-2.88865	-1.24138	11472,11806,12631,15894,17755,18643,30948	Actn2,Apoa1,Cfl1,Icam1,Map1b,Pfn1,Bin1
7_Member	GO Biological Processes	GO:0044089	positive regulation of cellular component biogenesis	-2.82231	-1.40257	11606,11806,11816,12759,15114,15894,17755,18643,18826,20617,30948	Agt,Apoa1,Apoe,Clu,Hap1,Icam1,Map1b,Pfn1,Lcp1,Snca,Bin1
7_Member	GO Biological Processes	GO:0051495	positive regulation of cytoskeleton organization	-2.6846	-1.31482	11472,12631,15894,18643,30948	Actn2,Cfl1,Icam1,Pfn1,Bin1
7_Member	GO Biological Processes	GO:0030838	positive regulation of actin filament polymerization	-2.65774	-1.29775	15894,18643,30948	Icam1,Pfn1,Bin1
7_Member	WikiPathways	WP523	Regulation of actin cytoskeleton	-2.6299	-1.03976	12475,12631,14268,17897,18643,19684	Cd14,Cfl1,Fn1,Myl3,Pfn1,Rdx
7_Member	GO Biological Processes	GO:0032231	regulation of actin filament bundle assembly	-2.42207	-0.877086	11806,12631,16765,18643,19684	Apoa1,Cfl1,Stmn1,Pfn1,Rdx
7_Member	GO Biological Processes	GO:0032273	positive regulation of protein polymerization	-2.40241	-1.12535	15894,17755,18643,30948	Icam1,Map1b,Pfn1,Bin1
7_Member	GO Biological Processes	GO:0030837	negative regulation of actin filament polymerization	-2.06224	-0.896463	18643,19684,20742	Pfn1,Rdx,Sptbn1
8_Summary	KEGG Pathway	mmu04610	Complement and coagulation cascades - Mus musculus (house mouse)	-9.09728	-6.13091	12262,12268,12274,12759,15160,16621,16644,18815,20700,22370,22371,11535,11749,12944,14114,14268,14580,14775,16193,17390,18826,20656,21923,76905,279028,11816,12306,21672,21825,16952,16531,11815	C1qc,C4b,C6,Clu,Serpind1,Klkb1,Kng1,Plg,Serpina1a,Vtn,Vwf,Adm,Anxa6,Crp,Fbln1,Fn1,Gfap,Gpx1,Il6,Mmp2,Lcp1,Sod2,Tnc,Lrg1,Adamts13,Apoe,Anxa2,Prdx2,Thbs1,Anxa1,Kcnma1,Apod
8_Member	KEGG Pathway	mmu04610	Complement and coagulation cascades - Mus musculus (house mouse)	-9.09728	-6.13091	12262,12268,12274,12759,15160,16621,16644,18815,20700,22370,22371	C1qc,C4b,C6,Clu,Serpind1,Klkb1,Kng1,Plg,Serpina1a,Vtn,Vwf
8_Member	GO Biological Processes	GO:0009611	response to wounding	-8.22029	-5.36785	11535,11749,12944,14114,14268,14580,14775,15160,16193,16621,16644,17390,18815,18826,20656,21923,22371,76905,279028	Adm,Anxa6,Crp,Fbln1,Fn1,Gfap,Gpx1,Serpind1,Il6,Klkb1,Kng1,Mmp2,Plg,Lcp1,Sod2,Tnc,Vwf,Lrg1,Adamts13
8_Member	GO Biological Processes	GO:0030193	regulation of blood coagulation	-7.90682	-5.10181	11816,12306,16621,16644,18815,21672,21825,22370,22371	Apoe,Anxa2,Klkb1,Kng1,Plg,Prdx2,Thbs1,Vtn,Vwf
8_Member	GO Biological Processes	GO:1900046	regulation of hemostasis	-7.79663	-5.04774	11816,12306,16621,16644,18815,21672,21825,22370,22371	Apoe,Anxa2,Klkb1,Kng1,Plg,Prdx2,Thbs1,Vtn,Vwf
8_Member	GO Biological Processes	GO:0050818	regulation of coagulation	-7.63767	-4.92656	11816,12306,16621,16644,18815,21672,21825,22370,22371	Apoe,Anxa2,Klkb1,Kng1,Plg,Prdx2,Thbs1,Vtn,Vwf
8_Member	GO Biological Processes	GO:0061041	regulation of wound healing	-6.37963	-3.84462	11816,12306,16621,16644,16952,18815,21672,21825,22370,22371	Apoe,Anxa2,Klkb1,Kng1,Anxa1,Plg,Prdx2,Thbs1,Vtn,Vwf
8_Member	GO Biological Processes	GO:0050878	regulation of body fluid levels	-5.72521	-3.32715	11535,11816,12306,14114,15160,16531,16621,16644,18815,21672,21825,22370,22371,279028	Adm,Apoe,Anxa2,Fbln1,Serpind1,Kcnma1,Klkb1,Kng1,Plg,Prdx2,Thbs1,Vtn,Vwf,Adamts13
8_Member	GO Biological Processes	GO:0051917	regulation of fibrinolysis	-5.68426	-3.27418	16621,18815,21825,22370	Klkb1,Plg,Thbs1,Vtn
8_Member	GO Biological Processes	GO:0030194	positive regulation of blood coagulation	-5.42578	-3.12216	18815,21672,21825,22370,22371	Plg,Prdx2,Thbs1,Vtn,Vwf
8_Member	GO Biological Processes	GO:1900048	positive regulation of hemostasis	-5.42578	-3.12216	18815,21672,21825,22370,22371	Plg,Prdx2,Thbs1,Vtn,Vwf
8_Member	GO Biological Processes	GO:1903034	regulation of response to wounding	-5.25161	-2.97098	11816,12306,16621,16644,16952,18815,21672,21825,22370,22371	Apoe,Anxa2,Klkb1,Kng1,Anxa1,Plg,Prdx2,Thbs1,Vtn,Vwf
8_Member	GO Biological Processes	GO:0050820	positive regulation of coagulation	-5.18844	-2.92535	18815,21672,21825,22370,22371	Plg,Prdx2,Thbs1,Vtn,Vwf
8_Member	GO Biological Processes	GO:0042060	wound healing	-5.14765	-2.90555	11749,12944,14114,14268,14775,15160,16621,16644,18815,22371,76905,279028	Anxa6,Crp,Fbln1,Fn1,Gpx1,Serpind1,Klkb1,Kng1,Plg,Vwf,Lrg1,Adamts13
8_Member	GO Biological Processes	GO:0090303	positive regulation of wound healing	-4.63526	-2.53517	16952,18815,21672,21825,22370,22371	Anxa1,Plg,Prdx2,Thbs1,Vtn,Vwf
8_Member	GO Biological Processes	GO:0051918	negative regulation of fibrinolysis	-4.42773	-2.50424	18815,21825,22370	Plg,Thbs1,Vtn
8_Member	GO Biological Processes	GO:0030195	negative regulation of blood coagulation	-4.39977	-2.35713	11816,12306,16621,16644,18815	Apoe,Anxa2,Klkb1,Kng1,Plg
8_Member	GO Biological Processes	GO:1900047	negative regulation of hemostasis	-4.35053	-2.33354	11816,12306,16621,16644,18815	Apoe,Anxa2,Klkb1,Kng1,Plg
8_Member	GO Biological Processes	GO:0050819	negative regulation of coagulation	-4.25569	-2.2578	11816,12306,16621,16644,18815	Apoe,Anxa2,Klkb1,Kng1,Plg
8_Member	GO Biological Processes	GO:1903036	positive regulation of response to wounding	-4.05352	-2.10208	16952,18815,21672,21825,22370,22371	Anxa1,Plg,Prdx2,Thbs1,Vtn,Vwf
8_Member	GO Biological Processes	GO:0042730	fibrinolysis	-3.95462	-2.18986	12306,16621,18815	Anxa2,Klkb1,Plg
8_Member	GO Biological Processes	GO:0007596	blood coagulation	-3.93534	-2.01624	14114,15160,16621,16644,18815,22371,279028	Fbln1,Serpind1,Klkb1,Kng1,Plg,Vwf,Adamts13
8_Member	GO Biological Processes	GO:0050817	coagulation	-3.93534	-2.01624	14114,15160,16621,16644,18815,22371,279028	Fbln1,Serpind1,Klkb1,Kng1,Plg,Vwf,Adamts13
8_Member	GO Biological Processes	GO:0007599	hemostasis	-3.8694	-1.97306	14114,15160,16621,16644,18815,22371,279028	Fbln1,Serpind1,Klkb1,Kng1,Plg,Vwf,Adamts13
8_Member	Reactome Gene Sets	R-MMU-140837	Intrinsic Pathway of Fibrin Clot Formation	-3.61714	-1.95933	15160,16621,22371	Serpind1,Klkb1,Vwf
8_Member	GO Biological Processes	GO:0061045	negative regulation of wound healing	-3.41409	-1.64774	11816,12306,16621,16644,18815	Apoe,Anxa2,Klkb1,Kng1,Plg
8_Member	Reactome Gene Sets	R-MMU-140877	Formation of Fibrin Clot (Clotting Cascade)	-2.9151	-1.46592	15160,16621,22371	Serpind1,Klkb1,Vwf
8_Member	GO Biological Processes	GO:1903035	negative regulation of response to wounding	-2.80335	-1.17344	11816,12306,16621,16644,18815	Apoe,Anxa2,Klkb1,Kng1,Plg
8_Member	GO Biological Processes	GO:0010812	negative regulation of cell-substrate adhesion	-2.63536	-1.04373	11815,14114,18815,21825	Apod,Fbln1,Plg,Thbs1
9_Summary	GO Biological Processes	GO:0045785	positive regulation of cell adhesion	-8.78803	-5.86305	11492,11735,11806,12519,12524,12631,12977,14114,14268,15510,15894,16193,16196,16410,16952,18453,21825,22370,50701,83797,192656,228564,21938,11815,18815,244895	Adam19,Ank3,Apoa1,Cd80,Cd86,Cfl1,Csf1,Fbln1,Fn1,Hspd1,Icam1,Il6,Il7,Itgav,Anxa1,P4hb,Thbs1,Vtn,Elane,Smarcd1,Ripk2,Frmd5,Tnfrsf1b,Apod,Plg,Peak1
9_Member	GO Biological Processes	GO:0045785	positive regulation of cell adhesion	-8.78803	-5.86305	11492,11735,11806,12519,12524,12631,12977,14114,14268,15510,15894,16193,16196,16410,16952,18453,21825,22370,50701,83797,192656,228564	Adam19,Ank3,Apoa1,Cd80,Cd86,Cfl1,Csf1,Fbln1,Fn1,Hspd1,Icam1,Il6,Il7,Itgav,Anxa1,P4hb,Thbs1,Vtn,Elane,Smarcd1,Ripk2,Frmd5
9_Member	WikiPathways	WP458	Inflammatory response pathway	-6.62695	-4.03164	12519,12524,14268,21825,21938,22370	Cd80,Cd86,Fn1,Thbs1,Tnfrsf1b,Vtn
9_Member	GO Biological Processes	GO:0010810	regulation of cell-substrate adhesion	-5.12128	-2.88729	11806,11815,12631,12977,14114,14268,18453,18815,21825,22370,244895	Apoa1,Apod,Cfl1,Csf1,Fbln1,Fn1,P4hb,Plg,Thbs1,Vtn,Peak1
9_Member	GO Biological Processes	GO:0010811	positive regulation of cell-substrate adhesion	-4.36722	-2.34533	11806,12631,12977,14114,14268,18453,21825,22370	Apoa1,Cfl1,Csf1,Fbln1,Fn1,P4hb,Thbs1,Vtn
10_Summary	GO Biological Processes	GO:0007162	negative regulation of cell adhesion	-8.32905	-5.44186	11806,11815,12519,12524,12631,14114,15507,15530,16644,16952,17196,17390,18815,19684,21672,21825,21923,12262,12606,14254,14268,14775,12944,16410,17395,20656,83797	Apoa1,Apod,Cd80,Cd86,Cfl1,Fbln1,Hspb1,Hspg2,Kng1,Anxa1,Mbp,Mmp2,Plg,Rdx,Prdx2,Thbs1,Tnc,C1qc,Cebpa,Flt1,Fn1,Gpx1,Crp,Itgav,Mmp9,Sod2,Smarcd1
10_Member	GO Biological Processes	GO:0007162	negative regulation of cell adhesion	-8.32905	-5.44186	11806,11815,12519,12524,12631,14114,15507,15530,16644,16952,17196,17390,18815,19684,21672,21825,21923	Apoa1,Apod,Cd80,Cd86,Cfl1,Fbln1,Hspb1,Hspg2,Kng1,Anxa1,Mbp,Mmp2,Plg,Rdx,Prdx2,Thbs1,Tnc
10_Member	GO Biological Processes	GO:0022408	negative regulation of cell-cell adhesion	-3.17572	-1.46703	11806,12519,12524,15507,16952,17196,19684,21672	Apoa1,Cd80,Cd86,Hspb1,Anxa1,Mbp,Rdx,Prdx2
10_Member	GO Biological Processes	GO:1903707	negative regulation of hemopoiesis	-3.05445	-1.56919	12262,12606,15507,16952,21672	C1qc,Cebpa,Hspb1,Anxa1,Prdx2
10_Member	GO Biological Processes	GO:0035924	cellular response to vascular endothelial growth factor stimulus	-2.75029	-1.35601	14254,15507,16952	Flt1,Hspb1,Anxa1
10_Member	GO Biological Processes	GO:0002683	negative regulation of immune system process	-2.49689	-0.9362	11806,11815,12262,12519,12524,12606,14268,14775,15507,16952,21672,21825	Apoa1,Apod,C1qc,Cd80,Cd86,Cebpa,Fn1,Gpx1,Hspb1,Anxa1,Prdx2,Thbs1
10_Member	GO Biological Processes	GO:0045581	negative regulation of T cell differentiation	-2.43048	-1.14485	15507,16952,21672	Hspb1,Anxa1,Prdx2
10_Member	GO Biological Processes	GO:0045596	negative regulation of cell differentiation	-2.32343	-1.06801	12262,12606,12944,15507,16410,16952,17196,17395,20656,21672,83797	C1qc,Cebpa,Crp,Hspb1,Itgav,Anxa1,Mbp,Mmp9,Sod2,Prdx2,Smarcd1
10_Member	GO Biological Processes	GO:1902106	negative regulation of leukocyte differentiation	-2.25005	-1.02443	12262,15507,16952,21672	C1qc,Hspb1,Anxa1,Prdx2
10_Member	GO Biological Processes	GO:0045620	negative regulation of lymphocyte differentiation	-2.23902	-1.01889	15507,16952,21672	Hspb1,Anxa1,Prdx2
10_Member	GO Biological Processes	GO:0050868	negative regulation of T cell activation	-2.1038	-0.621725	12519,12524,15507,16952,21672	Cd80,Cd86,Hspb1,Anxa1,Prdx2
11_Summary	GO Biological Processes	GO:1902904	negative regulation of supramolecular fiber organization	-8.24786	-5.37839	11816,12631,12759,15481,15530,16765,17755,17756,18643,19684,20617,20742,80986,11735,11806,11813,11814,11815,14569,14580,14775,16410,17196,21938,11472	Apoe,Cfl1,Clu,Hspa8,Hspg2,Stmn1,Map1b,Map2,Pfn1,Rdx,Snca,Sptbn1,Ckap2,Ank3,Apoa1,Apoc2,Apoc3,Apod,Gdi2,Gfap,Gpx1,Itgav,Mbp,Tnfrsf1b,Actn2
11_Member	GO Biological Processes	GO:1902904	negative regulation of supramolecular fiber organization	-8.24786	-5.37839	11816,12631,12759,15481,15530,16765,17755,17756,18643,19684,20617,20742,80986	Apoe,Cfl1,Clu,Hspa8,Hspg2,Stmn1,Map1b,Map2,Pfn1,Rdx,Snca,Sptbn1,Ckap2
11_Member	GO Biological Processes	GO:0051129	negative regulation of cellular component organization	-6.91609	-4.28215	11735,11806,11813,11814,11815,11816,12631,12759,14569,14580,14775,15481,15530,16410,16765,17196,17755,17756,18643,19684,20617,20742,21938,80986	Ank3,Apoa1,Apoc2,Apoc3,Apod,Apoe,Cfl1,Clu,Gdi2,Gfap,Gpx1,Hspa8,Hspg2,Itgav,Stmn1,Mbp,Map1b,Map2,Pfn1,Rdx,Snca,Sptbn1,Tnfrsf1b,Ckap2
11_Member	GO Biological Processes	GO:0032272	negative regulation of protein polymerization	-4.81026	-2.71937	16765,17756,18643,19684,20617,20742	Stmn1,Map2,Pfn1,Rdx,Snca,Sptbn1
11_Member	GO Biological Processes	GO:0031111	negative regulation of microtubule polymerization or depolymerization	-4.6601	-2.62496	16765,17755,17756,20617,80986	Stmn1,Map1b,Map2,Snca,Ckap2
11_Member	GO Biological Processes	GO:1901879	regulation of protein depolymerization	-4.62994	-2.53279	11472,12631,17755,17756,19684,20742,80986	Actn2,Cfl1,Map1b,Map2,Rdx,Sptbn1,Ckap2
11_Member	GO Biological Processes	GO:0051494	negative regulation of cytoskeleton organization	-4.61213	-2.52657	12631,16765,17755,17756,18643,19684,20617,20742,80986	Cfl1,Stmn1,Map1b,Map2,Pfn1,Rdx,Snca,Sptbn1,Ckap2
11_Member	GO Biological Processes	GO:0031115	negative regulation of microtubule polymerization	-4.40633	-2.50044	16765,17756,20617	Stmn1,Map2,Snca
11_Member	GO Biological Processes	GO:1901880	negative regulation of protein depolymerization	-4.20905	-2.2158	12631,17755,17756,19684,20742,80986	Cfl1,Map1b,Map2,Rdx,Sptbn1,Ckap2
11_Member	GO Biological Processes	GO:0043242	negative regulation of protein-containing complex disassembly	-3.90859	-1.99529	12631,17755,17756,19684,20742,80986	Cfl1,Map1b,Map2,Rdx,Sptbn1,Ckap2
11_Member	GO Biological Processes	GO:0031333	negative regulation of protein-containing complex assembly	-3.89087	-1.9833	12759,15481,16765,17756,18643,19684,20617,20742	Clu,Hspa8,Stmn1,Map2,Pfn1,Rdx,Snca,Sptbn1
11_Member	GO Biological Processes	GO:0043244	regulation of protein-containing complex disassembly	-3.70229	-1.85484	11472,12631,17755,17756,19684,20742,80986	Actn2,Cfl1,Map1b,Map2,Rdx,Sptbn1,Ckap2
11_Member	GO Biological Processes	GO:0010639	negative regulation of organelle organization	-3.60694	-1.95443	12631,14569,14775,16765,17756,18643,20617,80986	Cfl1,Gdi2,Gpx1,Stmn1,Map2,Pfn1,Snca,Ckap2
11_Member	GO Biological Processes	GO:0031110	regulation of microtubule polymerization or depolymerization	-3.35187	-1.7711	16765,17755,17756,20617,80986	Stmn1,Map1b,Map2,Snca,Ckap2
11_Member	GO Biological Processes	GO:0031113	regulation of microtubule polymerization	-3.24724	-1.70346	16765,17755,17756,20617	Stmn1,Map1b,Map2,Snca
11_Member	GO Biological Processes	GO:0000281	mitotic cytokinesis	-3.22011	-1.49428	11735,12631,16765,20742,80986	Ank3,Cfl1,Stmn1,Sptbn1,Ckap2
11_Member	GO Biological Processes	GO:0030834	regulation of actin filament depolymerization	-2.82797	-1.19302	11472,12631,19684,20742	Actn2,Cfl1,Rdx,Sptbn1
11_Member	GO Biological Processes	GO:0007026	negative regulation of microtubule depolymerization	-2.71029	-1.33163	17755,17756,80986	Map1b,Map2,Ckap2
11_Member	GO Biological Processes	GO:0031114	regulation of microtubule depolymerization	-2.60965	-1.26517	17755,17756,80986	Map1b,Map2,Ckap2
11_Member	GO Biological Processes	GO:0070507	regulation of microtubule cytoskeleton organization	-2.29156	-1.0515	16765,17755,17756,20617,80986	Stmn1,Map1b,Map2,Snca,Ckap2
12_Summary	GO Biological Processes	GO:0031099	regeneration	-8.07548	-5.23944	11535,11806,14580,14775,16193,16952,17390,18746,18815,21923,22370,12606,15439,20656,22371,12034,12977,21672	Adm,Apoa1,Gfap,Gpx1,Il6,Anxa1,Mmp2,Pkm,Plg,Tnc,Vtn,Cebpa,Hp,Sod2,Vwf,Phb2,Csf1,Prdx2
12_Member	GO Biological Processes	GO:0031099	regeneration	-8.07548	-5.23944	11535,11806,14580,14775,16193,16952,17390,18746,18815,21923,22370	Adm,Apoa1,Gfap,Gpx1,Il6,Anxa1,Mmp2,Pkm,Plg,Tnc,Vtn
12_Member	GO Biological Processes	GO:0001889	liver development	-5.00409	-2.80114	12606,15439,16193,16952,18746,20656,22370,22371	Cebpa,Hp,Il6,Anxa1,Pkm,Sod2,Vtn,Vwf
12_Member	GO Biological Processes	GO:0061008	hepaticobiliary system development	-4.92252	-2.74147	12606,15439,16193,16952,18746,20656,22370,22371	Cebpa,Hp,Il6,Anxa1,Pkm,Sod2,Vtn,Vwf
12_Member	GO Biological Processes	GO:0048732	gland development	-4.18116	-2.19479	11806,12034,12606,12977,15439,16193,16952,17390,18746,20656,21672,21923,22370,22371	Apoa1,Phb2,Cebpa,Csf1,Hp,Il6,Anxa1,Mmp2,Pkm,Sod2,Prdx2,Tnc,Vtn,Vwf
12_Member	GO Biological Processes	GO:0031100	animal organ regeneration	-3.90646	-1.99508	11806,16193,18746,22370	Apoa1,Il6,Pkm,Vtn
12_Member	GO Biological Processes	GO:0042246	tissue regeneration	-2.63536	-1.04373	14775,16952,18746,18815	Gpx1,Anxa1,Pkm,Plg
13_Summary	GO Biological Processes	GO:0010035	response to inorganic substance	-7.96503	-5.14478	11735,12606,12631,12944,14268,14775,16193,16410,16531,16952,17390,17395,18477,20497,20617,20656,20700,21672,21825,22041,381290	Ank3,Cebpa,Cfl1,Crp,Fn1,Gpx1,Il6,Itgav,Kcnma1,Anxa1,Mmp2,Mmp9,Prdx1,Slc12a3,Snca,Sod2,Serpina1a,Prdx2,Thbs1,Trf,Atp2b4
13_Member	GO Biological Processes	GO:0010035	response to inorganic substance	-7.96503	-5.14478	11735,12606,12631,12944,14268,14775,16193,16410,16531,16952,17390,17395,18477,20497,20617,20656,20700,21672,21825,22041,381290	Ank3,Cebpa,Cfl1,Crp,Fn1,Gpx1,Il6,Itgav,Kcnma1,Anxa1,Mmp2,Mmp9,Prdx1,Slc12a3,Snca,Sod2,Serpina1a,Prdx2,Thbs1,Trf,Atp2b4
13_Member	GO Biological Processes	GO:0071241	cellular response to inorganic substance	-3.3223	-1.57341	11735,12606,12944,14268,17395,20497,20617,21825,22041	Ank3,Cebpa,Crp,Fn1,Mmp9,Slc12a3,Snca,Thbs1,Trf
13_Member	GO Biological Processes	GO:0010038	response to metal ion	-3.2664	-1.53175	11735,12606,12944,14268,16531,17395,20617,20700,21825,22041	Ank3,Cebpa,Crp,Fn1,Kcnma1,Mmp9,Snca,Serpina1a,Thbs1,Trf
14_Summary	Reactome Gene Sets	R-MMU-2173782	Binding and Uptake of Ligands by Scavenger Receptors	-7.83972	-5.06368	11657,11806,11816,15439,15458,16069,20692,11733,14319,14569,15481,18476,20742,22041,30948,68089,218811	Alb,Apoa1,Apoe,Hp,Hpx,Jchain,Sparc,Ank1,Fth1,Gdi2,Hspa8,Pafah1b3,Sptbn1,Trf,Bin1,Arpc4,Sec24c
14_Member	Reactome Gene Sets	R-MMU-2173782	Binding and Uptake of Ligands by Scavenger Receptors	-7.83972	-5.06368	11657,11806,11816,15439,15458,16069,20692	Alb,Apoa1,Apoe,Hp,Hpx,Jchain,Sparc
14_Member	Reactome Gene Sets	R-MMU-2168880	Scavenging of heme from plasma	-5.89652	-3.46946	11657,11806,15439,15458,16069	Alb,Apoa1,Hp,Hpx,Jchain
14_Member	Reactome Gene Sets	R-MMU-5653656	Vesicle-mediated transport	-4.82737	-2.67056	11657,11733,11806,11816,14319,14569,15439,15458,15481,16069,18476,20692,20742,22041,30948,68089,218811	Alb,Ank1,Apoa1,Apoe,Fth1,Gdi2,Hp,Hpx,Hspa8,Jchain,Pafah1b3,Sparc,Sptbn1,Trf,Bin1,Arpc4,Sec24c
15_Summary	GO Biological Processes	GO:0030100	regulation of endocytosis	-7.82387	-5.06161	11625,11735,11806,11813,11814,11816,12268,12306,12475,12759,15114,16410,16803,20617,22041,22370,30948,11472,16952,19684,54645	Ahsg,Ank3,Apoa1,Apoc2,Apoc3,Apoe,C4b,Anxa2,Cd14,Clu,Hap1,Itgav,Lbp,Snca,Trf,Vtn,Bin1,Actn2,Anxa1,Rdx,Gripap1
15_Member	GO Biological Processes	GO:0030100	regulation of endocytosis	-7.82387	-5.06161	11625,11735,11806,11813,11814,11816,12268,12306,12475,12759,15114,16410,16803,20617,22041,22370,30948	Ahsg,Ank3,Apoa1,Apoc2,Apoc3,Apoe,C4b,Anxa2,Cd14,Clu,Hap1,Itgav,Lbp,Snca,Trf,Vtn,Bin1
15_Member	GO Biological Processes	GO:0060627	regulation of vesicle-mediated transport	-6.76066	-4.15601	11472,11625,11735,11806,11813,11814,11816,12268,12306,12475,12759,15114,16410,16803,16952,19684,20617,22041,22370,30948,54645	Actn2,Ahsg,Ank3,Apoa1,Apoc2,Apoc3,Apoe,C4b,Anxa2,Cd14,Clu,Hap1,Itgav,Lbp,Anxa1,Rdx,Snca,Trf,Vtn,Bin1,Gripap1
15_Member	GO Biological Processes	GO:0045807	positive regulation of endocytosis	-6.39591	-3.85278	11625,11806,11816,12268,12306,12475,12759,16803,20617,22041,22370,30948	Ahsg,Apoa1,Apoe,C4b,Anxa2,Cd14,Clu,Lbp,Snca,Trf,Vtn,Bin1
15_Member	GO Biological Processes	GO:0048259	regulation of receptor-mediated endocytosis	-4.61856	-2.52657	11813,11814,12306,12759,15114,16410,22041,22370	Apoc2,Apoc3,Anxa2,Clu,Hap1,Itgav,Trf,Vtn
15_Member	GO Biological Processes	GO:0048260	positive regulation of receptor-mediated endocytosis	-2.99787	-1.52634	12306,12759,22041,22370	Anxa2,Clu,Trf,Vtn
16_Summary	GO Biological Processes	GO:0071634	regulation of transforming growth factor beta production	-7.60605	-4.33777	11606,14114,14268,17022,18550,21825,76905,18049,381290	Agt,Fbln1,Fn1,Lum,Furin,Thbs1,Lrg1,Ngf,Atp2b4
16_Member	GO Biological Processes	GO:0071634	regulation of transforming growth factor beta production	-7.60605	-4.33777	11606,14114,14268,17022,18550,21825	Agt,Fbln1,Fn1,Lum,Furin,Thbs1
16_Member	GO Biological Processes	GO:0071636	positive regulation of transforming growth factor beta production	-5.56846	-3.20415	11606,17022,18550,21825	Agt,Lum,Furin,Thbs1
16_Member	GO Biological Processes	GO:0032914	positive regulation of transforming growth factor beta1 production	-5.30616	-3.02102	11606,17022,18550	Agt,Lum,Furin
16_Member	GO Biological Processes	GO:0032908	regulation of transforming growth factor beta1 production	-4.60512	-2.59881	11606,17022,18550	Agt,Lum,Furin
16_Member	GO Biological Processes	GO:0030511	positive regulation of transforming growth factor beta receptor signaling pathway	-3.4344	-1.84001	18550,21825,76905	Furin,Thbs1,Lrg1
16_Member	GO Biological Processes	GO:1903846	positive regulation of cellular response to transforming growth factor beta stimulus	-3.4344	-1.84001	18550,21825,76905	Furin,Thbs1,Lrg1
16_Member	GO Biological Processes	GO:0090287	regulation of cellular response to growth factor stimulus	-2.4766	-1.17627	11606,18049,18550,21825,76905,381290	Agt,Ngf,Furin,Thbs1,Lrg1,Atp2b4
17_Summary	GO Biological Processes	GO:0043269	regulation of monoatomic ion transport	-7.59392	-4.33777	11472,11606,12034,12631,13167,15894,16531,18049,20617,22041,30948,57440,66395,211468,214585,381290,14433,14775,21834,11816,12799,17910,20656,11669,21825	Actn2,Agt,Phb2,Cfl1,Dbi,Icam1,Kcnma1,Ngf,Snca,Trf,Bin1,Ehd3,Ahnak,Kcnh8,Spg11,Atp2b4,Gapdh,Gpx1,Thrb,Apoe,Cnp,Myo15a,Sod2,Aldh2,Thbs1
17_Member	GO Biological Processes	GO:0043269	regulation of monoatomic ion transport	-7.59392	-4.33777	11472,11606,12034,12631,13167,15894,16531,18049,20617,22041,30948,57440,66395,211468,214585,381290	Actn2,Agt,Phb2,Cfl1,Dbi,Icam1,Kcnma1,Ngf,Snca,Trf,Bin1,Ehd3,Ahnak,Kcnh8,Spg11,Atp2b4
17_Member	GO Biological Processes	GO:0010959	regulation of metal ion transport	-5.93228	-3.39726	11472,11606,13167,15894,18049,20617,22041,30948,57440,66395,214585,381290	Actn2,Agt,Dbi,Icam1,Ngf,Snca,Trf,Bin1,Ehd3,Ahnak,Spg11,Atp2b4
17_Member	GO Biological Processes	GO:0051402	neuron apoptotic process	-5.6371	-3.2505	11606,14433,14775,18049,20617,21834,214585	Agt,Gapdh,Gpx1,Ngf,Snca,Thrb,Spg11
17_Member	GO Biological Processes	GO:0070997	neuron death	-5.5935	-3.21931	11606,14433,14775,18049,20617,21834,214585	Agt,Gapdh,Gpx1,Ngf,Snca,Thrb,Spg11
17_Member	GO Biological Processes	GO:0051924	regulation of calcium ion transport	-5.1014	-2.87843	11606,13167,15894,18049,20617,30948,57440,66395,214585	Agt,Dbi,Icam1,Ngf,Snca,Bin1,Ehd3,Ahnak,Spg11
17_Member	GO Biological Processes	GO:1903169	regulation of calcium ion transmembrane transport	-3.50296	-1.88489	13167,18049,20617,30948,57440,66395	Dbi,Ngf,Snca,Bin1,Ehd3,Ahnak
17_Member	GO Biological Processes	GO:0007626	locomotory behavior	-3.29438	-1.73112	11816,12799,16531,17910,18049,20617,20656,214585	Apoe,Cnp,Kcnma1,Myo15a,Ngf,Snca,Sod2,Spg11
17_Member	GO Biological Processes	GO:0007610	behavior	-3.22335	-1.68626	11606,11669,12799,13167,16531,18049,20617,20656,21825,21834,214585	Agt,Aldh2,Cnp,Dbi,Kcnma1,Ngf,Snca,Sod2,Thbs1,Thrb,Spg11
17_Member	GO Biological Processes	GO:0008344	adult locomotory behavior	-2.77436	-1.36968	12799,16531,18049,20617	Cnp,Kcnma1,Ngf,Snca
17_Member	GO Biological Processes	GO:0030534	adult behavior	-2.75284	-1.35642	11669,12799,16531,18049,20617	Aldh2,Cnp,Kcnma1,Ngf,Snca
18_Summary	Reactome Gene Sets	R-MMU-6798695	Neutrophil degranulation	-7.28452	-4.59689	11625,12283,12306,12475,13033,13629,14319,14569,14751,15439,15481,16410,16592,17395,18746,20195,21938,22139,50701,72042	Ahsg,Cab39,Anxa2,Cd14,Ctsd,Eef2,Fth1,Gdi2,Gpi1,Hp,Hspa8,Itgav,Fabp5,Mmp9,Pkm,S100a11,Tnfrsf1b,Ttr,Elane,Cotl1
18_Member	Reactome Gene Sets	R-MMU-6798695	Neutrophil degranulation	-7.28452	-4.59689	11625,12283,12306,12475,13033,13629,14319,14569,14751,15439,15481,16410,16592,17395,18746,20195,21938,22139,50701,72042	Ahsg,Cab39,Anxa2,Cd14,Ctsd,Eef2,Fth1,Gdi2,Gpi1,Hp,Hspa8,Itgav,Fabp5,Mmp9,Pkm,S100a11,Tnfrsf1b,Ttr,Elane,Cotl1
19_Summary	GO Biological Processes	GO:0060191	regulation of lipase activity	-7.20067	-4.53532	11606,11806,11813,11814,12034,12524,14254,16952,20617,11535,16193,21923,68703,12306,12631,14268,14775,17975,18643,21825,76905,12977,14751,17390,17897,277939	Agt,Apoa1,Apoc2,Apoc3,Phb2,Cd86,Flt1,Anxa1,Snca,Adm,Il6,Tnc,Rere,Anxa2,Cfl1,Fn1,Gpx1,Ncl,Pfn1,Thbs1,Lrg1,Csf1,Gpi1,Mmp2,Myl3,C2cd3
19_Member	GO Biological Processes	GO:0060191	regulation of lipase activity	-7.20067	-4.53532	11606,11806,11813,11814,12034,12524,14254,16952,20617	Agt,Apoa1,Apoc2,Apoc3,Phb2,Cd86,Flt1,Anxa1,Snca
19_Member	GO Biological Processes	GO:0010517	regulation of phospholipase activity	-5.77873	-3.36258	11606,11813,12034,12524,14254,16952,20617	Agt,Apoc2,Phb2,Cd86,Flt1,Anxa1,Snca
19_Member	GO Biological Processes	GO:0001763	morphogenesis of a branching structure	-4.31022	-2.4302	11535,11606,12034,14254,16193,21923,68703	Adm,Agt,Phb2,Flt1,Il6,Tnc,Rere
19_Member	GO Biological Processes	GO:0010518	positive regulation of phospholipase activity	-3.9967	-2.06173	11606,11813,12034,12524,14254	Agt,Apoc2,Phb2,Cd86,Flt1
19_Member	GO Biological Processes	GO:0035239	tube morphogenesis	-3.78676	-2.07806	11535,11606,12034,12306,12631,14254,14268,14775,17975,18643,21825,21923	Adm,Agt,Phb2,Anxa2,Cfl1,Flt1,Fn1,Gpx1,Ncl,Pfn1,Thbs1,Tnc
19_Member	GO Biological Processes	GO:0060193	positive regulation of lipase activity	-3.59912	-1.77887	11606,11813,12034,12524,14254	Agt,Apoc2,Phb2,Cd86,Flt1
19_Member	GO Biological Processes	GO:0010863	positive regulation of phospholipase C activity	-3.58134	-1.76418	11606,12034,12524,14254	Agt,Phb2,Cd86,Flt1
19_Member	GO Biological Processes	GO:0061138	morphogenesis of a branching epithelium	-3.52608	-1.89716	11535,11606,12034,14254,16193,21923	Adm,Agt,Phb2,Flt1,Il6,Tnc
19_Member	GO Biological Processes	GO:1900274	regulation of phospholipase C activity	-3.39732	-1.6337	11606,12034,12524,14254	Agt,Phb2,Cd86,Flt1
19_Member	GO Biological Processes	GO:0002009	morphogenesis of an epithelium	-3.15885	-1.63963	11535,11606,12034,12631,14254,16193,18643,21923,76905	Adm,Agt,Phb2,Cfl1,Flt1,Il6,Pfn1,Tnc,Lrg1
19_Member	GO Biological Processes	GO:0060562	epithelial tube morphogenesis	-2.84268	-1.41538	11535,11606,12034,12631,14254,18643,21923	Adm,Agt,Phb2,Cfl1,Flt1,Pfn1,Tnc
19_Member	GO Biological Processes	GO:0048729	tissue morphogenesis	-2.67157	-1.06881	11535,11606,12034,12631,12977,14254,14751,16193,17390,17897,18643,21923,76905,277939	Adm,Agt,Phb2,Cfl1,Csf1,Flt1,Gpi1,Il6,Mmp2,Myl3,Pfn1,Tnc,Lrg1,C2cd3
19_Member	GO Biological Processes	GO:0014068	positive regulation of phosphatidylinositol 3-kinase signaling	-2.21207	-0.998898	11606,14254,14268	Agt,Flt1,Fn1
19_Member	GO Biological Processes	GO:0048754	branching morphogenesis of an epithelial tube	-2.15425	-0.959275	11606,12034,14254,21923	Agt,Phb2,Flt1,Tnc
20_Summary	Reactome Gene Sets	R-MMU-216083	Integrin cell surface interactions	-6.88255	-4.2586	12834,14268,15894,16410,17022,21923,22370,22371,15530,21825,20692,12283,12977,14254,18049,16193,16196,11472,244895,11606	Col6a2,Fn1,Icam1,Itgav,Lum,Tnc,Vtn,Vwf,Hspg2,Thbs1,Sparc,Cab39,Csf1,Flt1,Ngf,Il6,Il7,Actn2,Peak1,Agt
20_Member	Reactome Gene Sets	R-MMU-216083	Integrin cell surface interactions	-6.88255	-4.2586	12834,14268,15894,16410,17022,21923,22370,22371	Col6a2,Fn1,Icam1,Itgav,Lum,Tnc,Vtn,Vwf
20_Member	KEGG Pathway	mmu04512	ECM-receptor interaction - Mus musculus (house mouse)	-5.90649	-3.4716	12834,14268,15530,16410,21825,21923,22370,22371	Col6a2,Fn1,Hspg2,Itgav,Thbs1,Tnc,Vtn,Vwf
20_Member	Reactome Gene Sets	R-MMU-3000178	ECM proteoglycans	-5.71949	-3.32715	12834,14268,16410,20692,21923,22370	Col6a2,Fn1,Itgav,Sparc,Tnc,Vtn
20_Member	WikiPathways	WP2841	Focal adhesion: PI3K-Akt-mTOR signaling pathway	-4.13725	-2.31075	12283,12834,12977,14254,16410,18049,21825,21923,22370,22371	Cab39,Col6a2,Csf1,Flt1,Itgav,Ngf,Thbs1,Tnc,Vtn,Vwf
20_Member	KEGG Pathway	mmu04151	PI3K-Akt signaling pathway - Mus musculus (house mouse)	-3.99999	-2.06173	12834,12977,14254,14268,16193,16196,16410,18049,21825,21923,22370,22371	Col6a2,Csf1,Flt1,Fn1,Il6,Il7,Itgav,Ngf,Thbs1,Tnc,Vtn,Vwf
20_Member	WikiPathways	WP85	Focal adhesion	-3.56906	-1.7565	12834,14254,14268,16410,21825,21923,22370,22371	Col6a2,Flt1,Fn1,Itgav,Thbs1,Tnc,Vtn,Vwf
20_Member	KEGG Pathway	mmu04510	Focal adhesion - Mus musculus (house mouse)	-3.29955	-1.55719	12834,14254,14268,16410,21825,21923,22370,22371	Col6a2,Flt1,Fn1,Itgav,Thbs1,Tnc,Vtn,Vwf
20_Member	GO Biological Processes	GO:0007044	cell-substrate junction assembly	-3.27259	-1.53666	11472,14268,16410,244895	Actn2,Fn1,Itgav,Peak1
20_Member	GO Biological Processes	GO:0150115	cell-substrate junction organization	-3.19484	-1.47934	11472,14268,16410,244895	Actn2,Fn1,Itgav,Peak1
20_Member	GO Biological Processes	GO:0007160	cell-matrix adhesion	-2.91182	-1.25826	11472,11606,14268,16410,22370,244895	Actn2,Agt,Fn1,Itgav,Vtn,Peak1
20_Member	GO Biological Processes	GO:0048041	focal adhesion assembly	-2.90032	-1.45639	11472,16410,244895	Actn2,Itgav,Peak1
20_Member	GO Biological Processes	GO:0031589	cell-substrate adhesion	-2.82105	-1.18812	11472,11606,14268,16410,22370,22371,244895	Actn2,Agt,Fn1,Itgav,Vtn,Vwf,Peak1
20_Member	GO Biological Processes	GO:0033627	cell adhesion mediated by integrin	-2.51715	-1.20108	15894,16410,22370	Icam1,Itgav,Vtn

## Sheet: 4.4
Pathway and process enrichment analysis of rhythmic (in mice, primates, and humans) malaria-associated host genes (overall) vivax malaria
GroupID	Category	Term	Description	LogP	Log(q-value)	Genes	Symbols
1_Summary	Reactome Gene Sets	R-HSA-109582	Hemostasis	-29.0403	-24.6918	2,60,213,226,335,338,391,462,710,1191,1893,2147,2161,2243,2734,3512,3674,3683,3684,3688,3699,5197,5216,5267,5340,5341,5518,5590,5908,6647,6693,7018,7057,7094,7414,7450,9948,10487,80005,83706	A2M,ACTB,ALB,ALDOA,APOA1,APOB,RHOG,SERPINC1,SERPING1,CLU,ECM1,F2,F12,FGA,GLG1,JCHAIN,ITGA2B,ITGAL,ITGAM,ITGB1,ITIH3,PF4V1,PFN1,SERPINA4,PLG,PLEK,PPP2R1A,PRKCZ,RAP1B,SOD1,SPN,TF,THBS1,TLN1,VCL,VWF,WDR1,CAP1,DOCK5,FERMT3
1_Member	Reactome Gene Sets	R-HSA-109582	Hemostasis	-29.0403	-24.6918	2,60,213,226,335,338,391,462,710,1191,1893,2147,2161,2243,2734,3512,3674,3683,3684,3688,3699,5197,5216,5267,5340,5341,5518,5590,5908,6647,6693,7018,7057,7094,7414,7450,9948,10487,80005,83706	A2M,ACTB,ALB,ALDOA,APOA1,APOB,RHOG,SERPINC1,SERPING1,CLU,ECM1,F2,F12,FGA,GLG1,JCHAIN,ITGA2B,ITGAL,ITGAM,ITGB1,ITIH3,PF4V1,PFN1,SERPINA4,PLG,PLEK,PPP2R1A,PRKCZ,RAP1B,SOD1,SPN,TF,THBS1,TLN1,VCL,VWF,WDR1,CAP1,DOCK5,FERMT3
1_Member	Reactome Gene Sets	R-HSA-114608	Platelet degranulation	-26.8804	-22.8328	2,213,226,335,710,1191,1893,2243,3674,3699,5216,5267,5340,5341,6647,7018,7057,7094,7414,7450,9948,10487,83706	A2M,ALB,ALDOA,APOA1,SERPING1,CLU,ECM1,FGA,ITGA2B,ITIH3,PFN1,SERPINA4,PLG,PLEK,SOD1,TF,THBS1,TLN1,VCL,VWF,WDR1,CAP1,FERMT3
1_Member	Reactome Gene Sets	R-HSA-76005	Response to elevated platelet cytosolic Ca2+	-26.4754	-22.6039	2,213,226,335,710,1191,1893,2243,3674,3699,5216,5267,5340,5341,6647,7018,7057,7094,7414,7450,9948,10487,83706	A2M,ALB,ALDOA,APOA1,SERPING1,CLU,ECM1,FGA,ITGA2B,ITIH3,PFN1,SERPINA4,PLG,PLEK,SOD1,TF,THBS1,TLN1,VCL,VWF,WDR1,CAP1,FERMT3
1_Member	Reactome Gene Sets	R-HSA-76002	Platelet activation, signaling and aggregation	-24.8404	-21.0939	2,213,226,335,391,710,1191,1893,2147,2243,3674,3699,5216,5267,5340,5341,5590,5908,6647,7018,7057,7094,7414,7450,9948,10487,83706	A2M,ALB,ALDOA,APOA1,RHOG,SERPING1,CLU,ECM1,F2,FGA,ITGA2B,ITIH3,PFN1,SERPINA4,PLG,PLEK,PRKCZ,RAP1B,SOD1,TF,THBS1,TLN1,VCL,VWF,WDR1,CAP1,FERMT3
2_Summary	KEGG Pathway	hsa04610	Complement and coagulation cascades	-20.7632	-17.1136	2,462,710,714,717,718,727,730,1191,2147,2161,2243,3426,3684,5340,7448,7450,213,335,3383,3674,5199,5806,7057,3507,3512,5197,6280,7018,8547,51279,85236,4155,5590,10487,567,3683,3936,4035,5169,6693,6775,9948,301,929,1536,2317,7431,8876,3514,7158,3688,2267,224	A2M,SERPINC1,SERPING1,C1QC,C2,C3,C5,C7,CLU,F2,F12,FGA,CFI,ITGAM,PLG,VTN,VWF,ALB,APOA1,ICAM1,ITGA2B,CFP,PTX3,THBS1,IGHM,JCHAIN,PF4V1,S100A9,TF,FCN3,C1RL,H2BC12,MBP,PRKCZ,CAP1,B2M,ITGAL,LCP1,LRP1,ENPP3,SPN,STAT4,WDR1,ANXA1,CD14,CYBB,FLNB,VIM,VNN1,IGKC,TP53BP1,ITGB1,FGL1,ALDH3A2
2_Member	KEGG Pathway	hsa04610	Complement and coagulation cascades	-20.7632	-17.1136	2,462,710,714,717,718,727,730,1191,2147,2161,2243,3426,3684,5340,7448,7450	A2M,SERPINC1,SERPING1,C1QC,C2,C3,C5,C7,CLU,F2,F12,FGA,CFI,ITGAM,PLG,VTN,VWF
2_Member	WikiPathways	WP2806	Complement system	-19.8101	-16.2397	213,335,710,717,718,727,730,2161,2243,3383,3426,3674,5199,5340,5806,7057,7448	ALB,APOA1,SERPING1,C2,C3,C5,C7,F12,FGA,ICAM1,CFI,ITGA2B,CFP,PLG,PTX3,THBS1,VTN
2_Member	GO Biological Processes	GO:0006959	humoral immune response	-16.0129	-12.5582	710,714,717,718,727,730,1191,2147,2243,3426,3507,3512,5197,5199,6280,7018,8547,51279,85236	SERPING1,C1QC,C2,C3,C5,C7,CLU,F2,FGA,CFI,IGHM,JCHAIN,PF4V1,CFP,S100A9,TF,FCN3,C1RL,H2BC12
2_Member	WikiPathways	WP5090	Complement system in neuronal development and plasticity	-16.0036	-12.5582	710,714,717,718,727,730,1191,3426,3684,4155,5199,5590,7448,8547,10487	SERPING1,C1QC,C2,C3,C5,C7,CLU,CFI,ITGAM,MBP,CFP,PRKCZ,VTN,FCN3,CAP1
2_Member	Reactome Gene Sets	R-HSA-166658	Complement cascade	-15.048	-11.6995	710,714,717,718,727,730,1191,2147,3426,5199,7448,8547	SERPING1,C1QC,C2,C3,C5,C7,CLU,F2,CFI,CFP,VTN,FCN3
2_Member	WikiPathways	WP558	Complement and coagulation cascades	-15.048	-11.6995	462,710,714,717,718,730,1191,2147,2161,3426,5340,7450	SERPINC1,SERPING1,C1QC,C2,C3,C7,CLU,F2,F12,CFI,PLG,VWF
2_Member	GO Biological Processes	GO:0002252	immune effector process	-14.5643	-11.2949	567,710,714,717,718,727,730,1191,2147,3383,3426,3683,3936,4035,5169,5199,5806,6693,6775,8547,9948,51279	B2M,SERPING1,C1QC,C2,C3,C5,C7,CLU,F2,ICAM1,CFI,ITGAL,LCP1,LRP1,ENPP3,CFP,PTX3,SPN,STAT4,FCN3,WDR1,C1RL
2_Member	Reactome Gene Sets	R-HSA-977606	Regulation of Complement cascade	-14.4798	-11.2452	710,714,717,718,727,730,1191,2147,3426,5199,7448	SERPING1,C1QC,C2,C3,C5,C7,CLU,F2,CFI,CFP,VTN
2_Member	GO Biological Processes	GO:0006956	complement activation	-14.369	-11.1666	710,714,717,718,727,730,1191,3426,5199,8547,51279	SERPING1,C1QC,C2,C3,C5,C7,CLU,CFI,CFP,FCN3,C1RL
2_Member	GO Biological Processes	GO:0006958	complement activation, classical pathway	-13.029	-9.91092	710,714,717,718,727,730,1191,3426,51279	SERPING1,C1QC,C2,C3,C5,C7,CLU,CFI,C1RL
2_Member	GO Biological Processes	GO:0002455	humoral immune response mediated by circulating immunoglobulin	-12.4736	-9.4868	710,714,717,718,727,730,1191,3426,51279	SERPING1,C1QC,C2,C3,C5,C7,CLU,CFI,C1RL
2_Member	GO Biological Processes	GO:0045087	innate immune response	-11.2934	-8.40726	301,710,714,717,718,727,730,929,1191,1536,2161,2243,2317,3426,3507,3512,3684,5199,5806,6280,7431,8547,8876,51279,85236	ANXA1,SERPING1,C1QC,C2,C3,C5,C7,CD14,CLU,CYBB,F12,FGA,FLNB,CFI,IGHM,JCHAIN,ITGAM,CFP,PTX3,S100A9,VIM,FCN3,VNN1,C1RL,H2BC12
2_Member	GO Biological Processes	GO:0016064	immunoglobulin mediated immune response	-9.09749	-6.46494	567,710,714,717,718,727,730,1191,3426,51279	B2M,SERPING1,C1QC,C2,C3,C5,C7,CLU,CFI,C1RL
2_Member	GO Biological Processes	GO:0002460	adaptive immune response based on somatic recombination of immune receptors built from immunoglobulin superfamily domains	-8.96671	-6.35055	567,710,714,717,718,727,730,1191,3426,6693,6775,51279	B2M,SERPING1,C1QC,C2,C3,C5,C7,CLU,CFI,SPN,STAT4,C1RL
2_Member	GO Biological Processes	GO:0019724	B cell mediated immunity	-8.89954	-6.29917	567,710,714,717,718,727,730,1191,3426,51279	B2M,SERPING1,C1QC,C2,C3,C5,C7,CLU,CFI,C1RL
2_Member	WikiPathways	WP545	Complement activation	-8.43545	-5.90892	714,717,718,727,730,5199	C1QC,C2,C3,C5,C7,CFP
2_Member	GO Biological Processes	GO:0050778	positive regulation of immune response	-8.20639	-5.72116	301,567,710,714,717,718,727,730,929,1191,3426,3507,3514,3684,5199,5590,7158,8547,51279	ANXA1,B2M,SERPING1,C1QC,C2,C3,C5,C7,CD14,CLU,CFI,IGHM,IGKC,ITGAM,CFP,PRKCZ,TP53BP1,FCN3,C1RL
2_Member	GO Biological Processes	GO:0002443	leukocyte mediated immunity	-7.88864	-5.4695	567,710,714,717,718,727,730,1191,2147,3426,9948,51279	B2M,SERPING1,C1QC,C2,C3,C5,C7,CLU,F2,CFI,WDR1,C1RL
2_Member	KEGG Pathway	hsa05133	Pertussis	-7.76401	-5.37924	710,714,717,718,727,929,3684,3688	SERPING1,C1QC,C2,C3,C5,CD14,ITGAM,ITGB1
2_Member	GO Biological Processes	GO:0002253	activation of immune response	-7.35688	-5.03363	710,714,717,718,727,730,929,1191,3426,3507,3514,5199,8547,51279	SERPING1,C1QC,C2,C3,C5,C7,CD14,CLU,CFI,IGHM,IGKC,CFP,FCN3,C1RL
2_Member	GO Biological Processes	GO:0002250	adaptive immune response	-7.23474	-4.92361	301,567,710,714,717,718,727,730,1191,2243,2267,3426,3507,3512,3514,6693,6775,51279	ANXA1,B2M,SERPING1,C1QC,C2,C3,C5,C7,CLU,FGA,FGL1,CFI,IGHM,JCHAIN,IGKC,SPN,STAT4,C1RL
2_Member	Reactome Gene Sets	R-HSA-174577	Activation of C3 and C5	-7.08867	-4.79339	717,718,727,5199	C2,C3,C5,CFP
2_Member	GO Biological Processes	GO:0002449	lymphocyte mediated immunity	-7.0195	-4.74283	567,710,714,717,718,727,730,1191,3426,51279	B2M,SERPING1,C1QC,C2,C3,C5,C7,CLU,CFI,C1RL
2_Member	WikiPathways	WP2328	Allograft rejection	-5.95186	-3.81814	714,717,718,727,730,5590,7431	C1QC,C2,C3,C5,C7,PRKCZ,VIM
2_Member	GO Biological Processes	GO:0006957	complement activation, alternative pathway	-5.81273	-3.68689	718,727,730,5199	C3,C5,C7,CFP
2_Member	KEGG Pathway	hsa05171	Coronavirus disease - COVID-19	-4.96689	-2.92583	714,717,718,727,730,1536,2147,2243,7450	C1QC,C2,C3,C5,C7,CYBB,F2,FGA,VWF
2_Member	Reactome Gene Sets	R-HSA-166665	Terminal pathway of complement	-4.95193	-2.91301	727,730,1191	C5,C7,CLU
2_Member	GO Biological Processes	GO:0001906	cell killing	-4.02361	-2.1253	567,718,727,730,2147,85236	B2M,C3,C5,C7,F2,H2BC12
2_Member	KEGG Pathway	hsa05322	Systemic lupus erythematosus	-3.78407	-1.94202	714,717,718,727,730,85236	C1QC,C2,C3,C5,C7,H2BC12
2_Member	KEGG Pathway	hsa04936	Alcoholic liver disease	-3.68217	-1.85866	224,714,717,718,727,929	ALDH3A2,C1QC,C2,C3,C5,CD14
2_Member	WikiPathways	WP3941	Oxidative damage response	-2.76582	-1.12823	714,717,727	C1QC,C2,C5
2_Member	GO Biological Processes	GO:0031640	killing of cells of another organism	-2.16715	-0.651827	727,730,85236	C5,C7,H2BC12
3_Summary	Reactome Gene Sets	R-HSA-381426	Regulation of Insulin-like Growth Factor (IGF) transport and uptake by Insulin-like Growth Factor Binding Proteins (IGFBPs)	-14.9636	-11.6564	213,335,338,348,462,718,1356,1471,2147,2243,3486,3698,5340,7018,7425,3383,6647,7276	ALB,APOA1,APOB,APOE,SERPINC1,C3,CP,CST3,F2,FGA,IGFBP3,ITIH2,PLG,TF,VGF,ICAM1,SOD1,TTR
3_Member	Reactome Gene Sets	R-HSA-381426	Regulation of Insulin-like Growth Factor (IGF) transport and uptake by Insulin-like Growth Factor Binding Proteins (IGFBPs)	-14.9636	-11.6564	213,335,338,348,462,718,1356,1471,2147,2243,3486,3698,5340,7018,7425	ALB,APOA1,APOB,APOE,SERPINC1,C3,CP,CST3,F2,FGA,IGFBP3,ITIH2,PLG,TF,VGF
3_Member	Reactome Gene Sets	R-HSA-8957275	Post-translational protein phosphorylation	-13.0511	-9.91092	213,335,338,348,462,718,1356,1471,2243,3486,3698,7018,7425	ALB,APOA1,APOB,APOE,SERPINC1,C3,CP,CST3,FGA,IGFBP3,ITIH2,TF,VGF
3_Member	WikiPathways	WP1533	Vitamin B12 metabolism	-9.18086	-6.53127	213,335,338,348,2147,3383,5340,6647	ALB,APOA1,APOB,APOE,F2,ICAM1,PLG,SOD1
3_Member	WikiPathways	WP176	Folate metabolism	-8.10188	-5.63414	213,335,338,2147,2243,3383,5340,6647	ALB,APOA1,APOB,F2,FGA,ICAM1,PLG,SOD1
3_Member	WikiPathways	WP15	Selenium micronutrient network	-7.33651	-5.01734	213,335,338,2147,2243,3383,5340,6647	ALB,APOA1,APOB,F2,FGA,ICAM1,PLG,SOD1
3_Member	Canonical Pathways	M106	PID HNF3B PATHWAY	-3.83489	-1.98048	213,335,2147,7276	ALB,APOA1,F2,TTR
4_Summary	GO Biological Processes	GO:0050878	regulation of body fluid levels	-13.5223	-10.3498	60,348,462,710,2030,2147,2161,2243,2267,3083,4627,5340,5341,7057,7094,7414,7448,7450,59341,83706,301,567,1191,2730,3383,3683,3684,3688,3849,3936,4035,4478,4783,5169,6693,6775,347,2670,6647,3674,5590,5908,103910,6280,8876,718,727,1536,85236,391,5518	ACTB,APOE,SERPINC1,SERPING1,SLC29A1,F2,F12,FGA,FGL1,HGFAC,MYH9,PLG,PLEK,THBS1,TLN1,VCL,VTN,VWF,TRPV4,FERMT3,ANXA1,B2M,CLU,GCLM,ICAM1,ITGAL,ITGAM,ITGB1,KRT2,LCP1,LRP1,MSN,NFIL3,ENPP3,SPN,STAT4,APOD,GFAP,SOD1,ITGA2B,PRKCZ,RAP1B,MYL12B,S100A9,VNN1,C3,C5,CYBB,H2BC12,RHOG,PPP2R1A
4_Member	GO Biological Processes	GO:0050878	regulation of body fluid levels	-13.5223	-10.3498	60,348,462,710,2030,2147,2161,2243,2267,3083,4627,5340,5341,7057,7094,7414,7448,7450,59341,83706	ACTB,APOE,SERPINC1,SERPING1,SLC29A1,F2,F12,FGA,FGL1,HGFAC,MYH9,PLG,PLEK,THBS1,TLN1,VCL,VTN,VWF,TRPV4,FERMT3
4_Member	GO Biological Processes	GO:0007596	blood coagulation	-12.8075	-9.73981	60,462,710,2147,2161,2243,2267,3083,4627,5340,5341,7094,7414,7450,83706	ACTB,SERPINC1,SERPING1,F2,F12,FGA,FGL1,HGFAC,MYH9,PLG,PLEK,TLN1,VCL,VWF,FERMT3
4_Member	GO Biological Processes	GO:0001775	cell activation	-12.7873	-9.73981	60,301,567,1191,2147,2243,2267,2730,3383,3683,3684,3688,3849,3936,4035,4478,4627,4783,5169,5341,6693,6775,7094,7414,7450,83706	ACTB,ANXA1,B2M,CLU,F2,FGA,FGL1,GCLM,ICAM1,ITGAL,ITGAM,ITGB1,KRT2,LCP1,LRP1,MSN,MYH9,NFIL3,ENPP3,PLEK,SPN,STAT4,TLN1,VCL,VWF,FERMT3
4_Member	GO Biological Processes	GO:0050817	coagulation	-12.7344	-9.70804	60,462,710,2147,2161,2243,2267,3083,4627,5340,5341,7094,7414,7450,83706	ACTB,SERPINC1,SERPING1,F2,F12,FGA,FGL1,HGFAC,MYH9,PLG,PLEK,TLN1,VCL,VWF,FERMT3
4_Member	GO Biological Processes	GO:0007599	hemostasis	-12.5908	-9.58463	60,462,710,2147,2161,2243,2267,3083,4627,5340,5341,7094,7414,7450,83706	ACTB,SERPINC1,SERPING1,F2,F12,FGA,FGL1,HGFAC,MYH9,PLG,PLEK,TLN1,VCL,VWF,FERMT3
4_Member	GO Biological Processes	GO:0009611	response to wounding	-10.5113	-7.68121	60,347,462,710,2147,2161,2243,2267,2670,3083,3688,4627,5340,5341,6647,7094,7414,7450,83706	ACTB,APOD,SERPINC1,SERPING1,F2,F12,FGA,FGL1,GFAP,HGFAC,ITGB1,MYH9,PLG,PLEK,SOD1,TLN1,VCL,VWF,FERMT3
4_Member	GO Biological Processes	GO:0042060	wound healing	-9.74605	-6.97727	60,462,710,2147,2161,2243,2267,3083,3688,4627,5340,5341,7094,7414,7450,83706	ACTB,SERPINC1,SERPING1,F2,F12,FGA,FGL1,HGFAC,ITGB1,MYH9,PLG,PLEK,TLN1,VCL,VWF,FERMT3
4_Member	KEGG Pathway	hsa04611	Platelet activation	-9.66334	-6.91685	60,2147,2243,3674,3688,5590,5908,7094,7450,83706,103910	ACTB,F2,FGA,ITGA2B,ITGB1,PRKCZ,RAP1B,TLN1,VWF,FERMT3,MYL12B
4_Member	GO Biological Processes	GO:0070527	platelet aggregation	-9.47853	-6.76345	60,2243,2267,4627,5341,7094,7414,83706	ACTB,FGA,FGL1,MYH9,PLEK,TLN1,VCL,FERMT3
4_Member	GO Biological Processes	GO:0030168	platelet activation	-9.39263	-6.70683	60,2147,2243,2267,4627,5341,7094,7414,7450,83706	ACTB,F2,FGA,FGL1,MYH9,PLEK,TLN1,VCL,VWF,FERMT3
4_Member	Reactome Gene Sets	R-HSA-6802948	Signaling by high-kinase activity BRAF mutants	-8.78701	-6.20031	60,2243,3674,5908,7094,7414,7450	ACTB,FGA,ITGA2B,RAP1B,TLN1,VCL,VWF
4_Member	Reactome Gene Sets	R-HSA-5674135	MAP2K and MAPK activation	-8.44671	-5.90892	60,2243,3674,5908,7094,7414,7450	ACTB,FGA,ITGA2B,RAP1B,TLN1,VCL,VWF
4_Member	GO Biological Processes	GO:0098609	cell-cell adhesion	-8.43141	-5.90892	60,301,2243,2267,3383,3674,3683,3684,3688,4478,4627,5341,6280,6693,7094,7414,8876,83706	ACTB,ANXA1,FGA,FGL1,ICAM1,ITGA2B,ITGAL,ITGAM,ITGB1,MSN,MYH9,PLEK,S100A9,SPN,TLN1,VCL,VNN1,FERMT3
4_Member	GO Biological Processes	GO:0034109	homotypic cell-cell adhesion	-8.36722	-5.85117	60,2243,2267,4627,5341,7094,7414,83706	ACTB,FGA,FGL1,MYH9,PLEK,TLN1,VCL,FERMT3
4_Member	Reactome Gene Sets	R-HSA-9656223	Signaling by RAF1 mutants	-8.21554	-5.72432	60,2243,3674,5908,7094,7414,7450	ACTB,FGA,ITGA2B,RAP1B,TLN1,VCL,VWF
4_Member	Reactome Gene Sets	R-HSA-6802946	Signaling by moderate kinase activity BRAF mutants	-7.93378	-5.5043	60,2243,3674,5908,7094,7414,7450	ACTB,FGA,ITGA2B,RAP1B,TLN1,VCL,VWF
4_Member	Reactome Gene Sets	R-HSA-6802949	Signaling by RAS mutants	-7.93378	-5.5043	60,2243,3674,5908,7094,7414,7450	ACTB,FGA,ITGA2B,RAP1B,TLN1,VCL,VWF
4_Member	Reactome Gene Sets	R-HSA-6802955	Paradoxical activation of RAF signaling by kinase inactive BRAF	-7.93378	-5.5043	60,2243,3674,5908,7094,7414,7450	ACTB,FGA,ITGA2B,RAP1B,TLN1,VCL,VWF
4_Member	Reactome Gene Sets	R-HSA-9649948	Signaling downstream of RAS mutants	-7.93378	-5.5043	60,2243,3674,5908,7094,7414,7450	ACTB,FGA,ITGA2B,RAP1B,TLN1,VCL,VWF
4_Member	Reactome Gene Sets	R-HSA-354194	GRB2:SOS provides linkage to MAPK signaling for Integrins	-7.70656	-5.34478	2243,3674,5908,7094,7450	FGA,ITGA2B,RAP1B,TLN1,VWF
4_Member	Reactome Gene Sets	R-HSA-372708	p130Cas linkage to MAPK signaling for integrins	-7.70656	-5.34478	2243,3674,5908,7094,7450	FGA,ITGA2B,RAP1B,TLN1,VWF
4_Member	Reactome Gene Sets	R-HSA-76009	Platelet Aggregation (Plug Formation)	-6.96008	-4.6907	2147,2243,3674,5908,7094,7450	F2,FGA,ITGA2B,RAP1B,TLN1,VWF
4_Member	Reactome Gene Sets	R-HSA-6802952	Signaling by BRAF and RAF1 fusions	-6.83626	-4.58112	60,2243,3674,5908,7094,7414,7450	ACTB,FGA,ITGA2B,RAP1B,TLN1,VCL,VWF
4_Member	KEGG Pathway	hsa04613	Neutrophil extracellular trap formation	-6.66296	-4.42835	60,718,727,1536,2243,3674,3683,3684,7450,85236	ACTB,C3,C5,CYBB,FGA,ITGA2B,ITGAL,ITGAM,VWF,H2BC12
4_Member	Reactome Gene Sets	R-HSA-354192	Integrin signaling	-6.30209	-4.12963	2243,3674,5908,7094,7450	FGA,ITGA2B,RAP1B,TLN1,VWF
4_Member	Reactome Gene Sets	R-HSA-6802957	Oncogenic MAPK signaling	-6.15627	-4.00084	60,2243,3674,5908,7094,7414,7450	ACTB,FGA,ITGA2B,RAP1B,TLN1,VCL,VWF
4_Member	Reactome Gene Sets	R-HSA-5663202	Diseases of signal transduction by growth factor receptors and second messengers	-4.23042	-2.29348	60,391,2243,3674,4478,4627,5518,5908,7094,7414,7450	ACTB,RHOG,FGA,ITGA2B,MSN,MYH9,PPP2R1A,RAP1B,TLN1,VCL,VWF
4_Member	Reactome Gene Sets	R-HSA-5673001	RAF/MAP kinase cascade	-3.55505	-1.74931	60,2243,3674,5518,5908,7094,7414,7450	ACTB,FGA,ITGA2B,PPP2R1A,RAP1B,TLN1,VCL,VWF
4_Member	Reactome Gene Sets	R-HSA-5684996	MAPK1/MAPK3 signaling	-3.49343	-1.70378	60,2243,3674,5518,5908,7094,7414,7450	ACTB,FGA,ITGA2B,PPP2R1A,RAP1B,TLN1,VCL,VWF
4_Member	Reactome Gene Sets	R-HSA-5683057	MAPK family signaling cascades	-3.12837	-1.4203	60,2243,3674,5518,5908,7094,7414,7450	ACTB,FGA,ITGA2B,PPP2R1A,RAP1B,TLN1,VCL,VWF
5_Summary	GO Biological Processes	GO:0051346	negative regulation of hydrolase activity	-12.8076	-9.73981	2,301,335,341,462,710,1471,1893,3697,3698,3699,4035,5176,5267,5590,5806,5858,7057,7448,2147,2734,9529,29761,348,1191,2161,4155,4627,6196,6280,9961,10763,5340,714,3083,5197,7482,8547,339479	A2M,ANXA1,APOA1,APOC1,SERPINC1,SERPING1,CST3,ECM1,ITIH1,ITIH2,ITIH3,LRP1,SERPINF1,SERPINA4,PRKCZ,PTX3,PZP,THBS1,VTN,F2,GLG1,BAG5,USP25,APOE,CLU,F12,MBP,MYH9,RPS6KA2,S100A9,MVP,NES,PLG,C1QC,HGFAC,PF4V1,WNT2B,FCN3,BRINP3
5_Member	GO Biological Processes	GO:0051346	negative regulation of hydrolase activity	-12.8076	-9.73981	2,301,335,341,462,710,1471,1893,3697,3698,3699,4035,5176,5267,5590,5806,5858,7057,7448	A2M,ANXA1,APOA1,APOC1,SERPINC1,SERPING1,CST3,ECM1,ITIH1,ITIH2,ITIH3,LRP1,SERPINF1,SERPINA4,PRKCZ,PTX3,PZP,THBS1,VTN
5_Member	GO Biological Processes	GO:0045861	negative regulation of proteolysis	-12.0039	-9.05619	2,462,710,1471,1893,2147,2734,3697,3698,3699,4035,5176,5267,5858,7057,7448,9529,29761	A2M,SERPINC1,SERPING1,CST3,ECM1,F2,GLG1,ITIH1,ITIH2,ITIH3,LRP1,SERPINF1,SERPINA4,PZP,THBS1,VTN,BAG5,USP25
5_Member	GO Biological Processes	GO:0030162	regulation of proteolysis	-11.9025	-8.98905	2,348,462,710,1191,1471,1893,2147,2161,2734,3697,3698,3699,4035,4155,4627,5176,5267,5858,6196,6280,7057,7448,9529,29761	A2M,APOE,SERPINC1,SERPING1,CLU,CST3,ECM1,F2,F12,GLG1,ITIH1,ITIH2,ITIH3,LRP1,MBP,MYH9,SERPINF1,SERPINA4,PZP,RPS6KA2,S100A9,THBS1,VTN,BAG5,USP25
5_Member	GO Biological Processes	GO:0043086	negative regulation of catalytic activity	-11.1772	-8.30573	2,301,335,341,348,462,710,1471,1893,3697,3698,3699,4035,5176,5267,5590,5806,5858,7057,7448,9529,9961,10763	A2M,ANXA1,APOA1,APOC1,APOE,SERPINC1,SERPING1,CST3,ECM1,ITIH1,ITIH2,ITIH3,LRP1,SERPINF1,SERPINA4,PRKCZ,PTX3,PZP,THBS1,VTN,BAG5,MVP,NES
5_Member	GO Biological Processes	GO:0010466	negative regulation of peptidase activity	-10.0208	-7.22851	2,462,710,1471,1893,3697,3698,3699,4035,5176,5267,5858,7057,7448	A2M,SERPINC1,SERPING1,CST3,ECM1,ITIH1,ITIH2,ITIH3,LRP1,SERPINF1,SERPINA4,PZP,THBS1,VTN
5_Member	Canonical Pathways	M3468	NABA ECM REGULATORS	-8.69727	-6.11957	2,462,710,1471,2147,2161,3697,3698,3699,5176,5267,5340,5858	A2M,SERPINC1,SERPING1,CST3,F2,F12,ITIH1,ITIH2,ITIH3,SERPINF1,SERPINA4,PLG,PZP
5_Member	Canonical Pathways	M5885	NABA MATRISOME ASSOCIATED	-8.35078	-5.84107	2,301,462,710,714,1471,2147,2161,3083,3697,3698,3699,5176,5197,5267,5340,5858,6280,7482,8547,339479	A2M,ANXA1,SERPINC1,SERPING1,C1QC,CST3,F2,F12,HGFAC,ITIH1,ITIH2,ITIH3,SERPINF1,PF4V1,SERPINA4,PLG,PZP,S100A9,WNT2B,FCN3,BRINP3
5_Member	GO Biological Processes	GO:0052547	regulation of peptidase activity	-8.3413	-5.83784	2,462,710,1471,1893,3697,3698,3699,4035,4155,5176,5267,5858,6280,7057,7448	A2M,SERPINC1,SERPING1,CST3,ECM1,ITIH1,ITIH2,ITIH3,LRP1,MBP,SERPINF1,SERPINA4,PZP,S100A9,THBS1,VTN
5_Member	GO Biological Processes	GO:0010951	negative regulation of endopeptidase activity	-4.50457	-2.51963	2,710,1471,5176,5267,7057,7448	A2M,SERPING1,CST3,SERPINF1,SERPINA4,THBS1,VTN
5_Member	GO Biological Processes	GO:0052548	regulation of endopeptidase activity	-3.83298	-1.97997	2,710,1471,4155,5176,5267,6280,7057,7448	A2M,SERPING1,CST3,MBP,SERPINF1,SERPINA4,S100A9,THBS1,VTN
6_Summary	GO Biological Processes	GO:0045807	positive regulation of endocytosis	-12.2656	-9.2973	335,348,567,717,718,929,1191,4035,5199,5806,6647,7018,7448,8547,60,301,341,2243,3684,4478,5908,84961,714	APOA1,APOE,B2M,C2,C3,CD14,CLU,LRP1,CFP,PTX3,SOD1,TF,VTN,FCN3,ACTB,ANXA1,APOC1,FGA,ITGAM,MSN,RAP1B,FBXL20,C1QC
6_Member	GO Biological Processes	GO:0045807	positive regulation of endocytosis	-12.2656	-9.2973	335,348,567,717,718,929,1191,4035,5199,5806,6647,7018,7448,8547	APOA1,APOE,B2M,C2,C3,CD14,CLU,LRP1,CFP,PTX3,SOD1,TF,VTN,FCN3
6_Member	GO Biological Processes	GO:0060627	regulation of vesicle-mediated transport	-11.9898	-9.05619	60,301,335,341,348,567,717,718,929,1191,2243,3684,4035,4478,5199,5806,5908,6647,7018,7448,8547,84961	ACTB,ANXA1,APOA1,APOC1,APOE,B2M,C2,C3,CD14,CLU,FGA,ITGAM,LRP1,MSN,CFP,PTX3,RAP1B,SOD1,TF,VTN,FCN3,FBXL20
6_Member	GO Biological Processes	GO:0030100	regulation of endocytosis	-10.6099	-7.76654	60,335,341,348,567,717,718,929,1191,4035,5199,5806,6647,7018,7448,8547	ACTB,APOA1,APOC1,APOE,B2M,C2,C3,CD14,CLU,LRP1,CFP,PTX3,SOD1,TF,VTN,FCN3
6_Member	Reactome Gene Sets	R-HSA-166663	Initial triggering of complement	-6.67382	-4.43585	714,717,718,5199,8547	C1QC,C2,C3,CFP,FCN3
6_Member	GO Biological Processes	GO:0050766	positive regulation of phagocytosis	-6.57655	-4.36891	335,717,718,5199,5806,6647,8547	APOA1,C2,C3,CFP,PTX3,SOD1,FCN3
6_Member	GO Biological Processes	GO:0050764	regulation of phagocytosis	-5.61346	-3.50794	335,717,718,5199,5806,6647,8547	APOA1,C2,C3,CFP,PTX3,SOD1,FCN3
7_Summary	Reactome Gene Sets	R-HSA-6798695	Neutrophil degranulation	-11.8904	-8.98905	226,391,567,718,929,1471,1536,3683,3684,5199,5284,5806,5908,6280,7276,7414,8876,9961,10487,10562,23352	ALDOA,RHOG,B2M,C3,CD14,CST3,CYBB,ITGAL,ITGAM,CFP,PIGR,PTX3,RAP1B,S100A9,TTR,VCL,VNN1,MVP,CAP1,OLFM4,UBR4
7_Member	Reactome Gene Sets	R-HSA-6798695	Neutrophil degranulation	-11.8904	-8.98905	226,391,567,718,929,1471,1536,3683,3684,5199,5284,5806,5908,6280,7276,7414,8876,9961,10487,10562,23352	ALDOA,RHOG,B2M,C3,CD14,CST3,CYBB,ITGAL,ITGAM,CFP,PIGR,PTX3,RAP1B,S100A9,TTR,VCL,VNN1,MVP,CAP1,OLFM4,UBR4
8_Summary	GO Biological Processes	GO:0006954	inflammatory response	-10.6494	-7.79224	2,301,718,727,929,1191,1536,1893,2147,2161,3683,3684,3688,4035,5197,5590,5806,6280,7057,8460,8876,60,65108,63923,5176,63943	A2M,ANXA1,C3,C5,CD14,CLU,CYBB,ECM1,F2,F12,ITGAL,ITGAM,ITGB1,LRP1,PF4V1,PRKCZ,PTX3,S100A9,THBS1,TPST1,VNN1,ACTB,MARCKSL1,TNN,SERPINF1,FKBPL
8_Member	GO Biological Processes	GO:0006954	inflammatory response	-10.6494	-7.79224	2,301,718,727,929,1191,1536,1893,2147,2161,3683,3684,3688,4035,5197,5590,5806,6280,7057,8460,8876	A2M,ANXA1,C3,C5,CD14,CLU,CYBB,ECM1,F2,F12,ITGAL,ITGAM,ITGB1,LRP1,PF4V1,PRKCZ,PTX3,S100A9,THBS1,TPST1,VNN1
8_Member	KEGG Pathway	hsa04145	Phagosome	-4.44918	-2.46984	60,718,929,1536,3684,3688,7057	ACTB,C3,CD14,CYBB,ITGAM,ITGB1,THBS1
8_Member	KEGG Pathway	hsa05140	Leishmaniasis	-4.01721	-2.12044	718,1536,3684,3688,65108	C3,CYBB,ITGAM,ITGB1,MARCKSL1
8_Member	GO Biological Processes	GO:0045766	positive regulation of angiogenesis	-3.91175	-2.04463	718,727,1536,1893,3688,7057,63923	C3,C5,CYBB,ECM1,ITGB1,THBS1,TNN
8_Member	GO Biological Processes	GO:1904018	positive regulation of vasculature development	-3.91175	-2.04463	718,727,1536,1893,3688,7057,63923	C3,C5,CYBB,ECM1,ITGB1,THBS1,TNN
8_Member	GO Biological Processes	GO:0045765	regulation of angiogenesis	-3.59437	-1.78614	718,727,1536,1893,3688,5176,7057,63923,63943	C3,C5,CYBB,ECM1,ITGB1,SERPINF1,THBS1,TNN,FKBPL
8_Member	GO Biological Processes	GO:1901342	regulation of vasculature development	-3.54025	-1.73879	718,727,1536,1893,3688,5176,7057,63923,63943	C3,C5,CYBB,ECM1,ITGB1,SERPINF1,THBS1,TNN,FKBPL
9_Summary	Reactome Gene Sets	R-HSA-140877	Formation of Fibrin Clot (Clotting Cascade)	-10.1696	-7.35249	2,462,710,2147,2161,2243,5197,7450,348,5340,7057,7448,301,3688,8460,1471,7431,5341,26276,8876,718,929,6280,8547,59341,5806	A2M,SERPINC1,SERPING1,F2,F12,FGA,PF4V1,VWF,APOE,PLG,THBS1,VTN,ANXA1,ITGB1,TPST1,CST3,VIM,PLEK,VPS33B,VNN1,C3,CD14,S100A9,FCN3,TRPV4,PTX3
9_Member	Reactome Gene Sets	R-HSA-140877	Formation of Fibrin Clot (Clotting Cascade)	-10.1696	-7.35249	2,462,710,2147,2161,2243,5197,7450	A2M,SERPINC1,SERPING1,F2,F12,FGA,PF4V1,VWF
9_Member	GO Biological Processes	GO:0030193	regulation of blood coagulation	-9.51706	-6.79175	348,462,710,2147,2161,2243,5340,7057,7448	APOE,SERPINC1,SERPING1,F2,F12,FGA,PLG,THBS1,VTN
9_Member	GO Biological Processes	GO:1900046	regulation of hemostasis	-9.40282	-6.70748	348,462,710,2147,2161,2243,5340,7057,7448	APOE,SERPINC1,SERPING1,F2,F12,FGA,PLG,THBS1,VTN
9_Member	GO Biological Processes	GO:0050818	regulation of coagulation	-9.23797	-6.57231	348,462,710,2147,2161,2243,5340,7057,7448	APOE,SERPINC1,SERPING1,F2,F12,FGA,PLG,THBS1,VTN
9_Member	GO Biological Processes	GO:0061041	regulation of wound healing	-9.23067	-6.57231	301,348,462,710,2147,2161,2243,3688,5340,7057,7448	ANXA1,APOE,SERPINC1,SERPING1,F2,F12,FGA,ITGB1,PLG,THBS1,VTN
9_Member	Reactome Gene Sets	R-HSA-140837	Intrinsic Pathway of Fibrin Clot Formation	-8.43545	-5.90892	2,462,710,2147,2161,7450	A2M,SERPINC1,SERPING1,F2,F12,VWF
9_Member	GO Biological Processes	GO:1903034	regulation of response to wounding	-8.12368	-5.65019	301,348,462,710,2147,2161,2243,3688,5340,7057,7448	ANXA1,APOE,SERPINC1,SERPING1,F2,F12,FGA,ITGB1,PLG,THBS1,VTN
9_Member	GO Biological Processes	GO:0030195	negative regulation of blood coagulation	-8.07119	-5.60912	348,710,2147,2161,2243,5340,7448	APOE,SERPING1,F2,F12,FGA,PLG,VTN
9_Member	GO Biological Processes	GO:1900047	negative regulation of hemostasis	-8.00166	-5.55073	348,710,2147,2161,2243,5340,7448	APOE,SERPING1,F2,F12,FGA,PLG,VTN
9_Member	GO Biological Processes	GO:0050819	negative regulation of coagulation	-7.8027	-5.40354	348,710,2147,2161,2243,5340,7448	APOE,SERPING1,F2,F12,FGA,PLG,VTN
9_Member	Reactome Gene Sets	R-HSA-9651496	Defects of contact activation system (CAS) and kallikrein/kinin system (KKS)	-7.54592	-5.20728	710,2147,2161,7450,8460	SERPING1,F2,F12,VWF,TPST1
9_Member	Reactome Gene Sets	R-HSA-9671793	Diseases of hemostasis	-7.54592	-5.20728	710,2147,2161,7450,8460	SERPING1,F2,F12,VWF,TPST1
9_Member	GO Biological Processes	GO:0051917	regulation of fibrinolysis	-7.2575	-4.94236	2147,2161,5340,7057,7448	F2,F12,PLG,THBS1,VTN
9_Member	GO Biological Processes	GO:0042730	fibrinolysis	-7.12695	-4.82761	710,2147,2161,2243,5340	SERPING1,F2,F12,FGA,PLG
9_Member	GO Biological Processes	GO:0090303	positive regulation of wound healing	-7.07302	-4.78892	301,2147,2161,3688,5340,7057,7448	ANXA1,F2,F12,ITGB1,PLG,THBS1,VTN
9_Member	WikiPathways	WP272	Blood clotting cascade	-6.7782	-4.53001	2147,2161,2243,5340,7450	F2,F12,FGA,PLG,VWF
9_Member	GO Biological Processes	GO:0061045	negative regulation of wound healing	-6.57655	-4.36891	348,710,2147,2161,2243,5340,7448	APOE,SERPING1,F2,F12,FGA,PLG,VTN
9_Member	GO Biological Processes	GO:1903036	positive regulation of response to wounding	-6.45535	-4.26816	301,2147,2161,3688,5340,7057,7448	ANXA1,F2,F12,ITGB1,PLG,THBS1,VTN
9_Member	GO Biological Processes	GO:0030194	positive regulation of blood coagulation	-6.21874	-4.06052	2147,2161,5340,7057,7448	F2,F12,PLG,THBS1,VTN
9_Member	GO Biological Processes	GO:1900048	positive regulation of hemostasis	-6.21874	-4.06052	2147,2161,5340,7057,7448	F2,F12,PLG,THBS1,VTN
9_Member	GO Biological Processes	GO:0051918	negative regulation of fibrinolysis	-6.08953	-3.94509	2147,5340,7057,7448	F2,PLG,THBS1,VTN
9_Member	GO Biological Processes	GO:0050820	positive regulation of coagulation	-6.06154	-3.91981	2147,2161,5340,7057,7448	F2,F12,PLG,THBS1,VTN
9_Member	GO Biological Processes	GO:1903035	negative regulation of response to wounding	-5.85521	-3.72676	348,710,2147,2161,2243,5340,7448	APOE,SERPING1,F2,F12,FGA,PLG,VTN
9_Member	Reactome Gene Sets	R-HSA-9662001	Defective factor VIII causes hemophilia A	-5.15416	-3.09785	2147,7450,8460	F2,VWF,TPST1
9_Member	WikiPathways	WP4927	COVID-19, thrombosis and anticoagulation	-5.15416	-3.09785	2147,2243,5340	F2,FGA,PLG
9_Member	Canonical Pathways	M165	PID SYNDECAN 4 PATHWAY	-4.42619	-2.45238	2147,3688,5340,7057	F2,ITGB1,PLG,THBS1
9_Member	GO Biological Processes	GO:0010712	regulation of collagen metabolic process	-3.79738	-1.95261	1471,2147,3688,7431	CST3,F2,ITGB1,VIM
9_Member	GO Biological Processes	GO:0010543	regulation of platelet activation	-3.58953	-1.78255	348,2147,5341,26276	APOE,F2,PLEK,VPS33B
9_Member	GO Biological Processes	GO:0002526	acute inflammatory response	-2.91966	-1.25325	2,2147,2161,8876	A2M,F2,F12,VNN1
9_Member	Canonical Pathways	M92	PID ANGIOPOIETIN RECEPTOR PATHWAY	-2.5121	-0.932183	2147,3688,5340	F2,ITGB1,PLG
9_Member	GO Biological Processes	GO:0032103	positive regulation of response to external stimulus	-2.30638	-0.764677	718,929,2147,5340,6280,7057,7448,8547,59341	C3,CD14,F2,PLG,S100A9,THBS1,VTN,FCN3,TRPV4
9_Member	GO Biological Processes	GO:0051702	biological process involved in interaction with symbiont	-2.26817	-0.732526	348,2147,5340,5806	APOE,F2,PLG,PTX3
10_Summary	Reactome Gene Sets	R-HSA-216083	Integrin cell surface interactions	-10.0588	-7.25432	2243,3383,3674,3683,3684,3688,4060,7057,7448,7450,2,5340,7276,8425,63923,60,2317,5908,7094,7414,103910,2267,83706,1893,3486,5518,5590,7482,23352,4478,929,9793,59341	FGA,ICAM1,ITGA2B,ITGAL,ITGAM,ITGB1,LUM,THBS1,VTN,VWF,A2M,PLG,TTR,LTBP4,TNN,ACTB,FLNB,RAP1B,TLN1,VCL,MYL12B,FGL1,FERMT3,ECM1,IGFBP3,PPP2R1A,PRKCZ,WNT2B,UBR4,MSN,CD14,CKAP5,TRPV4
10_Member	Reactome Gene Sets	R-HSA-216083	Integrin cell surface interactions	-10.0588	-7.25432	2243,3383,3674,3683,3684,3688,4060,7057,7448,7450	FGA,ICAM1,ITGA2B,ITGAL,ITGAM,ITGB1,LUM,THBS1,VTN,VWF
10_Member	Reactome Gene Sets	R-HSA-1474244	Extracellular matrix organization	-9.42343	-6.71833	2,2243,3383,3674,3683,3684,3688,4060,5340,7057,7276,7448,7450,8425,63923	A2M,FGA,ICAM1,ITGA2B,ITGAL,ITGAM,ITGB1,LUM,PLG,THBS1,TTR,VTN,VWF,LTBP4,TNN
10_Member	WikiPathways	WP306	Focal adhesion	-8.57707	-6.00666	60,2317,3674,3688,5908,7057,7094,7414,7448,7450,63923,103910	ACTB,FLNB,ITGA2B,ITGB1,RAP1B,THBS1,TLN1,VCL,VTN,VWF,TNN,MYL12B
10_Member	KEGG Pathway	hsa04510	Focal adhesion	-8.45448	-5.90892	60,2317,3674,3688,5908,7057,7094,7414,7448,7450,63923,103910	ACTB,FLNB,ITGA2B,ITGB1,RAP1B,THBS1,TLN1,VCL,VTN,VWF,TNN,MYL12B
10_Member	GO Biological Processes	GO:0007160	cell-matrix adhesion	-8.03846	-5.582	2243,2267,3674,3683,3684,3688,7414,7448,63923,83706	FGA,FGL1,ITGA2B,ITGAL,ITGAM,ITGB1,VCL,VTN,TNN,FERMT3
10_Member	GO Biological Processes	GO:0031589	cell-substrate adhesion	-7.82056	-5.41648	2243,2267,3674,3683,3684,3688,7414,7448,7450,63923,83706	FGA,FGL1,ITGA2B,ITGAL,ITGAM,ITGB1,VCL,VTN,VWF,TNN,FERMT3
10_Member	Canonical Pathways	M3008	NABA ECM GLYCOPROTEINS	-5.5598	-3.46167	1893,2243,2267,3486,7057,7448,7450,8425,63923	ECM1,FGA,FGL1,IGFBP3,THBS1,VTN,VWF,LTBP4,TNN
10_Member	Canonical Pathways	M5884	NABA CORE MATRISOME	-5.21183	-3.1443	1893,2243,2267,3486,4060,7057,7448,7450,8425,63923	ECM1,FGA,FGL1,IGFBP3,LUM,THBS1,VTN,VWF,LTBP4,TNN
10_Member	KEGG Pathway	hsa04512	ECM-receptor interaction	-4.84385	-2.81336	3674,3688,7057,7448,7450,63923	ITGA2B,ITGB1,THBS1,VTN,VWF,TNN
10_Member	KEGG Pathway	hsa05165	Human papillomavirus infection	-4.51784	-2.52912	3674,3688,5518,5590,7057,7448,7450,7482,23352,63923	ITGA2B,ITGB1,PPP2R1A,PRKCZ,THBS1,VTN,VWF,WNT2B,UBR4,TNN
10_Member	KEGG Pathway	hsa05205	Proteoglycans in cancer	-4.49193	-2.51073	60,2317,3688,4060,4478,7057,7448,7482	ACTB,FLNB,ITGB1,LUM,MSN,THBS1,VTN,WNT2B
10_Member	Canonical Pathways	M18	PID INTEGRIN1 PATHWAY	-4.33898	-2.38311	929,2243,3688,7057,7448	CD14,FGA,ITGB1,THBS1,VTN
10_Member	Reactome Gene Sets	R-HSA-3000178	ECM proteoglycans	-4.0443	-2.14336	3674,3688,4060,7448,63923	ITGA2B,ITGB1,LUM,VTN,TNN
10_Member	Canonical Pathways	M53	PID INTEGRIN3 PATHWAY	-3.9127	-2.04463	2243,3674,7057,7448	FGA,ITGA2B,THBS1,VTN
10_Member	Reactome Gene Sets	R-HSA-3000171	Non-integrin membrane-ECM interactions	-3.37791	-1.60799	3688,7057,7276,7448	ITGB1,THBS1,TTR,VTN
10_Member	WikiPathways	WP3932	Focal adhesion: PI3K-Akt-mTOR-signaling pathway	-3.33661	-1.57351	3674,3683,3688,5518,7057,7448,7450,63923	ITGA2B,ITGAL,ITGB1,PPP2R1A,THBS1,VTN,VWF,TNN
10_Member	Reactome Gene Sets	R-HSA-3000170	Syndecan interactions	-3.26996	-1.52237	3688,7057,7448	ITGB1,THBS1,VTN
10_Member	Reactome Gene Sets	R-HSA-2129379	Molecules associated with elastic fibres	-2.86451	-1.21038	3688,7448,8425	ITGB1,VTN,LTBP4
10_Member	Reactome Gene Sets	R-HSA-1566948	Elastic fibre formation	-2.64608	-1.03709	3688,7448,8425	ITGB1,VTN,LTBP4
10_Member	GO Biological Processes	GO:0051258	protein polymerization	-2.50859	-0.931623	2243,7448,9793,59341	FGA,VTN,CKAP5,TRPV4
10_Member	WikiPathways	WP4172	PI3K-Akt signaling pathway	-2.37624	-0.821891	3674,3688,5518,7057,7448,7450,63923	ITGA2B,ITGB1,PPP2R1A,THBS1,VTN,VWF,TNN
10_Member	KEGG Pathway	hsa04151	PI3K-Akt signaling pathway	-2.27525	-0.738937	3674,3688,5518,7057,7448,7450,63923	ITGA2B,ITGB1,PPP2R1A,THBS1,VTN,VWF,TNN
11_Summary	Canonical Pathways	M159	PID AMB2 NEUTROPHILS PATHWAY	-9.98276	-7.2024	338,3383,3684,4035,5340,5590,5908,7094,60,156,546,760,1536,2730,6647,7431	APOB,ICAM1,ITGAM,LRP1,PLG,PRKCZ,RAP1B,TLN1,ACTB,GRK2,ATRX,CA2,CYBB,GCLM,SOD1,VIM
11_Member	Canonical Pathways	M159	PID AMB2 NEUTROPHILS PATHWAY	-9.98276	-7.2024	338,3383,3684,4035,5340,5590,5908,7094	APOB,ICAM1,ITGAM,LRP1,PLG,PRKCZ,RAP1B,TLN1
11_Member	GO Biological Processes	GO:1901699	cellular response to nitrogen compound	-3.36951	-1.60415	60,156,546,760,1536,2730,3383,4035,5590,5908,6647,7431	ACTB,GRK2,ATRX,CA2,CYBB,GCLM,ICAM1,LRP1,PRKCZ,RAP1B,SOD1,VIM
11_Member	GO Biological Processes	GO:0071417	cellular response to organonitrogen compound	-3.04778	-1.35436	60,156,760,1536,2730,3383,4035,5590,5908,6647,7431	ACTB,GRK2,CA2,CYBB,GCLM,ICAM1,LRP1,PRKCZ,RAP1B,SOD1,VIM
12_Summary	GO Biological Processes	GO:0097435	supramolecular fiber organization	-9.66614	-6.91685	70,226,391,567,1471,2670,3688,3849,3858,3936,4060,7018,7431,9793,9948,10487,26276,59341,65108,374454,60,301,2317,4627,5216,5341,7094,23384	ACTC1,ALDOA,RHOG,B2M,CST3,GFAP,ITGB1,KRT2,KRT10,LCP1,LUM,TF,VIM,CKAP5,WDR1,CAP1,VPS33B,TRPV4,MARCKSL1,KRT77,ACTB,ANXA1,FLNB,MYH9,PFN1,PLEK,TLN1,SPECC1L
12_Member	GO Biological Processes	GO:0097435	supramolecular fiber organization	-9.66614	-6.91685	70,226,391,567,1471,2670,3688,3849,3858,3936,4060,7018,7431,9793,9948,10487,26276,59341,65108,374454	ACTC1,ALDOA,RHOG,B2M,CST3,GFAP,ITGB1,KRT2,KRT10,LCP1,LUM,TF,VIM,CKAP5,WDR1,CAP1,VPS33B,TRPV4,MARCKSL1,KRT77
12_Member	GO Biological Processes	GO:0030036	actin cytoskeleton organization	-8.43141	-5.90892	60,70,226,301,391,2317,3688,3936,4627,5216,5341,7018,7094,9948,10487,23384,59341,65108	ACTB,ACTC1,ALDOA,ANXA1,RHOG,FLNB,ITGB1,LCP1,MYH9,PFN1,PLEK,TF,TLN1,WDR1,CAP1,SPECC1L,TRPV4,MARCKSL1
12_Member	GO Biological Processes	GO:0030029	actin filament-based process	-7.71103	-5.34478	60,70,226,301,391,2317,3688,3936,4627,5216,5341,7018,7094,9948,10487,23384,59341,65108	ACTB,ACTC1,ALDOA,ANXA1,RHOG,FLNB,ITGB1,LCP1,MYH9,PFN1,PLEK,TF,TLN1,WDR1,CAP1,SPECC1L,TRPV4,MARCKSL1
12_Member	GO Biological Processes	GO:0007015	actin filament organization	-4.56233	-2.57126	70,226,391,3936,7018,9948,10487,59341,65108	ACTC1,ALDOA,RHOG,LCP1,TF,WDR1,CAP1,TRPV4,MARCKSL1
13_Summary	KEGG Pathway	hsa05150	Staphylococcus aureus infection	-9.52624	-6.79175	714,717,718,727,3383,3426,3683,3684,3858,5340,730,3688,2243,4035,7057,567,60	C1QC,C2,C3,C5,ICAM1,CFI,ITGAL,ITGAM,KRT10,PLG,C7,ITGB1,FGA,LRP1,THBS1,B2M,ACTB
13_Member	KEGG Pathway	hsa05150	Staphylococcus aureus infection	-9.52624	-6.79175	714,717,718,727,3383,3426,3683,3684,3858,5340	C1QC,C2,C3,C5,ICAM1,CFI,ITGAL,ITGAM,KRT10,PLG
13_Member	WikiPathways	WP4493	Cells and molecules involved in local acute inflammatory response	-9.33417	-6.65771	718,727,730,3383,3683,3688	C3,C5,C7,ICAM1,ITGAL,ITGB1
13_Member	Canonical Pathways	M169	PID INTEGRIN2 PATHWAY	-6.13864	-3.98598	718,2243,3383,3683,3684	C3,FGA,ICAM1,ITGAL,ITGAM
13_Member	KEGG Pathway	hsa05144	Malaria	-3.65577	-1.83613	3383,3683,4035,7057	ICAM1,ITGAL,LRP1,THBS1
13_Member	Reactome Gene Sets	R-HSA-198933	Immunoregulatory interactions between a Lymphoid and a non-Lymphoid cell	-2.90698	-1.24326	567,718,3383,3683,3688	B2M,C3,ICAM1,ITGAL,ITGB1
13_Member	KEGG Pathway	hsa05416	Viral myocarditis	-2.26381	-0.730223	60,3383,3683	ACTB,ICAM1,ITGAL
14_Summary	WikiPathways	WP5115	Network map of SARS-CoV-2 signaling pathway	-9.16197	-6.52098	60,213,335,341,347,929,2243,3426,3486,3699,5199,7018,55937	ACTB,ALB,APOA1,APOC1,APOD,CD14,FGA,CFI,IGFBP3,ITIH3,CFP,TF,APOM
14_Member	WikiPathways	WP5115	Network map of SARS-CoV-2 signaling pathway	-9.16197	-6.52098	60,213,335,341,347,929,2243,3426,3486,3699,5199,7018,55937	ACTB,ALB,APOA1,APOC1,APOD,CD14,FGA,CFI,IGFBP3,ITIH3,CFP,TF,APOM
15_Summary	WikiPathways	WP3888	VEGFA-VEGFR2 signaling	-9.01467	-6.39039	213,226,301,1397,1536,2243,2317,3383,3486,3688,3939,4627,5216,5590,5908,7414,8775	ALB,ALDOA,ANXA1,CRIP2,CYBB,FGA,FLNB,ICAM1,IGFBP3,ITGB1,LDHA,MYH9,PFN1,PRKCZ,RAP1B,VCL,NAPA
15_Member	WikiPathways	WP3888	VEGFA-VEGFR2 signaling	-9.01467	-6.39039	213,226,301,1397,1536,2243,2317,3383,3486,3688,3939,4627,5216,5590,5908,7414,8775	ALB,ALDOA,ANXA1,CRIP2,CYBB,FGA,FLNB,ICAM1,IGFBP3,ITGB1,LDHA,MYH9,PFN1,PRKCZ,RAP1B,VCL,NAPA
16_Summary	KEGG Pathway	hsa04810	Regulation of actin cytoskeleton	-8.90072	-6.29917	60,727,730,2147,3674,3683,3684,3688,4478,4627,5216,7414,103910,1536,3383,5908,4155,718,929,7094,9948,59341,391,70,2317,760,23059,6196	ACTB,C5,C7,F2,ITGA2B,ITGAL,ITGAM,ITGB1,MSN,MYH9,PFN1,VCL,MYL12B,CYBB,ICAM1,RAP1B,MBP,C3,CD14,TLN1,WDR1,TRPV4,RHOG,ACTC1,FLNB,CA2,CLUAP1,RPS6KA2
16_Member	KEGG Pathway	hsa04810	Regulation of actin cytoskeleton	-8.90072	-6.29917	60,727,730,2147,3674,3683,3684,3688,4478,4627,5216,7414,103910	ACTB,C5,C7,F2,ITGA2B,ITGAL,ITGAM,ITGB1,MSN,MYH9,PFN1,VCL,MYL12B
16_Member	KEGG Pathway	hsa04670	Leukocyte transendothelial migration	-8.78544	-6.20031	60,1536,3383,3683,3684,3688,4478,5908,7414,103910	ACTB,CYBB,ICAM1,ITGAL,ITGAM,ITGB1,MSN,RAP1B,VCL,MYL12B
16_Member	GO Biological Processes	GO:0035633	maintenance of blood-brain barrier	-4.1722	-2.24688	60,3688,4155,7414	ACTB,ITGB1,MBP,VCL
16_Member	KEGG Pathway	hsa05131	Shigellosis	-3.92519	-2.04792	60,718,929,3688,5216,7094,7414,103910	ACTB,C3,CD14,ITGB1,PFN1,TLN1,VCL,MYL12B
16_Member	WikiPathways	WP51	Regulation of actin cytoskeleton	-3.55373	-1.74924	60,929,2147,4478,5216,7414	ACTB,CD14,F2,MSN,PFN1,VCL
16_Member	GO Biological Processes	GO:0007043	cell-cell junction assembly	-2.98056	-1.30317	60,7094,7414,9948,59341	ACTB,TLN1,VCL,WDR1,TRPV4
16_Member	KEGG Pathway	hsa05100	Bacterial invasion of epithelial cells	-2.94053	-1.27049	60,391,3688,7414	ACTB,RHOG,ITGB1,VCL
16_Member	KEGG Pathway	hsa05410	Hypertrophic cardiomyopathy	-2.69033	-1.07013	60,70,3674,3688	ACTB,ACTC1,ITGA2B,ITGB1
16_Member	KEGG Pathway	hsa04520	Adherens junction	-2.63836	-1.03096	60,5908,7414,103910	ACTB,RAP1B,VCL,MYL12B
16_Member	KEGG Pathway	hsa05414	Dilated cardiomyopathy	-2.58826	-0.987116	60,70,3674,3688	ACTB,ACTC1,ITGA2B,ITGB1
16_Member	WikiPathways	WP4534	Mechanoregulation and pathology of YAP/TAZ via Hippo and non-Hippo mechanisms	-2.56382	-0.968841	60,70,3688	ACTB,ACTC1,ITGB1
16_Member	KEGG Pathway	hsa05132	Salmonella infection	-2.42335	-0.861545	60,391,929,2317,5216,103910	ACTB,RHOG,CD14,FLNB,PFN1,MYL12B
16_Member	WikiPathways	WP2272	Pathogenic Escherichia coli infection	-2.36985	-0.819946	60,929,3688	ACTB,CD14,ITGB1
16_Member	GO Biological Processes	GO:0045216	cell-cell junction organization	-2.35195	-0.803418	60,7094,7414,9948,59341	ACTB,TLN1,VCL,WDR1,TRPV4
16_Member	GO Biological Processes	GO:0002009	morphogenesis of an epithelium	-2.24474	-0.714108	60,760,3688,4478,5216,7414,9948,23059	ACTB,CA2,ITGB1,MSN,PFN1,VCL,WDR1,CLUAP1
16_Member	GO Biological Processes	GO:0048729	tissue morphogenesis	-2.1623	-0.648166	60,70,760,3688,4478,5216,7414,9948,23059	ACTB,ACTC1,CA2,ITGB1,MSN,PFN1,VCL,WDR1,CLUAP1
16_Member	KEGG Pathway	hsa05135	Yersinia infection	-2.04314	-0.558497	60,391,3688,6196	ACTB,RHOG,ITGB1,RPS6KA2
17_Summary	GO Biological Processes	GO:0006909	phagocytosis	-8.53742	-5.9742	301,929,3683,3684,3688,4035,4627,7057,8547,26276,80208,156,348,3426,7448,10487	ANXA1,CD14,ITGAL,ITGAM,ITGB1,LRP1,MYH9,THBS1,FCN3,VPS33B,SPG11,GRK2,APOE,CFI,VTN,CAP1
17_Member	GO Biological Processes	GO:0006909	phagocytosis	-8.53742	-5.9742	301,929,3683,3684,3688,4035,4627,7057,8547,26276,80208	ANXA1,CD14,ITGAL,ITGAM,ITGB1,LRP1,MYH9,THBS1,FCN3,VPS33B,SPG11
17_Member	GO Biological Processes	GO:0006897	endocytosis	-6.92457	-4.6588	156,301,348,929,3426,3683,3684,3688,4035,4627,7057,7448,8547,10487,26276,80208	GRK2,ANXA1,APOE,CD14,CFI,ITGAL,ITGAM,ITGB1,LRP1,MYH9,THBS1,VTN,FCN3,CAP1,VPS33B,SPG11
17_Member	GO Biological Processes	GO:0043277	apoptotic cell clearance	-5.41795	-3.33184	301,4035,7057,8547,80208	ANXA1,LRP1,THBS1,FCN3,SPG11
18_Summary	GO Biological Processes	GO:0007229	integrin-mediated signaling pathway	-8.29861	-5.80131	335,3674,3683,3684,3688,4627,5341,7094,83706,60,5216,5590,5908,7057,7448	APOA1,ITGA2B,ITGAL,ITGAM,ITGB1,MYH9,PLEK,TLN1,FERMT3,ACTB,PFN1,PRKCZ,RAP1B,THBS1,VTN
18_Member	GO Biological Processes	GO:0007229	integrin-mediated signaling pathway	-8.29861	-5.80131	335,3674,3683,3684,3688,4627,5341,7094,83706	APOA1,ITGA2B,ITGAL,ITGAM,ITGB1,MYH9,PLEK,TLN1,FERMT3
18_Member	KEGG Pathway	hsa04015	Rap1 signaling pathway	-6.2623	-4.09559	60,3674,3683,3684,3688,5216,5590,5908,7057,7094	ACTB,ITGA2B,ITGAL,ITGAM,ITGB1,PFN1,PRKCZ,RAP1B,THBS1,TLN1
18_Member	GO Biological Processes	GO:0033627	cell adhesion mediated by integrin	-5.41795	-3.33184	3674,3683,3684,3688,7448	ITGA2B,ITGAL,ITGAM,ITGB1,VTN
18_Member	Canonical Pathways	M47	PID INTEGRIN CS PATHWAY	-4.79533	-2.77311	3674,3683,3684,3688	ITGA2B,ITGAL,ITGAM,ITGB1
18_Member	WikiPathways	WP4541	Hippo-Merlin signaling dysregulation	-2.22992	-0.70222	3674,3683,3684,3688	ITGA2B,ITGAL,ITGAM,ITGB1
19_Summary	Reactome Gene Sets	R-HSA-975634	Retinoid metabolism and transport	-8.14246	-5.66313	335,338,348,4035,5950,7276,55937,341,80208,5360,1191,2,23446,213,3512,686,5169,8876,4598,301,347,10350,718,7057,3426,7448,6647,60,156,2800,4627,7018,8775,201627,224,3939,7038,3684,4155,26276,929,1536,3383,5908,4478,5590,85236	APOA1,APOB,APOE,LRP1,RBP4,TTR,APOM,APOC1,SPG11,PLTP,CLU,A2M,SLC44A1,ALB,JCHAIN,BTD,ENPP3,VNN1,MVK,ANXA1,APOD,ABCA9,C3,THBS1,CFI,VTN,SOD1,ACTB,GRK2,GOLGA1,MYH9,TF,NAPA,DENND6A,ALDH3A2,LDHA,TG,ITGAM,MBP,VPS33B,CD14,CYBB,ICAM1,RAP1B,MSN,PRKCZ,H2BC12
19_Member	Reactome Gene Sets	R-HSA-975634	Retinoid metabolism and transport	-8.14246	-5.66313	335,338,348,4035,5950,7276,55937	APOA1,APOB,APOE,LRP1,RBP4,TTR,APOM
19_Member	GO Biological Processes	GO:0033344	cholesterol efflux	-7.87417	-5.46011	335,338,341,348,55937,80208	APOA1,APOB,APOC1,APOE,APOM,SPG11
19_Member	Reactome Gene Sets	R-HSA-6806667	Metabolism of fat-soluble vitamins	-7.86749	-5.45845	335,338,348,4035,5950,7276,55937	APOA1,APOB,APOE,LRP1,RBP4,TTR,APOM
19_Member	GO Biological Processes	GO:0034368	protein-lipid complex remodeling	-7.77563	-5.38611	335,338,341,348,5360,55937	APOA1,APOB,APOC1,APOE,PLTP,APOM
19_Member	GO Biological Processes	GO:0034369	plasma lipoprotein particle remodeling	-7.77563	-5.38611	335,338,341,348,5360,55937	APOA1,APOB,APOC1,APOE,PLTP,APOM
19_Member	GO Biological Processes	GO:0034367	protein-containing complex remodeling	-7.58956	-5.23663	335,338,341,348,5360,55937	APOA1,APOB,APOC1,APOE,PLTP,APOM
19_Member	WikiPathways	WP430	Statin inhibition of cholesterol production	-7.58956	-5.23663	335,338,341,348,4035,5360	APOA1,APOB,APOC1,APOE,LRP1,PLTP
19_Member	GO Biological Processes	GO:0034375	high-density lipoprotein particle remodeling	-7.54592	-5.20728	335,341,348,5360,55937	APOA1,APOC1,APOE,PLTP,APOM
19_Member	GO Biological Processes	GO:0015918	sterol transport	-7.37673	-5.04937	335,338,341,348,1191,5360,55937,80208	APOA1,APOB,APOC1,APOE,CLU,PLTP,APOM,SPG11
19_Member	Reactome Gene Sets	R-HSA-8963898	Plasma lipoprotein assembly	-7.12695	-4.82761	2,335,338,341,348	A2M,APOA1,APOB,APOC1,APOE
19_Member	GO Biological Processes	GO:0015850	organic hydroxy compound transport	-7.06665	-4.78628	335,338,341,348,1191,5360,5950,23446,55937,80208	APOA1,APOB,APOC1,APOE,CLU,PLTP,RBP4,SLC44A1,APOM,SPG11
19_Member	GO Biological Processes	GO:0030301	cholesterol transport	-6.79124	-4.53959	335,338,341,348,1191,55937,80208	APOA1,APOB,APOC1,APOE,CLU,APOM,SPG11
19_Member	Reactome Gene Sets	R-HSA-2173782	Binding and Uptake of Ligands by Scavenger Receptors	-6.76022	-4.51887	213,335,338,348,3512,4035	ALB,APOA1,APOB,APOE,JCHAIN,LRP1
19_Member	Reactome Gene Sets	R-HSA-196854	Metabolism of vitamins and cofactors	-6.64181	-4.41053	335,338,348,686,4035,5169,5950,7276,8876,55937	APOA1,APOB,APOE,BTD,LRP1,ENPP3,RBP4,TTR,VNN1,APOM
19_Member	GO Biological Processes	GO:0071827	plasma lipoprotein particle organization	-6.63554	-4.40756	335,338,341,348,5360,55937	APOA1,APOB,APOC1,APOE,PLTP,APOM
19_Member	WikiPathways	WP5304	Cholesterol metabolism	-6.61817	-4.39735	335,338,341,348,4035,4598,5360	APOA1,APOB,APOC1,APOE,LRP1,MVK,PLTP
19_Member	Reactome Gene Sets	R-HSA-8964058	HDL remodeling	-6.61558	-4.39735	213,335,348,5360	ALB,APOA1,APOE,PLTP
19_Member	GO Biological Processes	GO:0034377	plasma lipoprotein particle assembly	-6.57445	-4.36891	335,338,341,348,55937	APOA1,APOB,APOC1,APOE,APOM
19_Member	GO Biological Processes	GO:0034381	plasma lipoprotein particle clearance	-6.57445	-4.36891	335,338,341,348,55937	APOA1,APOB,APOC1,APOE,APOM
19_Member	Reactome Gene Sets	R-HSA-174824	Plasma lipoprotein assembly, remodeling, and clearance	-6.49516	-4.29889	2,213,335,338,341,348,5360	A2M,ALB,APOA1,APOB,APOC1,APOE,PLTP
19_Member	GO Biological Processes	GO:0071825	protein-lipid complex organization	-6.45977	-4.26958	335,338,341,348,5360,55937	APOA1,APOB,APOC1,APOE,PLTP,APOM
19_Member	GO Biological Processes	GO:0065005	protein-lipid complex assembly	-6.30209	-4.12963	335,338,341,348,55937	APOA1,APOB,APOC1,APOE,APOM
19_Member	KEGG Pathway	hsa04979	Cholesterol metabolism	-6.24369	-4.07982	335,338,341,348,4035,5360	APOA1,APOB,APOC1,APOE,LRP1,PLTP
19_Member	Reactome Gene Sets	R-HSA-2168880	Scavenging of heme from plasma	-6.08953	-3.94509	213,335,3512,4035	ALB,APOA1,JCHAIN,LRP1
19_Member	WikiPathways	WP5110	Familial hyperlipidemia type 3	-6.08953	-3.94509	335,348,4035,5360	APOA1,APOE,LRP1,PLTP
19_Member	GO Biological Processes	GO:0097006	regulation of plasma lipoprotein particle levels	-5.95219	-3.81814	335,338,341,348,5360,55937	APOA1,APOB,APOC1,APOE,PLTP,APOM
19_Member	GO Biological Processes	GO:0006869	lipid transport	-5.93258	-3.8015	301,335,338,341,347,348,1191,5360,5950,10350,55937,80208	ANXA1,APOA1,APOB,APOC1,APOD,APOE,CLU,PLTP,RBP4,ABCA9,APOM,SPG11
19_Member	Reactome Gene Sets	R-HSA-8963899	Plasma lipoprotein remodeling	-5.77925	-3.65858	213,335,338,348,5360	ALB,APOA1,APOB,APOE,PLTP
19_Member	GO Biological Processes	GO:0043691	reverse cholesterol transport	-5.57531	-3.47472	335,348,1191,55937	APOA1,APOE,CLU,APOM
19_Member	GO Biological Processes	GO:0010876	lipid localization	-5.48856	-3.39528	301,335,338,341,347,348,1191,5360,5950,10350,55937,80208	ANXA1,APOA1,APOB,APOC1,APOD,APOE,CLU,PLTP,RBP4,ABCA9,APOM,SPG11
19_Member	Reactome Gene Sets	R-HSA-2187338	Visual phototransduction	-5.47291	-3.38203	335,338,348,4035,5950,7276,55937	APOA1,APOB,APOE,LRP1,RBP4,TTR,APOM
19_Member	GO Biological Processes	GO:0034384	high-density lipoprotein particle clearance	-5.15416	-3.09785	335,348,55937	APOA1,APOE,APOM
19_Member	GO Biological Processes	GO:1905952	regulation of lipid localization	-4.84588	-2.81336	335,338,341,348,718,4035,5360,7057	APOA1,APOB,APOC1,APOE,C3,LRP1,PLTP,THBS1
19_Member	GO Biological Processes	GO:0010875	positive regulation of cholesterol efflux	-4.7277	-2.70956	335,348,4035,5360	APOA1,APOE,LRP1,PLTP
19_Member	GO Biological Processes	GO:0034380	high-density lipoprotein particle assembly	-4.62474	-2.62836	335,348,55937	APOA1,APOE,APOM
19_Member	Reactome Gene Sets	R-HSA-8963888	Chylomicron assembly	-4.62474	-2.62836	335,338,348	APOA1,APOB,APOE
19_Member	Reactome Gene Sets	R-HSA-8963901	Chylomicron remodeling	-4.62474	-2.62836	335,338,348	APOA1,APOB,APOE
19_Member	WikiPathways	WP3601	Lipid particles composition	-4.62474	-2.62836	335,338,348	APOA1,APOB,APOE
19_Member	GO Biological Processes	GO:0033700	phospholipid efflux	-4.25324	-2.3061	335,341,348	APOA1,APOC1,APOE
19_Member	GO Biological Processes	GO:1905954	positive regulation of lipid localization	-4.24982	-2.3061	335,338,348,718,4035,5360	APOA1,APOB,APOE,C3,LRP1,PLTP
19_Member	Reactome Gene Sets	R-HSA-8964043	Plasma lipoprotein clearance	-4.1722	-2.24688	335,338,341,348	APOA1,APOB,APOC1,APOE
19_Member	Reactome Gene Sets	R-HSA-9029569	NR1H3 & NR1H2 regulate gene expression linked to cholesterol transport and efflux	-4.1722	-2.24688	341,347,348,5360	APOC1,APOD,APOE,PLTP
19_Member	GO Biological Processes	GO:0032373	positive regulation of sterol transport	-4.1259	-2.21397	335,348,4035,5360	APOA1,APOE,LRP1,PLTP
19_Member	GO Biological Processes	GO:0032376	positive regulation of cholesterol transport	-4.1259	-2.21397	335,348,4035,5360	APOA1,APOE,LRP1,PLTP
19_Member	WikiPathways	WP5112	Familial hyperlipidemia type 5	-4.05538	-2.15243	335,4035,5360	APOA1,LRP1,PLTP
19_Member	WikiPathways	WP5323	Fatty Acids and Lipoproteins Transport in Hepatocytes	-4.00887	-2.11363	335,338,341,348,3426,4035,4598,5360,7448,55937	APOA1,APOB,APOC1,APOE,CFI,LRP1,MVK,PLTP,VTN,APOM
19_Member	WikiPathways	WP5109	Familial hyperlipidemia type 2	-3.9671	-2.08153	335,338,5360	APOA1,APOB,PLTP
19_Member	GO Biological Processes	GO:0032371	regulation of sterol transport	-3.93823	-2.05859	335,341,348,4035,5360	APOA1,APOC1,APOE,LRP1,PLTP
19_Member	GO Biological Processes	GO:0032374	regulation of cholesterol transport	-3.93823	-2.05859	335,341,348,4035,5360	APOA1,APOC1,APOE,LRP1,PLTP
19_Member	WikiPathways	WP4522	Metabolic pathway of LDL, HDL and TG, including diseases	-3.88467	-2.02183	335,338,348	APOA1,APOB,APOE
19_Member	GO Biological Processes	GO:0090181	regulation of cholesterol metabolic process	-3.87331	-2.01612	335,338,348,6647	APOA1,APOB,APOE,SOD1
19_Member	WikiPathways	WP5108	Familial hyperlipidemia type 1	-3.80738	-1.96125	335,4035,5360	APOA1,LRP1,PLTP
19_Member	Reactome Gene Sets	R-HSA-9024446	NR1H2 and NR1H3-mediated signaling	-3.76075	-1.92408	341,347,348,5360	APOC1,APOD,APOE,PLTP
19_Member	Reactome Gene Sets	R-HSA-3000480	Scavenging by Class A Receptors	-3.73464	-1.90196	335,338,348	APOA1,APOB,APOE
19_Member	Reactome Gene Sets	R-HSA-5653656	Vesicle-mediated transport	-3.69982	-1.87371	60,156,213,335,338,348,2800,3512,4035,4627,7018,8775,201627	ACTB,GRK2,ALB,APOA1,APOB,APOE,GOLGA1,JCHAIN,LRP1,MYH9,TF,NAPA,DENND6A
19_Member	WikiPathways	WP5111	Familial hyperlipidemia type 4	-3.53912	-1.73879	335,4035,5360	APOA1,LRP1,PLTP
19_Member	GO Biological Processes	GO:0010874	regulation of cholesterol efflux	-3.52602	-1.73013	335,348,4035,5360	APOA1,APOE,LRP1,PLTP
19_Member	GO Biological Processes	GO:0120009	intermembrane lipid transfer	-3.52602	-1.73013	335,338,348,5360	APOA1,APOB,APOE,PLTP
19_Member	GO Biological Processes	GO:0032368	regulation of lipid transport	-3.49243	-1.70378	335,341,348,4035,5360,7057	APOA1,APOC1,APOE,LRP1,PLTP,THBS1
19_Member	KEGG Pathway	hsa04977	Vitamin digestion and absorption	-3.42421	-1.64619	335,338,686	APOA1,APOB,BTD
19_Member	GO Biological Processes	GO:1901615	organic hydroxy compound metabolic process	-3.24001	-1.50105	224,335,338,341,348,3939,4598,5360,5950,7038	ALDH3A2,APOA1,APOB,APOC1,APOE,LDHA,MVK,PLTP,RBP4,TG
19_Member	GO Biological Processes	GO:0061024	membrane organization	-3.20556	-1.47489	335,338,348,1191,3684,4155,4627,5360,6647,7057,8775,26276,80208	APOA1,APOB,APOE,CLU,ITGAM,MBP,MYH9,PLTP,SOD1,THBS1,NAPA,VPS33B,SPG11
19_Member	GO Biological Processes	GO:0008203	cholesterol metabolic process	-3.17142	-1.45227	335,338,341,348,4598	APOA1,APOB,APOC1,APOE,MVK
19_Member	GO Biological Processes	GO:0042157	lipoprotein metabolic process	-3.0575	-1.36312	335,338,341,348,55937	APOA1,APOB,APOC1,APOE,APOM
19_Member	GO Biological Processes	GO:1902652	secondary alcohol metabolic process	-3.01092	-1.32849	335,338,341,348,4598	APOA1,APOB,APOC1,APOE,MVK
19_Member	GO Biological Processes	GO:0016125	sterol metabolic process	-2.95074	-1.27979	335,338,341,348,4598	APOA1,APOB,APOC1,APOE,MVK
19_Member	WikiPathways	WP5333	Cholesterol metabolism	-2.89935	-1.23743	335,338,4598	APOA1,APOB,MVK
19_Member	GO Biological Processes	GO:0032370	positive regulation of lipid transport	-2.74429	-1.11257	335,348,4035,5360	APOA1,APOE,LRP1,PLTP
19_Member	KEGG Pathway	hsa05417	Lipid and atherosclerosis	-2.73896	-1.10807	335,338,929,1536,3383,5908	APOA1,APOB,CD14,CYBB,ICAM1,RAP1B
19_Member	GO Biological Processes	GO:0015914	phospholipid transport	-2.53991	-0.951034	335,341,348,5360	APOA1,APOC1,APOE,PLTP
19_Member	GO Biological Processes	GO:0042632	cholesterol homeostasis	-2.52416	-0.941273	335,338,348,55937	APOA1,APOB,APOE,APOM
19_Member	GO Biological Processes	GO:0055092	sterol homeostasis	-2.50859	-0.931623	335,338,348,55937	APOA1,APOB,APOE,APOM
19_Member	GO Biological Processes	GO:0006066	alcohol metabolic process	-2.48326	-0.911405	224,335,338,341,348,4598,5950	ALDH3A2,APOA1,APOB,APOC1,APOE,MVK,RBP4
19_Member	GO Biological Processes	GO:0019218	regulation of steroid metabolic process	-2.47798	-0.906847	335,338,348,6647	APOA1,APOB,APOE,SOD1
19_Member	Reactome Gene Sets	R-HSA-9709957	Sensory Perception	-2.39216	-0.834589	60,335,338,348,4035,4478,4627,5950,7276,55937	ACTB,APOA1,APOB,APOE,LRP1,MSN,MYH9,RBP4,TTR,APOM
19_Member	GO Biological Processes	GO:0006641	triglyceride metabolic process	-2.14882	-0.639738	338,341,348	APOB,APOC1,APOE
19_Member	Reactome Gene Sets	R-HSA-9006931	Signaling by Nuclear Receptors	-2.053	-0.566572	341,347,348,5360,5590,85236	APOC1,APOD,APOE,PLTP,PRKCZ,H2BC12
20_Summary	GO Biological Processes	GO:0002697	regulation of immune effector process	-7.92263	-5.49835	2,301,335,567,710,718,3383,3684,5169,5199,5590,5950,6830,7158,8547,226,3858,6510,7732	A2M,ANXA1,APOA1,B2M,SERPING1,C3,ICAM1,ITGAM,ENPP3,CFP,PRKCZ,RBP4,SUPT6H,TP53BP1,FCN3,ALDOA,KRT10,SLC1A5,RNF112
20_Member	GO Biological Processes	GO:0002697	regulation of immune effector process	-7.92263	-5.49835	2,301,335,567,710,718,3383,3684,5169,5199,5590,5950,6830,7158,8547	A2M,ANXA1,APOA1,B2M,SERPING1,C3,ICAM1,ITGAM,ENPP3,CFP,PRKCZ,RBP4,SUPT6H,TP53BP1,FCN3
20_Member	GO Biological Processes	GO:0002699	positive regulation of immune effector process	-5.29604	-3.22394	301,567,718,3684,5169,5199,5590,5950,7158,8547	ANXA1,B2M,C3,ITGAM,ENPP3,CFP,PRKCZ,RBP4,TP53BP1,FCN3
20_Member	GO Biological Processes	GO:0002703	regulation of leukocyte mediated immunity	-3.14284	-1.42876	567,718,3383,3684,5590,6830,7158	B2M,C3,ICAM1,ITGAM,PRKCZ,SUPT6H,TP53BP1
20_Member	GO Biological Processes	GO:0002822	regulation of adaptive immune response based on somatic recombination of immune receptors built from immunoglobulin superfamily domains	-3.01264	-1.32849	301,567,718,5590,6830,7158	ANXA1,B2M,C3,PRKCZ,SUPT6H,TP53BP1
20_Member	GO Biological Processes	GO:0002700	regulation of production of molecular mediator of immune response	-3.00088	-1.32071	335,567,5590,5950,6830,7158	APOA1,B2M,PRKCZ,RBP4,SUPT6H,TP53BP1
20_Member	GO Biological Processes	GO:0002819	regulation of adaptive immune response	-2.84359	-1.19313	301,567,718,5590,6830,7158	ANXA1,B2M,C3,PRKCZ,SUPT6H,TP53BP1
20_Member	GO Biological Processes	GO:0002705	positive regulation of leukocyte mediated immunity	-2.70404	-1.07893	567,718,3684,5590,7158	B2M,C3,ITGAM,PRKCZ,TP53BP1
20_Member	GO Biological Processes	GO:0051259	protein complex oligomerization	-2.4404	-0.87478	226,567,3858,6510,7158,7732	ALDOA,B2M,KRT10,SLC1A5,TP53BP1,RNF112
20_Member	GO Biological Processes	GO:0002706	regulation of lymphocyte mediated immunity	-2.2922	-0.753877	567,718,5590,6830,7158	B2M,C3,PRKCZ,SUPT6H,TP53BP1
20_Member	GO Biological Processes	GO:0051260	protein homooligomerization	-2.2632	-0.730223	226,567,6510,7158,7732	ALDOA,B2M,SLC1A5,TP53BP1,RNF112
20_Member	GO Biological Processes	GO:0002824	positive regulation of adaptive immune response based on somatic recombination of immune receptors built from immunoglobulin superfamily domains	-2.20503	-0.684247	567,718,5590,7158	B2M,C3,PRKCZ,TP53BP1
20_Member	GO Biological Processes	GO:0002712	regulation of B cell mediated immunity	-2.20479	-0.684247	718,6830,7158	C3,SUPT6H,TP53BP1
20_Member	GO Biological Processes	GO:0002889	regulation of immunoglobulin mediated immune response	-2.20479	-0.684247	718,6830,7158	C3,SUPT6H,TP53BP1
20_Member	GO Biological Processes	GO:0002708	positive regulation of lymphocyte mediated immunity	-2.15664	-0.643774	567,718,5590,7158	B2M,C3,PRKCZ,TP53BP1
20_Member	GO Biological Processes	GO:0002821	positive regulation of adaptive immune response	-2.13311	-0.627789	567,718,5590,7158	B2M,C3,PRKCZ,TP53BP1
20_Member	GO Biological Processes	GO:0002702	positive regulation of production of molecular mediator of immune response	-2.06504	-0.573635	567,5590,5950,7158	B2M,PRKCZ,RBP4,TP53BP1

## Sheet: 4.5
Pathway and process enrichment analysis of rhythmic (in mice, primates, and humans) malaria-associated host genes in severe vivax malaria (SVM)
GroupID	Category	Term	Description	LogP	Log(q-value)	Genes	Symbols
1_Summary	Reactome Gene Sets	R-HSA-109582	Hemostasis	-28.6458	-24.2973	2,197,213,335,338,391,462,710,960,1072,1191,1893,2243,2244,2266,2734,3512,3674,3683,3684,3688,3690,3699,5004,5216,5340,5590,6647,6693,7094,7273,7414,7534,80005	A2M,AHSG,ALB,APOA1,APOB,RHOG,SERPINC1,SERPING1,CD44,CFL1,CLU,ECM1,FGA,FGB,FGG,GLG1,JCHAIN,ITGA2B,ITGAL,ITGAM,ITGB1,ITGB3,ITIH3,ORM1,PFN1,PLG,PRKCZ,SOD1,SPN,TLN1,TTN,VCL,YWHAZ,DOCK5
1_Member	Reactome Gene Sets	R-HSA-109582	Hemostasis	-28.6458	-24.2973	2,197,213,335,338,391,462,710,960,1072,1191,1893,2243,2244,2266,2734,3512,3674,3683,3684,3688,3690,3699,5004,5216,5340,5590,6647,6693,7094,7273,7414,7534,80005	A2M,AHSG,ALB,APOA1,APOB,RHOG,SERPINC1,SERPING1,CD44,CFL1,CLU,ECM1,FGA,FGB,FGG,GLG1,JCHAIN,ITGA2B,ITGAL,ITGAM,ITGB1,ITGB3,ITIH3,ORM1,PFN1,PLG,PRKCZ,SOD1,SPN,TLN1,TTN,VCL,YWHAZ,DOCK5
1_Member	Reactome Gene Sets	R-HSA-114608	Platelet degranulation	-27.5979	-23.5503	2,197,213,335,710,1072,1191,1893,2243,2244,2266,3674,3690,3699,5004,5216,5340,6647,7094,7273,7414	A2M,AHSG,ALB,APOA1,SERPING1,CFL1,CLU,ECM1,FGA,FGB,FGG,ITGA2B,ITGB3,ITIH3,ORM1,PFN1,PLG,SOD1,TLN1,TTN,VCL
1_Member	Reactome Gene Sets	R-HSA-76005	Response to elevated platelet cytosolic Ca2+	-27.2283	-23.3569	2,197,213,335,710,1072,1191,1893,2243,2244,2266,3674,3690,3699,5004,5216,5340,6647,7094,7273,7414	A2M,AHSG,ALB,APOA1,SERPING1,CFL1,CLU,ECM1,FGA,FGB,FGG,ITGA2B,ITGB3,ITIH3,ORM1,PFN1,PLG,SOD1,TLN1,TTN,VCL
1_Member	Reactome Gene Sets	R-HSA-76002	Platelet activation, signaling and aggregation	-25.2977	-21.5512	2,197,213,335,391,710,1072,1191,1893,2243,2244,2266,3674,3690,3699,5004,5216,5340,5590,6647,7094,7273,7414,7534	A2M,AHSG,ALB,APOA1,RHOG,SERPING1,CFL1,CLU,ECM1,FGA,FGB,FGG,ITGA2B,ITGB3,ITIH3,ORM1,PFN1,PLG,PRKCZ,SOD1,TLN1,TTN,VCL,YWHAZ
2_Summary	WikiPathways	WP2806	Complement system	-22.9393	-19.2897	213,335,710,717,718,727,1401,2243,2244,2266,3383,3426,3674,3690,5340,5806,7448,338,2678,5743,6288,6647,7001,197,348,462,1356,3486,3698	ALB,APOA1,SERPING1,C2,C3,C5,CRP,FGA,FGB,FGG,ICAM1,CFI,ITGA2B,ITGB3,PLG,PTX3,VTN,APOB,GGT1,PTGS2,SAA1,SOD1,PRDX2,AHSG,APOE,SERPINC1,CP,IGFBP3,ITIH2
2_Member	WikiPathways	WP2806	Complement system	-22.9393	-19.2897	213,335,710,717,718,727,1401,2243,2244,2266,3383,3426,3674,3690,5340,5806,7448	ALB,APOA1,SERPING1,C2,C3,C5,CRP,FGA,FGB,FGG,ICAM1,CFI,ITGA2B,ITGB3,PLG,PTX3,VTN
2_Member	WikiPathways	WP15	Selenium micronutrient network	-18.4601	-15.0146	213,335,338,1401,2243,2244,2266,2678,3383,5340,5743,6288,6647,7001	ALB,APOA1,APOB,CRP,FGA,FGB,FGG,GGT1,ICAM1,PLG,PTGS2,SAA1,SOD1,PRDX2
2_Member	Reactome Gene Sets	R-HSA-381426	Regulation of Insulin-like Growth Factor (IGF) transport and uptake by Insulin-like Growth Factor Binding Proteins (IGFBPs)	-14.534	-11.2646	197,213,335,338,348,462,718,1356,2243,2266,3486,3698,5340	AHSG,ALB,APOA1,APOB,APOE,SERPINC1,C3,CP,FGA,FGG,IGFBP3,ITIH2,PLG
2_Member	WikiPathways	WP176	Folate metabolism	-14.4838	-11.2492	213,335,338,1401,2243,2244,2266,3383,5340,6288,6647	ALB,APOA1,APOB,CRP,FGA,FGB,FGG,ICAM1,PLG,SAA1,SOD1
2_Member	Reactome Gene Sets	R-HSA-8957275	Post-translational protein phosphorylation	-13.8003	-10.6822	197,213,335,338,348,462,718,1356,2243,2266,3486,3698	AHSG,ALB,APOA1,APOB,APOE,SERPINC1,C3,CP,FGA,FGG,IGFBP3,ITIH2
2_Member	WikiPathways	WP1533	Vitamin B12 metabolism	-12.3566	-9.36973	213,335,338,348,1401,3383,5340,6288,6647	ALB,APOA1,APOB,APOE,CRP,ICAM1,PLG,SAA1,SOD1
3_Summary	KEGG Pathway	hsa04610	Complement and coagulation cascades	-20.2362	-16.6658	2,462,710,714,717,718,727,1191,2243,2244,2266,3426,3684,5340,7448,301,929,1401,1536,2597,2934,3263,3512,3929,5806,8876,85236,3383,3683,3936,4035,6693,6775,7001,3690,5590,1072,3688,2267	A2M,SERPINC1,SERPING1,C1QC,C2,C3,C5,CLU,FGA,FGB,FGG,CFI,ITGAM,PLG,VTN,ANXA1,CD14,CRP,CYBB,GAPDH,GSN,HPX,JCHAIN,LBP,PTX3,VNN1,H2BC12,ICAM1,ITGAL,LCP1,LRP1,SPN,STAT4,PRDX2,ITGB3,PRKCZ,CFL1,ITGB1,FGL1
3_Member	KEGG Pathway	hsa04610	Complement and coagulation cascades	-20.2362	-16.6658	2,462,710,714,717,718,727,1191,2243,2244,2266,3426,3684,5340,7448	A2M,SERPINC1,SERPING1,C1QC,C2,C3,C5,CLU,FGA,FGB,FGG,CFI,ITGAM,PLG,VTN
3_Member	GO Biological Processes	GO:0045087	innate immune response	-12.5294	-9.50301	301,710,714,717,718,727,929,1191,1401,1536,2243,2244,2597,2934,3263,3426,3512,3684,3929,5806,8876,85236	ANXA1,SERPING1,C1QC,C2,C3,C5,CD14,CLU,CRP,CYBB,FGA,FGB,GAPDH,GSN,HPX,CFI,JCHAIN,ITGAM,LBP,PTX3,VNN1,H2BC12
3_Member	GO Biological Processes	GO:0002252	immune effector process	-12.4746	-9.46851	710,714,717,718,727,1191,1401,3383,3426,3683,3929,3936,4035,5806,6693,6775,7001	SERPING1,C1QC,C2,C3,C5,CLU,CRP,ICAM1,CFI,ITGAL,LBP,LCP1,LRP1,PTX3,SPN,STAT4,PRDX2
3_Member	WikiPathways	WP5090	Complement system in neuronal development and plasticity	-12.3078	-9.35716	710,714,717,718,727,1191,3426,3684,3690,5590,7448	SERPING1,C1QC,C2,C3,C5,CLU,CFI,ITGAM,ITGB3,PRKCZ,VTN
3_Member	Reactome Gene Sets	R-HSA-166658	Complement cascade	-11.8224	-8.93627	710,714,717,718,727,1191,1401,3426,7448	SERPING1,C1QC,C2,C3,C5,CLU,CRP,CFI,VTN
3_Member	WikiPathways	WP558	Complement and coagulation cascades	-11.8224	-8.93627	462,710,714,717,718,1191,2244,3426,5340	SERPINC1,SERPING1,C1QC,C2,C3,CLU,FGB,CFI,PLG
3_Member	Reactome Gene Sets	R-HSA-977606	Regulation of Complement cascade	-11.7761	-8.72855	710,714,717,718,727,1191,3426,7448	SERPING1,C1QC,C2,C3,C5,CLU,CFI,VTN
3_Member	GO Biological Processes	GO:0006958	complement activation, classical pathway	-11.4014	-8.39524	710,714,717,718,727,1191,3426	SERPING1,C1QC,C2,C3,C5,CLU,CFI
3_Member	KEGG Pathway	hsa05150	Staphylococcus aureus infection	-11.2894	-8.45933	714,717,718,727,2266,3383,3426,3683,3684,5340	C1QC,C2,C3,C5,FGG,ICAM1,CFI,ITGAL,ITGAM,PLG
3_Member	GO Biological Processes	GO:0002455	humoral immune response mediated by circulating immunoglobulin	-10.9837	-8.08229	710,714,717,718,727,1191,3426	SERPING1,C1QC,C2,C3,C5,CLU,CFI
3_Member	KEGG Pathway	hsa05133	Pertussis	-10.7216	-8.0263	710,714,717,718,727,929,1072,3684,3688	SERPING1,C1QC,C2,C3,C5,CD14,CFL1,ITGAM,ITGB1
3_Member	GO Biological Processes	GO:0006959	humoral immune response	-10.0409	-7.40844	710,714,717,718,727,1191,2243,2244,2597,3426,3512,85236	SERPING1,C1QC,C2,C3,C5,CLU,FGA,FGB,GAPDH,CFI,JCHAIN,H2BC12
3_Member	GO Biological Processes	GO:0006956	complement activation	-9.86254	-7.16719	710,714,717,718,727,1191,3426	SERPING1,C1QC,C2,C3,C5,CLU,CFI
3_Member	GO Biological Processes	GO:0002460	adaptive immune response based on somatic recombination of immune receptors built from immunoglobulin superfamily domains	-8.25612	-5.87135	710,714,717,718,727,1191,3426,6693,6775	SERPING1,C1QC,C2,C3,C5,CLU,CFI,SPN,STAT4
3_Member	GO Biological Processes	GO:0016064	immunoglobulin mediated immune response	-7.40545	-5.1538	710,714,717,718,727,1191,3426	SERPING1,C1QC,C2,C3,C5,CLU,CFI
3_Member	GO Biological Processes	GO:0019724	B cell mediated immunity	-7.26669	-5.03208	710,714,717,718,727,1191,3426	SERPING1,C1QC,C2,C3,C5,CLU,CFI
3_Member	GO Biological Processes	GO:0002250	adaptive immune response	-7.06385	-4.86451	301,710,714,717,718,727,1191,2243,2267,3426,3512,6693,6775	ANXA1,SERPING1,C1QC,C2,C3,C5,CLU,FGA,FGL1,CFI,JCHAIN,SPN,STAT4
3_Member	WikiPathways	WP545	Complement activation	-6.14917	-4.07477	714,717,718,727	C1QC,C2,C3,C5
3_Member	GO Biological Processes	GO:0050778	positive regulation of immune response	-5.95591	-3.86981	301,710,714,717,718,727,929,1191,3263,3426,3684,3929,5590	ANXA1,SERPING1,C1QC,C2,C3,C5,CD14,CLU,HPX,CFI,ITGAM,LBP,PRKCZ
3_Member	GO Biological Processes	GO:0002449	lymphocyte mediated immunity	-5.93744	-3.88991	710,714,717,718,727,1191,3426	SERPING1,C1QC,C2,C3,C5,CLU,CFI
3_Member	Reactome Gene Sets	R-HSA-174577	Activation of C3 and C5	-5.80723	-3.77881	717,718,727	C2,C3,C5
3_Member	Reactome Gene Sets	R-HSA-166663	Initial triggering of complement	-5.72033	-3.66181	714,717,718,1401	C1QC,C2,C3,CRP
3_Member	KEGG Pathway	hsa05171	Coronavirus disease - COVID-19	-5.39685	-3.36635	714,717,718,727,1536,2243,2244,2266	C1QC,C2,C3,C5,CYBB,FGA,FGB,FGG
3_Member	GO Biological Processes	GO:0002443	leukocyte mediated immunity	-5.16135	-3.27067	710,714,717,718,727,1191,3426	SERPING1,C1QC,C2,C3,C5,CLU,CFI
3_Member	WikiPathways	WP2328	Allograft rejection	-5.05463	-3.18319	714,717,718,727,5590	C1QC,C2,C3,C5,PRKCZ
3_Member	GO Biological Processes	GO:0002253	activation of immune response	-4.81941	-2.87201	710,714,717,718,727,929,1191,3426,3929	SERPING1,C1QC,C2,C3,C5,CD14,CLU,CFI,LBP
3_Member	KEGG Pathway	hsa04936	Alcoholic liver disease	-4.66501	-2.73969	714,717,718,727,929,3929	C1QC,C2,C3,C5,CD14,LBP
3_Member	KEGG Pathway	hsa05322	Systemic lupus erythematosus	-4.18964	-2.46845	714,717,718,727,85236	C1QC,C2,C3,C5,H2BC12
3_Member	WikiPathways	WP3941	Oxidative damage response	-3.59163	-1.97547	714,717,727	C1QC,C2,C5
3_Member	GO Biological Processes	GO:0001906	cell killing	-2.84088	-1.18252	718,727,2597,85236	C3,C5,GAPDH,H2BC12
4_Summary	WikiPathways	WP5115	Network map of SARS-CoV-2 signaling pathway	-19.6313	-16.1279	213,335,341,347,929,1401,2243,2244,2266,2934,3240,3426,3486,3699,3929,5743,6288,55937,116844	ALB,APOA1,APOC1,APOD,CD14,CRP,FGA,FGB,FGG,GSN,HP,CFI,IGFBP3,ITIH3,LBP,PTGS2,SAA1,APOM,LRG1
4_Member	WikiPathways	WP5115	Network map of SARS-CoV-2 signaling pathway	-19.6313	-16.1279	213,335,341,347,929,1401,2243,2244,2266,2934,3240,3426,3486,3699,3929,5743,6288,55937,116844	ALB,APOA1,APOC1,APOD,CD14,CRP,FGA,FGB,FGG,GSN,HP,CFI,IGFBP3,ITIH3,LBP,PTGS2,SAA1,APOM,LRG1
5_Summary	GO Biological Processes	GO:0006954	inflammatory response	-17.5612	-14.1669	2,197,301,718,727,929,960,1191,1401,1536,1893,3240,3683,3684,3688,3929,4035,5004,5590,5743,5806,6288,7001,8876,2597,4060,6647,6693,10464	A2M,AHSG,ANXA1,C3,C5,CD14,CD44,CLU,CRP,CYBB,ECM1,HP,ITGAL,ITGAM,ITGB1,LBP,LRP1,ORM1,PRKCZ,PTGS2,PTX3,SAA1,PRDX2,VNN1,GAPDH,LUM,SOD1,SPN,PIBF1
5_Member	GO Biological Processes	GO:0006954	inflammatory response	-17.5612	-14.1669	2,197,301,718,727,929,960,1191,1401,1536,1893,3240,3683,3684,3688,3929,4035,5004,5590,5743,5806,6288,7001,8876	A2M,AHSG,ANXA1,C3,C5,CD14,CD44,CLU,CRP,CYBB,ECM1,HP,ITGAL,ITGAM,ITGB1,LBP,LRP1,ORM1,PRKCZ,PTGS2,PTX3,SAA1,PRDX2,VNN1
5_Member	GO Biological Processes	GO:0001819	positive regulation of cytokine production	-9.89708	-7.3044	301,718,727,929,1191,1536,2597,3929,4060,5004,5590,5743,6288,6647,6693,10464	ANXA1,C3,C5,CD14,CLU,CYBB,GAPDH,LBP,LUM,ORM1,PRKCZ,PTGS2,SAA1,SOD1,SPN,PIBF1
6_Summary	Reactome Gene Sets	R-HSA-216083	Integrin cell surface interactions	-15.0938	-11.7453	960,2243,2244,2266,3383,3674,3683,3684,3688,3690,4060,7448,2,5340,7276,8425,63923,2267,7414,4035,347,462,6288,6647,7094,116844,335,5590,10562,80005,301,348,710,7001,2030,718,6693,8876,338,929,3929,727,1536,85236,1401,6510,1893,3486,2934,5743,7273,546,3240,4982,1191,9529,3936,5950,7534,391,4703,5216,2678,7171,9666,2734,760	CD44,FGA,FGB,FGG,ICAM1,ITGA2B,ITGAL,ITGAM,ITGB1,ITGB3,LUM,VTN,A2M,PLG,TTR,LTBP4,TNN,FGL1,VCL,LRP1,APOD,SERPINC1,SAA1,SOD1,TLN1,LRG1,APOA1,PRKCZ,OLFM4,DOCK5,ANXA1,APOE,SERPING1,PRDX2,SLC29A1,C3,SPN,VNN1,APOB,CD14,LBP,C5,CYBB,H2BC12,CRP,SLC1A5,ECM1,IGFBP3,GSN,PTGS2,TTN,ATRX,HP,TNFRSF11B,CLU,BAG5,LCP1,RBP4,YWHAZ,RHOG,NEB,PFN1,GGT1,TPM4,DZIP3,GLG1,CA2
6_Member	Reactome Gene Sets	R-HSA-216083	Integrin cell surface interactions	-15.0938	-11.7453	960,2243,2244,2266,3383,3674,3683,3684,3688,3690,4060,7448	CD44,FGA,FGB,FGG,ICAM1,ITGA2B,ITGAL,ITGAM,ITGB1,ITGB3,LUM,VTN
6_Member	Reactome Gene Sets	R-HSA-1474244	Extracellular matrix organization	-14.4397	-11.2373	2,960,2243,2244,2266,3383,3674,3683,3684,3688,3690,4060,5340,7276,7448,8425,63923	A2M,CD44,FGA,FGB,FGG,ICAM1,ITGA2B,ITGAL,ITGAM,ITGB1,ITGB3,LUM,PLG,TTR,VTN,LTBP4,TNN
6_Member	GO Biological Processes	GO:0007160	cell-matrix adhesion	-14.05	-10.8859	960,2243,2244,2266,2267,3674,3683,3684,3688,3690,7414,7448,63923	CD44,FGA,FGB,FGG,FGL1,ITGA2B,ITGAL,ITGAM,ITGB1,ITGB3,VCL,VTN,TNN
6_Member	Canonical Pathways	M174	PID UPA UPAR PATHWAY	-13.1777	-10.1079	2243,2244,2266,3684,3688,3690,4035,5340,7448	FGA,FGB,FGG,ITGAM,ITGB1,ITGB3,LRP1,PLG,VTN
6_Member	GO Biological Processes	GO:0031589	cell-substrate adhesion	-12.3126	-9.35716	960,2243,2244,2266,2267,3674,3683,3684,3688,3690,7414,7448,63923	CD44,FGA,FGB,FGG,FGL1,ITGA2B,ITGAL,ITGAM,ITGB1,ITGB3,VCL,VTN,TNN
6_Member	GO Biological Processes	GO:0009611	response to wounding	-12.1601	-8.9876	347,462,960,2243,2244,2266,2267,3688,3690,6288,6647,7094,7414,116844	APOD,SERPINC1,CD44,FGA,FGB,FGG,FGL1,ITGB1,ITGB3,SAA1,SOD1,TLN1,VCL,LRG1
6_Member	GO Biological Processes	GO:0010810	regulation of cell-substrate adhesion	-11.3039	-8.46052	335,347,2243,2244,2266,3690,5340,5590,7094,7414,7448,10562,80005	APOA1,APOD,FGA,FGB,FGG,ITGB3,PLG,PRKCZ,TLN1,VCL,VTN,OLFM4,DOCK5
6_Member	GO Biological Processes	GO:0042060	wound healing	-11.1908	-8.20393	462,960,2243,2244,2266,2267,3688,3690,6288,7094,7414,116844	SERPINC1,CD44,FGA,FGB,FGG,FGL1,ITGB1,ITGB3,SAA1,TLN1,VCL,LRG1
6_Member	GO Biological Processes	GO:0061041	regulation of wound healing	-11.1528	-8.36057	301,348,462,710,2243,2244,2266,3688,5340,7001,7448	ANXA1,APOE,SERPINC1,SERPING1,FGA,FGB,FGG,ITGB1,PLG,PRDX2,VTN
6_Member	GO Biological Processes	GO:0030193	regulation of blood coagulation	-11.112	-8.33167	348,462,710,2243,2244,2266,5340,7001,7448	APOE,SERPINC1,SERPING1,FGA,FGB,FGG,PLG,PRDX2,VTN
6_Member	GO Biological Processes	GO:0050878	regulation of body fluid levels	-11.0513	-8.28253	348,462,710,2030,2243,2244,2266,2267,3690,5340,6288,7001,7094,7414,7448	APOE,SERPINC1,SERPING1,SLC29A1,FGA,FGB,FGG,FGL1,ITGB3,PLG,SAA1,PRDX2,TLN1,VCL,VTN
6_Member	GO Biological Processes	GO:0070527	platelet aggregation	-11.0496	-8.09899	2243,2244,2266,2267,3690,7094,7414	FGA,FGB,FGG,FGL1,ITGB3,TLN1,VCL
6_Member	GO Biological Processes	GO:1900046	regulation of hemostasis	-10.9962	-8.23874	348,462,710,2243,2244,2266,5340,7001,7448	APOE,SERPINC1,SERPING1,FGA,FGB,FGG,PLG,PRDX2,VTN
6_Member	GO Biological Processes	GO:0050818	regulation of coagulation	-10.8291	-8.09328	348,462,710,2243,2244,2266,5340,7001,7448	APOE,SERPINC1,SERPING1,FGA,FGB,FGG,PLG,PRDX2,VTN
6_Member	Reactome Gene Sets	R-HSA-354194	GRB2:SOS provides linkage to MAPK signaling for Integrins	-10.7991	-8.08399	2243,2244,2266,3674,3690,7094	FGA,FGB,FGG,ITGA2B,ITGB3,TLN1
6_Member	Reactome Gene Sets	R-HSA-372708	p130Cas linkage to MAPK signaling for integrins	-10.7991	-8.08399	2243,2244,2266,3674,3690,7094	FGA,FGB,FGG,ITGA2B,ITGB3,TLN1
6_Member	Canonical Pathways	M169	PID INTEGRIN2 PATHWAY	-10.7511	-8.04598	718,2243,2244,2266,3383,3683,3684	C3,FGA,FGB,FGG,ICAM1,ITGAL,ITGAM
6_Member	GO Biological Processes	GO:0098609	cell-cell adhesion	-10.3956	-7.73727	301,960,2243,2244,2266,2267,3383,3674,3683,3684,3688,3690,6693,7094,7414,8876,116844	ANXA1,CD44,FGA,FGB,FGG,FGL1,ICAM1,ITGA2B,ITGAL,ITGAM,ITGB1,ITGB3,SPN,TLN1,VCL,VNN1,LRG1
6_Member	GO Biological Processes	GO:0030168	platelet activation	-10.3689	-7.53888	2243,2244,2266,2267,3690,6288,7094,7414	FGA,FGB,FGG,FGL1,ITGB3,SAA1,TLN1,VCL
6_Member	GO Biological Processes	GO:0034109	homotypic cell-cell adhesion	-10.0674	-7.287	2243,2244,2266,2267,3690,7094,7414	FGA,FGB,FGG,FGL1,ITGB3,TLN1,VCL
6_Member	Reactome Gene Sets	R-HSA-6802948	Signaling by high-kinase activity BRAF mutants	-10.0327	-7.40844	2243,2244,2266,3674,3690,7094,7414	FGA,FGB,FGG,ITGA2B,ITGB3,TLN1,VCL
6_Member	GO Biological Processes	GO:1903034	regulation of response to wounding	-10.0166	-7.40045	301,348,462,710,2243,2244,2266,3688,5340,7001,7448	ANXA1,APOE,SERPINC1,SERPING1,FGA,FGB,FGG,ITGB1,PLG,PRDX2,VTN
6_Member	GO Biological Processes	GO:0007596	blood coagulation	-9.98968	-7.38149	462,710,2243,2244,2266,2267,3690,5340,6288,7094,7414	SERPINC1,SERPING1,FGA,FGB,FGG,FGL1,ITGB3,PLG,SAA1,TLN1,VCL
6_Member	GO Biological Processes	GO:0050817	coagulation	-9.93631	-7.33594	462,710,2243,2244,2266,2267,3690,5340,6288,7094,7414	SERPINC1,SERPING1,FGA,FGB,FGG,FGL1,ITGB3,PLG,SAA1,TLN1,VCL
6_Member	GO Biological Processes	GO:0007599	hemostasis	-9.83152	-7.24639	462,710,2243,2244,2266,2267,3690,5340,6288,7094,7414	SERPINC1,SERPING1,FGA,FGB,FGG,FGL1,ITGB3,PLG,SAA1,TLN1,VCL
6_Member	Reactome Gene Sets	R-HSA-5686938	Regulation of TLR by endogenous ligand	-9.77233	-7.20192	338,929,2243,2244,2266,3929	APOB,CD14,FGA,FGB,FGG,LBP
6_Member	Reactome Gene Sets	R-HSA-5674135	MAP2K and MAPK activation	-9.6894	-7.13323	2243,2244,2266,3674,3690,7094,7414	FGA,FGB,FGG,ITGA2B,ITGB3,TLN1,VCL
6_Member	KEGG Pathway	hsa04613	Neutrophil extracellular trap formation	-9.58023	-7.03785	718,727,1536,2243,2244,2266,3674,3683,3684,3690,85236	C3,C5,CYBB,FGA,FGB,FGG,ITGA2B,ITGAL,ITGAM,ITGB3,H2BC12
6_Member	Reactome Gene Sets	R-HSA-9656223	Signaling by RAF1 mutants	-9.45597	-6.92696	2243,2244,2266,3674,3690,7094,7414	FGA,FGB,FGG,ITGA2B,ITGB3,TLN1,VCL
6_Member	WikiPathways	WP4136	Fibrin complement receptor 3 signaling pathway	-9.45597	-6.92696	929,2243,2244,2266,3684,3929,5340	CD14,FGA,FGB,FGG,ITGAM,LBP,PLG
6_Member	GO Biological Processes	GO:1900026	positive regulation of substrate adhesion-dependent cell spreading	-9.38213	-6.86608	335,2243,2244,2266,3690,10562,80005	APOA1,FGA,FGB,FGG,ITGB3,OLFM4,DOCK5
6_Member	GO Biological Processes	GO:0030195	negative regulation of blood coagulation	-9.31011	-6.80665	348,710,2243,2244,2266,5340,7448	APOE,SERPING1,FGA,FGB,FGG,PLG,VTN
6_Member	GO Biological Processes	GO:1900047	negative regulation of hemostasis	-9.23983	-6.74253	348,710,2243,2244,2266,5340,7448	APOE,SERPING1,FGA,FGB,FGG,PLG,VTN
6_Member	Reactome Gene Sets	R-HSA-6802946	Signaling by moderate kinase activity BRAF mutants	-9.1712	-6.70345	2243,2244,2266,3674,3690,7094,7414	FGA,FGB,FGG,ITGA2B,ITGB3,TLN1,VCL
6_Member	Reactome Gene Sets	R-HSA-6802949	Signaling by RAS mutants	-9.1712	-6.70345	2243,2244,2266,3674,3690,7094,7414	FGA,FGB,FGG,ITGA2B,ITGB3,TLN1,VCL
6_Member	Reactome Gene Sets	R-HSA-6802955	Paradoxical activation of RAF signaling by kinase inactive BRAF	-9.1712	-6.70345	2243,2244,2266,3674,3690,7094,7414	FGA,FGB,FGG,ITGA2B,ITGB3,TLN1,VCL
6_Member	Reactome Gene Sets	R-HSA-9649948	Signaling downstream of RAS mutants	-9.1712	-6.70345	2243,2244,2266,3674,3690,7094,7414	FGA,FGB,FGG,ITGA2B,ITGB3,TLN1,VCL
6_Member	Reactome Gene Sets	R-HSA-354192	Integrin signaling	-9.04389	-6.59854	2243,2244,2266,3674,3690,7094	FGA,FGB,FGG,ITGA2B,ITGB3,TLN1
6_Member	GO Biological Processes	GO:0050819	negative regulation of coagulation	-9.03861	-6.59854	348,710,2243,2244,2266,5340,7448	APOE,SERPING1,FGA,FGB,FGG,PLG,VTN
6_Member	GO Biological Processes	GO:0010811	positive regulation of cell-substrate adhesion	-8.76072	-6.34158	335,2243,2244,2266,3690,5590,7448,10562,80005	APOA1,FGA,FGB,FGG,ITGB3,PRKCZ,VTN,OLFM4,DOCK5
6_Member	GO Biological Processes	GO:1900024	regulation of substrate adhesion-dependent cell spreading	-8.34975	-5.95543	335,2243,2244,2266,3690,10562,80005	APOA1,FGA,FGB,FGG,ITGB3,OLFM4,DOCK5
6_Member	GO Biological Processes	GO:0003018	vascular process in circulatory system	-8.22836	-5.84829	1401,2030,2243,2244,2266,4035,6510,6647,80005	CRP,SLC29A1,FGA,FGB,FGG,LRP1,SLC1A5,SOD1,DOCK5
6_Member	Canonical Pathways	M3008	NABA ECM GLYCOPROTEINS	-8.22285	-5.84742	1893,2243,2244,2266,2267,3486,7448,8425,63923,116844	ECM1,FGA,FGB,FGG,FGL1,IGFBP3,VTN,LTBP4,TNN,LRG1
6_Member	Reactome Gene Sets	R-HSA-6802952	Signaling by BRAF and RAF1 fusions	-8.15454	-5.79275	2243,2244,2266,3690,7094,7414	FGA,FGB,FGG,ITGB3,TLN1,VCL
6_Member	WikiPathways	WP4927	COVID-19, thrombosis and anticoagulation	-8.1023	-5.73601	2243,2244,2266,5340	FGA,FGB,FGG,PLG
6_Member	KEGG Pathway	hsa04611	Platelet activation	-8.02773	-5.68777	2243,2244,2266,3688,3690,5590,7094	FGA,FGB,FGG,ITGB1,ITGB3,PRKCZ,TLN1
6_Member	CORUM	CORUM:6417	Fibrinogen complex	-8.02344	-5.68772	2243,2244,2266	FGA,FGB,FGG
6_Member	Reactome Gene Sets	R-HSA-140877	Formation of Fibrin Clot (Clotting Cascade)	-8.01833	-5.67594	2,462,710,2243,2244,2266	A2M,SERPINC1,SERPING1,FGA,FGB,FGG
6_Member	Reactome Gene Sets	R-HSA-76009	Platelet Aggregation (Plug Formation)	-8.01833	-5.67594	2243,2244,2266,3674,3690,7094	FGA,FGB,FGG,ITGA2B,ITGB3,TLN1
6_Member	GO Biological Processes	GO:0042730	fibrinolysis	-8.0159	-5.67594	710,2243,2244,2266,5340	SERPING1,FGA,FGB,FGG,PLG
6_Member	GO Biological Processes	GO:0003013	circulatory system process	-8.00379	-5.66807	348,710,1401,2030,2243,2244,2266,2934,4035,5743,6510,6647,7273,80005	APOE,SERPING1,CRP,SLC29A1,FGA,FGB,FGG,GSN,LRP1,PTGS2,SLC1A5,SOD1,TTN,DOCK5
6_Member	Canonical Pathways	M5884	NABA CORE MATRISOME	-7.89499	-5.56762	1893,2243,2244,2266,2267,3486,4060,7448,8425,63923,116844	ECM1,FGA,FGB,FGG,FGL1,IGFBP3,LUM,VTN,LTBP4,TNN,LRG1
6_Member	GO Biological Processes	GO:0061045	negative regulation of wound healing	-7.79439	-5.47521	348,710,2243,2244,2266,5340,7448	APOE,SERPING1,FGA,FGB,FGG,PLG,VTN
6_Member	Canonical Pathways	M53	PID INTEGRIN3 PATHWAY	-7.75239	-5.43725	2243,2244,2266,3674,3690,7448	FGA,FGB,FGG,ITGA2B,ITGB3,VTN
6_Member	GO Biological Processes	GO:0034116	positive regulation of heterotypic cell-cell adhesion	-7.58423	-5.30013	960,2243,2244,2266	CD44,FGA,FGB,FGG
6_Member	Reactome Gene Sets	R-HSA-6802957	Oncogenic MAPK signaling	-7.55696	-5.28028	2243,2244,2266,3690,7094,7414	FGA,FGB,FGG,ITGB3,TLN1,VCL
6_Member	GO Biological Processes	GO:0010035	response to inorganic substance	-7.53086	-5.23538	301,338,546,929,1536,2243,2244,2266,3240,4982,5743,6647,7001,7273	ANXA1,APOB,ATRX,CD14,CYBB,FGA,FGB,FGG,HP,TNFRSF11B,PTGS2,SOD1,PRDX2,TTN
6_Member	GO Biological Processes	GO:0072378	blood coagulation, fibrin clot formation	-7.45999	-5.19422	2243,2244,2266,3690	FGA,FGB,FGG,ITGB3
6_Member	GO Biological Processes	GO:0034114	regulation of heterotypic cell-cell adhesion	-7.36426	-5.09488	335,960,2243,2244,2266	APOA1,CD44,FGA,FGB,FGG
6_Member	Reactome Gene Sets	R-HSA-5602498	MyD88 deficiency (TLR2/4)	-7.34418	-5.10622	929,2243,2244,2266	CD14,FGA,FGB,FGG
6_Member	GO Biological Processes	GO:0072376	protein activation cascade	-7.23574	-5.01037	2243,2244,2266,3690	FGA,FGB,FGG,ITGB3
6_Member	Reactome Gene Sets	R-HSA-5603041	IRAK4 deficiency (TLR2/4)	-7.23574	-5.01037	929,2243,2244,2266	CD14,FGA,FGB,FGG
6_Member	GO Biological Processes	GO:0045785	positive regulation of cell adhesion	-7.21209	-4.97412	301,335,960,2243,2244,2266,3690,5590,6288,7448,8876,10562,80005	ANXA1,APOA1,CD44,FGA,FGB,FGG,ITGB3,PRKCZ,SAA1,VTN,VNN1,OLFM4,DOCK5
6_Member	GO Biological Processes	GO:1903035	negative regulation of response to wounding	-7.05803	-4.83658	348,710,2243,2244,2266,5340,7448	APOE,SERPING1,FGA,FGB,FGG,PLG,VTN
6_Member	GO Biological Processes	GO:0022407	regulation of cell-cell adhesion	-7.02098	-4.83678	301,960,2243,2244,2266,2267,5590,6693,7001,8876	ANXA1,CD44,FGA,FGB,FGG,FGL1,PRKCZ,SPN,PRDX2,VNN1
6_Member	GO Biological Processes	GO:0035296	regulation of tube diameter	-6.9622	-4.75977	348,1401,2243,2244,2266,5743,6647,80005	APOE,CRP,FGA,FGB,FGG,PTGS2,SOD1,DOCK5
6_Member	GO Biological Processes	GO:0097746	blood vessel diameter maintenance	-6.9622	-4.75977	348,1401,2243,2244,2266,5743,6647,80005	APOE,CRP,FGA,FGB,FGG,PTGS2,SOD1,DOCK5
6_Member	Canonical Pathways	M257	PID EPHRINB REV PATHWAY	-6.94259	-4.74325	2243,2244,2266,3674,3690	FGA,FGB,FGG,ITGA2B,ITGB3
6_Member	GO Biological Processes	GO:0035150	regulation of tube size	-6.93897	-4.7427	348,1401,2243,2244,2266,5743,6647,80005	APOE,CRP,FGA,FGB,FGG,PTGS2,SOD1,DOCK5
6_Member	Reactome Gene Sets	R-HSA-140875	Common Pathway of Fibrin Clot Formation	-6.86005	-4.70183	462,2243,2244,2266	SERPINC1,FGA,FGB,FGG
6_Member	Canonical Pathways	M18	PID INTEGRIN1 PATHWAY	-6.61108	-4.44359	929,2243,2244,2266,3688,7448	CD14,FGA,FGB,FGG,ITGB1,VTN
6_Member	Reactome Gene Sets	R-HSA-168898	Toll-like Receptor Cascades	-6.44816	-4.29826	338,929,2243,2244,2266,3684,3929,6288	APOB,CD14,FGA,FGB,FGG,ITGAM,LBP,SAA1
6_Member	GO Biological Processes	GO:2001233	regulation of apoptotic signaling pathway	-6.43033	-4.28317	960,1191,2243,2244,2266,3383,5743,6647,7001,8876,9529	CD44,CLU,FGA,FGB,FGG,ICAM1,PTGS2,SOD1,PRDX2,VNN1,BAG5
6_Member	GO Biological Processes	GO:2001234	negative regulation of apoptotic signaling pathway	-6.42033	-4.27589	960,1191,2243,2244,2266,3383,5743,7001,9529	CD44,CLU,FGA,FGB,FGG,ICAM1,PTGS2,PRDX2,BAG5
6_Member	GO Biological Processes	GO:0008015	blood circulation	-6.23434	-4.12132	348,710,1401,2243,2244,2266,2934,5743,6647,7273,80005	APOE,SERPING1,CRP,FGA,FGB,FGG,GSN,PTGS2,SOD1,TTN,DOCK5
6_Member	Reactome Gene Sets	R-HSA-5260271	Diseases of Immune System	-6.23275	-4.14901	929,2243,2244,2266	CD14,FGA,FGB,FGG
6_Member	Reactome Gene Sets	R-HSA-5602358	Diseases associated with the TLR signaling cascade	-6.23275	-4.14901	929,2243,2244,2266	CD14,FGA,FGB,FGG
6_Member	Reactome Gene Sets	R-HSA-166016	Toll Like Receptor 4 (TLR4) Cascade	-6.12744	-4.05764	929,2243,2244,2266,3929,6288	CD14,FGA,FGB,FGG,LBP,SAA1
6_Member	GO Biological Processes	GO:0051223	regulation of protein transport	-5.98542	-3.89694	347,348,2243,2244,2266,3684,3936,5590,5743,5950,6288,7273	APOD,APOE,FGA,FGB,FGG,ITGAM,LCP1,PRKCZ,PTGS2,RBP4,SAA1,TTN
6_Member	GO Biological Processes	GO:0043410	positive regulation of MAPK cascade	-5.96128	-3.90719	960,2243,2244,2266,3486,3690,5590,6647,7001	CD44,FGA,FGB,FGG,IGFBP3,ITGB3,PRKCZ,SOD1,PRDX2
6_Member	GO Biological Processes	GO:0031639	plasminogen activation	-5.94894	-3.89704	2243,2244,2266	FGA,FGB,FGG
6_Member	WikiPathways	WP272	Blood clotting cascade	-5.80198	-3.73218	2243,2244,2266,5340	FGA,FGB,FGG,PLG
6_Member	GO Biological Processes	GO:0070201	regulation of establishment of protein localization	-5.77336	-3.7081	347,348,2243,2244,2266,3684,3936,5590,5743,5950,6288,7273	APOD,APOE,FGA,FGB,FGG,ITGAM,LCP1,PRKCZ,PTGS2,RBP4,SAA1,TTN
6_Member	GO Biological Processes	GO:0043408	regulation of MAPK cascade	-5.66185	-3.65571	960,2243,2244,2266,3486,3690,5590,6647,7001,7534	CD44,FGA,FGB,FGG,IGFBP3,ITGB3,PRKCZ,SOD1,PRDX2,YWHAZ
6_Member	GO Biological Processes	GO:1903829	positive regulation of protein localization	-5.57608	-3.52637	391,2243,2244,2266,3684,3688,4035,5590,5743,5950,7273	RHOG,FGA,FGB,FGG,ITGAM,ITGB1,LRP1,PRKCZ,PTGS2,RBP4,TTN
6_Member	GO Biological Processes	GO:0070374	positive regulation of ERK1 and ERK2 cascade	-5.55272	-3.50735	348,960,2243,2244,2266,3383,3690,5590	APOE,CD44,FGA,FGB,FGG,ICAM1,ITGB3,PRKCZ
6_Member	GO Biological Processes	GO:0070372	regulation of ERK1 and ERK2 cascade	-5.35167	-3.32945	348,960,2243,2244,2266,3383,3690,5590,7534	APOE,CD44,FGA,FGB,FGG,ICAM1,ITGB3,PRKCZ,YWHAZ
6_Member	Reactome Gene Sets	R-HSA-166058	MyD88:MAL(TIRAP) cascade initiated on plasma membrane	-5.33718	-3.40857	929,2243,2244,2266,6288	CD14,FGA,FGB,FGG,SAA1
6_Member	Reactome Gene Sets	R-HSA-168188	Toll Like Receptor TLR6:TLR2 Cascade	-5.33718	-3.40857	929,2243,2244,2266,6288	CD14,FGA,FGB,FGG,SAA1
6_Member	GO Biological Processes	GO:0019229	regulation of vasoconstriction	-5.32907	-3.31092	2243,2244,2266,5743,80005	FGA,FGB,FGG,PTGS2,DOCK5
6_Member	GO Biological Processes	GO:0090066	regulation of anatomical structure size	-5.32021	-3.30611	348,1401,2243,2244,2266,2934,4703,5216,5743,6647,80005	APOE,CRP,FGA,FGB,FGG,GSN,NEB,PFN1,PTGS2,SOD1,DOCK5
6_Member	Reactome Gene Sets	R-HSA-168179	Toll Like Receptor TLR1:TLR2 Cascade	-5.28141	-3.3706	929,2243,2244,2266,6288	CD14,FGA,FGB,FGG,SAA1
6_Member	Reactome Gene Sets	R-HSA-181438	Toll Like Receptor 2 (TLR2) Cascade	-5.28141	-3.3706	929,2243,2244,2266,6288	CD14,FGA,FGB,FGG,SAA1
6_Member	GO Biological Processes	GO:0045907	positive regulation of vasoconstriction	-5.23893	-3.23476	2243,2244,2266,5743	FGA,FGB,FGG,PTGS2
6_Member	GO Biological Processes	GO:0022409	positive regulation of cell-cell adhesion	-5.23365	-3.33069	301,960,2243,2244,2266,5590,8876	ANXA1,CD44,FGA,FGB,FGG,PRKCZ,VNN1
6_Member	GO Biological Processes	GO:1902042	negative regulation of extrinsic apoptotic signaling pathway via death domain receptors	-5.18025	-3.18772	2243,2244,2266,3383	FGA,FGB,FGG,ICAM1
6_Member	GO Biological Processes	GO:2000352	negative regulation of endothelial cell apoptotic process	-4.96436	-2.99962	2243,2244,2266,3383	FGA,FGB,FGG,ICAM1
6_Member	GO Biological Processes	GO:0010038	response to metal ion	-4.79142	-2.84769	929,1536,2243,2244,2266,4982,5743,6647,7273	CD14,CYBB,FGA,FGB,FGG,TNFRSF11B,PTGS2,SOD1,TTN
6_Member	Reactome Gene Sets	R-HSA-5673001	RAF/MAP kinase cascade	-4.5061	-2.73503	2243,2244,2266,3690,7094,7414	FGA,FGB,FGG,ITGB3,TLN1,VCL
6_Member	GO Biological Processes	GO:0051222	positive regulation of protein transport	-4.48671	-2.58591	2243,2244,2266,3684,5590,5743,5950,7273	FGA,FGB,FGG,ITGAM,PRKCZ,PTGS2,RBP4,TTN
6_Member	Reactome Gene Sets	R-HSA-5684996	MAPK1/MAPK3 signaling	-4.45471	-2.69048	2243,2244,2266,3690,7094,7414	FGA,FGB,FGG,ITGB3,TLN1,VCL
6_Member	GO Biological Processes	GO:0031638	zymogen activation	-4.4114	-2.53398	2243,2244,2266,2678	FGA,FGB,FGG,GGT1
6_Member	Reactome Gene Sets	R-HSA-5663202	Diseases of signal transduction by growth factor receptors and second messengers	-4.39806	-2.64168	2243,2244,2266,3690,7094,7171,7414	FGA,FGB,FGG,ITGB3,TLN1,TPM4,VCL
6_Member	Reactome Gene Sets	R-HSA-1236974	ER-Phagosome pathway	-4.36444	-2.62119	929,2243,2244,2266	CD14,FGA,FGB,FGG
6_Member	GO Biological Processes	GO:1902041	regulation of extrinsic apoptotic signaling pathway via death domain receptors	-4.34084	-2.47372	2243,2244,2266,3383	FGA,FGB,FGG,ICAM1
6_Member	GO Biological Processes	GO:2001237	negative regulation of extrinsic apoptotic signaling pathway	-4.33591	-2.47165	2243,2244,2266,3383,7001	FGA,FGB,FGG,ICAM1,PRDX2
6_Member	GO Biological Processes	GO:1904951	positive regulation of establishment of protein localization	-4.33251	-2.47109	2243,2244,2266,3684,5590,5743,5950,7273	FGA,FGB,FGG,ITGAM,PRKCZ,PTGS2,RBP4,TTN
6_Member	GO Biological Processes	GO:0051258	protein polymerization	-4.2943	-2.43429	2243,2244,2266,2934,7448	FGA,FGB,FGG,GSN,VTN
6_Member	Reactome Gene Sets	R-HSA-1236975	Antigen processing-Cross presentation	-4.2137	-2.36346	929,1536,2243,2244,2266	CD14,CYBB,FGA,FGB,FGG
6_Member	Reactome Gene Sets	R-HSA-5683057	MAPK family signaling cascades	-4.14712	-2.43304	2243,2244,2266,3690,7094,7414	FGA,FGB,FGG,ITGB3,TLN1,VCL
6_Member	GO Biological Processes	GO:1904035	regulation of epithelial cell apoptotic process	-4.09888	-2.26487	2243,2244,2266,2934,3383	FGA,FGB,FGG,GSN,ICAM1
6_Member	GO Biological Processes	GO:2000351	regulation of endothelial cell apoptotic process	-4.05685	-2.23977	2243,2244,2266,3383	FGA,FGB,FGG,ICAM1
6_Member	GO Biological Processes	GO:0050708	regulation of protein secretion	-3.9505	-2.15461	348,2243,2244,2266,5950,6288,7273	APOE,FGA,FGB,FGG,RBP4,SAA1,TTN
6_Member	GO Biological Processes	GO:1904036	negative regulation of epithelial cell apoptotic process	-3.94524	-2.15178	2243,2244,2266,3383	FGA,FGB,FGG,ICAM1
6_Member	Reactome Gene Sets	R-HSA-1280218	Adaptive Immune System	-3.63072	-1.86762	718,929,1536,2243,2244,2266,3383,3683,3688,7534,9666	C3,CD14,CYBB,FGA,FGB,FGG,ICAM1,ITGAL,ITGB1,YWHAZ,DZIP3
6_Member	GO Biological Processes	GO:0045921	positive regulation of exocytosis	-3.54349	-1.78376	2243,2244,2266,3684	FGA,FGB,FGG,ITGAM
6_Member	GO Biological Processes	GO:0050714	positive regulation of protein secretion	-3.54156	-1.78342	2243,2244,2266,5950,7273	FGA,FGB,FGG,RBP4,TTN
6_Member	GO Biological Processes	GO:0051604	protein maturation	-3.44179	-1.86113	2243,2244,2266,2734,3690	FGA,FGB,FGG,GLG1,ITGB3
6_Member	GO Biological Processes	GO:2001236	regulation of extrinsic apoptotic signaling pathway	-3.42152	-1.84748	2243,2244,2266,7001	FGA,FGB,FGG,PRDX2
6_Member	GO Biological Processes	GO:1903530	regulation of secretion by cell	-3.34543	-1.60433	301,348,2243,2244,2266,3684,5950,6288,7273	ANXA1,APOE,FGA,FGB,FGG,ITGAM,RBP4,SAA1,TTN
6_Member	GO Biological Processes	GO:0044057	regulation of system process	-3.2597	-1.52919	335,348,2243,2244,2266,5590,5743,6647,80005	APOA1,APOE,FGA,FGB,FGG,PRKCZ,PTGS2,SOD1,DOCK5
6_Member	GO Biological Processes	GO:0017157	regulation of exocytosis	-3.0869	-1.58282	301,2243,2244,2266	ANXA1,FGA,FGB,FGG
6_Member	GO Biological Processes	GO:0016485	protein processing	-3.07034	-1.56894	2243,2244,2266,2734	FGA,FGB,FGG,GLG1
6_Member	GO Biological Processes	GO:0090277	positive regulation of peptide hormone secretion	-3.06528	-1.36508	2243,2244,2266,5950	FGA,FGB,FGG,RBP4
6_Member	GO Biological Processes	GO:0002793	positive regulation of peptide secretion	-3.03527	-1.34281	2243,2244,2266,5950	FGA,FGB,FGG,RBP4
6_Member	GO Biological Processes	GO:0090087	regulation of peptide transport	-2.95206	-1.27468	760,2243,2244,2266,5950	CA2,FGA,FGB,FGG,RBP4
6_Member	Reactome Gene Sets	R-HSA-983169	Class I MHC mediated antigen processing & presentation	-2.86203	-1.40221	929,2243,2244,2266,9666	CD14,FGA,FGB,FGG,DZIP3
6_Member	GO Biological Processes	GO:0046883	regulation of hormone secretion	-2.70124	-1.2728	301,2243,2244,2266	ANXA1,FGA,FGB,FGG
6_Member	GO Biological Processes	GO:0046887	positive regulation of hormone secretion	-2.65823	-1.024	2243,2244,2266,5950	FGA,FGB,FGG,RBP4
6_Member	GO Biological Processes	GO:1903522	regulation of blood circulation	-2.63882	-1.22324	2243,2244,2266,80005	FGA,FGB,FGG,DOCK5
6_Member	GO Biological Processes	GO:0051592	response to calcium ion	-2.53792	-0.916905	2243,2244,2266,7273	FGA,FGB,FGG,TTN
6_Member	GO Biological Processes	GO:0070555	response to interleukin-1	-2.52634	-1.13505	301,2244,2266	ANXA1,FGB,FGG
6_Member	GO Biological Processes	GO:1902074	response to salt	-2.39306	-0.789578	2243,2244,2266,5743,6647,7273	FGA,FGB,FGG,PTGS2,SOD1,TTN
6_Member	GO Biological Processes	GO:0090276	regulation of peptide hormone secretion	-2.14937	-0.569448	2243,2244,2266,5950	FGA,FGB,FGG,RBP4
6_Member	GO Biological Processes	GO:0002791	regulation of peptide secretion	-2.12611	-0.551286	2243,2244,2266,5950	FGA,FGB,FGG,RBP4
7_Summary	GO Biological Processes	GO:0051346	negative regulation of hydrolase activity	-14.8955	-11.5883	2,197,301,335,341,462,710,960,1893,2597,3697,3698,3699,4035,5590,5743,5806,7448,348,3240,9529,10763,2734,1191,2934,9957,714,3263,5340,7482,339479,388698	A2M,AHSG,ANXA1,APOA1,APOC1,SERPINC1,SERPING1,CD44,ECM1,GAPDH,ITIH1,ITIH2,ITIH3,LRP1,PRKCZ,PTGS2,PTX3,VTN,APOE,HP,BAG5,NES,GLG1,CLU,GSN,HS3ST1,C1QC,HPX,PLG,WNT2B,BRINP3,FLG2
7_Member	GO Biological Processes	GO:0051346	negative regulation of hydrolase activity	-14.8955	-11.5883	2,197,301,335,341,462,710,960,1893,2597,3697,3698,3699,4035,5590,5743,5806,7448	A2M,AHSG,ANXA1,APOA1,APOC1,SERPINC1,SERPING1,CD44,ECM1,GAPDH,ITIH1,ITIH2,ITIH3,LRP1,PRKCZ,PTGS2,PTX3,VTN
7_Member	GO Biological Processes	GO:0043086	negative regulation of catalytic activity	-14.0303	-10.8859	2,197,301,335,341,348,462,710,960,1893,2597,3240,3697,3698,3699,4035,5590,5743,5806,7448,9529,10763	A2M,AHSG,ANXA1,APOA1,APOC1,APOE,SERPINC1,SERPING1,CD44,ECM1,GAPDH,HP,ITIH1,ITIH2,ITIH3,LRP1,PRKCZ,PTGS2,PTX3,VTN,BAG5,NES
7_Member	GO Biological Processes	GO:0045861	negative regulation of proteolysis	-11.5298	-8.65835	2,197,462,710,960,1893,2597,2734,3697,3698,3699,4035,5743,7448,9529	A2M,AHSG,SERPINC1,SERPING1,CD44,ECM1,GAPDH,GLG1,ITIH1,ITIH2,ITIH3,LRP1,PTGS2,VTN,BAG5
7_Member	GO Biological Processes	GO:0010466	negative regulation of peptidase activity	-11.1818	-8.3773	2,197,462,710,960,1893,2597,3697,3698,3699,4035,5743,7448	A2M,AHSG,SERPINC1,SERPING1,CD44,ECM1,GAPDH,ITIH1,ITIH2,ITIH3,LRP1,PTGS2,VTN
7_Member	GO Biological Processes	GO:0030162	regulation of proteolysis	-9.32854	-6.81883	2,197,348,462,710,960,1191,1893,2597,2734,2934,3697,3698,3699,4035,5743,7448,9529	A2M,AHSG,APOE,SERPINC1,SERPING1,CD44,CLU,ECM1,GAPDH,GLG1,GSN,ITIH1,ITIH2,ITIH3,LRP1,PTGS2,VTN,BAG5
7_Member	GO Biological Processes	GO:0052547	regulation of peptidase activity	-8.92645	-6.49171	2,197,462,710,960,1893,2597,2934,3697,3698,3699,4035,5743,7448	A2M,AHSG,SERPINC1,SERPING1,CD44,ECM1,GAPDH,GSN,ITIH1,ITIH2,ITIH3,LRP1,PTGS2,VTN
7_Member	GO Biological Processes	GO:0030212	hyaluronan metabolic process	-6.35349	-4.25044	960,3697,3698,3699	CD44,ITIH1,ITIH2,ITIH3
7_Member	GO Biological Processes	GO:0010951	negative regulation of endopeptidase activity	-5.66553	-3.61363	2,197,710,960,2597,5743,7448	A2M,AHSG,SERPING1,CD44,GAPDH,PTGS2,VTN
7_Member	GO Biological Processes	GO:0030203	glycosaminoglycan metabolic process	-5.35611	-3.42253	960,3697,3698,3699,9957	CD44,ITIH1,ITIH2,ITIH3,HS3ST1
7_Member	GO Biological Processes	GO:0006022	aminoglycan metabolic process	-5.19177	-3.295	960,3697,3698,3699,9957	CD44,ITIH1,ITIH2,ITIH3,HS3ST1
7_Member	Canonical Pathways	M5885	NABA MATRISOME ASSOCIATED	-5.06648	-3.0945	2,301,462,710,714,3263,3697,3698,3699,5340,7482,339479,388698	A2M,ANXA1,SERPINC1,SERPING1,C1QC,HPX,ITIH1,ITIH2,ITIH3,PLG,WNT2B,BRINP3,FLG2
7_Member	Canonical Pathways	M3468	NABA ECM REGULATORS	-5.03993	-3.17281	2,462,710,3697,3698,3699,5340	A2M,SERPINC1,SERPING1,ITIH1,ITIH2,ITIH3,PLG
7_Member	GO Biological Processes	GO:1903510	mucopolysaccharide metabolic process	-4.34562	-2.60451	960,3697,3698,3699	CD44,ITIH1,ITIH2,ITIH3
7_Member	GO Biological Processes	GO:0052548	regulation of endopeptidase activity	-4.34188	-2.47372	2,197,710,960,2597,2934,5743,7448	A2M,AHSG,SERPING1,CD44,GAPDH,GSN,PTGS2,VTN
8_Summary	GO Biological Processes	GO:0001775	cell activation	-14.0979	-10.7907	301,960,1191,2243,2244,2266,2267,3688,3690,3929,3936,4035,6288,6693,6775,7001,7094,7414,213,1072,1397,1536,2597,3383,3486,5216,5590,5743	ANXA1,CD44,CLU,FGA,FGB,FGG,FGL1,ITGB1,ITGB3,LBP,LCP1,LRP1,SAA1,SPN,STAT4,PRDX2,TLN1,VCL,ALB,CFL1,CRIP2,CYBB,GAPDH,ICAM1,IGFBP3,PFN1,PRKCZ,PTGS2
8_Member	GO Biological Processes	GO:0001775	cell activation	-14.0979	-10.7907	301,960,1191,2243,2244,2266,2267,3688,3690,3929,3936,4035,6288,6693,6775,7001,7094,7414	ANXA1,CD44,CLU,FGA,FGB,FGG,FGL1,ITGB1,ITGB3,LBP,LCP1,LRP1,SAA1,SPN,STAT4,PRDX2,TLN1,VCL
8_Member	WikiPathways	WP3888	VEGFA-VEGFR2 signaling	-12.9737	-9.92616	213,301,1072,1397,1536,2243,2244,2266,2597,3383,3486,3688,3690,5216,5590,5743,7001,7414	ALB,ANXA1,CFL1,CRIP2,CYBB,FGA,FGB,FGG,GAPDH,ICAM1,IGFBP3,ITGB1,ITGB3,PFN1,PRKCZ,PTGS2,PRDX2,VCL
9_Summary	Reactome Gene Sets	R-HSA-2173782	Binding and Uptake of Ligands by Scavenger Receptors	-13.1777	-10.1079	213,335,338,348,3240,3263,3512,4035,6288,2800,7534	ALB,APOA1,APOB,APOE,HP,HPX,JCHAIN,LRP1,SAA1,GOLGA1,YWHAZ
9_Member	Reactome Gene Sets	R-HSA-2173782	Binding and Uptake of Ligands by Scavenger Receptors	-13.1777	-10.1079	213,335,338,348,3240,3263,3512,4035,6288	ALB,APOA1,APOB,APOE,HP,HPX,JCHAIN,LRP1,SAA1
9_Member	Reactome Gene Sets	R-HSA-2168880	Scavenging of heme from plasma	-11.2612	-8.4441	213,335,3240,3263,3512,4035	ALB,APOA1,HP,HPX,JCHAIN,LRP1
9_Member	Reactome Gene Sets	R-HSA-5653656	Vesicle-mediated transport	-4.13522	-2.29452	213,335,338,348,2800,3240,3263,3512,4035,6288,7534	ALB,APOA1,APOB,APOE,GOLGA1,HP,HPX,JCHAIN,LRP1,SAA1,YWHAZ
10_Summary	Reactome Gene Sets	R-HSA-6798695	Neutrophil degranulation	-12.1858	-9.25225	197,391,718,929,960,1536,2934,3240,3683,3684,5004,5806,7276,7414,8876,10562,116844,388698	AHSG,RHOG,C3,CD14,CD44,CYBB,GSN,HP,ITGAL,ITGAM,ORM1,PTX3,TTR,VCL,VNN1,OLFM4,LRG1,FLG2
10_Member	Reactome Gene Sets	R-HSA-6798695	Neutrophil degranulation	-12.1858	-9.25225	197,391,718,929,960,1536,2934,3240,3683,3684,5004,5806,7276,7414,8876,10562,116844,388698	AHSG,RHOG,C3,CD14,CD44,CYBB,GSN,HP,ITGAL,ITGAM,ORM1,PTX3,TTR,VCL,VNN1,OLFM4,LRG1,FLG2
11_Summary	GO Biological Processes	GO:0060627	regulation of vesicle-mediated transport	-11.469	-8.61182	197,301,335,341,348,717,718,929,1191,2243,2244,2266,3684,3690,4035,5806,6647,7448,2,710,2678,3263,3929,5743,6288,7534	AHSG,ANXA1,APOA1,APOC1,APOE,C2,C3,CD14,CLU,FGA,FGB,FGG,ITGAM,ITGB3,LRP1,PTX3,SOD1,VTN,A2M,SERPING1,GGT1,HPX,LBP,PTGS2,SAA1,YWHAZ
11_Member	GO Biological Processes	GO:0060627	regulation of vesicle-mediated transport	-11.469	-8.61182	197,301,335,341,348,717,718,929,1191,2243,2244,2266,3684,3690,4035,5806,6647,7448	AHSG,ANXA1,APOA1,APOC1,APOE,C2,C3,CD14,CLU,FGA,FGB,FGG,ITGAM,ITGB3,LRP1,PTX3,SOD1,VTN
11_Member	GO Biological Processes	GO:0045807	positive regulation of endocytosis	-10.5326	-7.85611	197,335,348,717,718,929,1191,4035,5806,6647,7448	AHSG,APOA1,APOE,C2,C3,CD14,CLU,LRP1,PTX3,SOD1,VTN
11_Member	GO Biological Processes	GO:0030100	regulation of endocytosis	-9.81816	-7.24046	197,335,341,348,717,718,929,1191,3690,4035,5806,6647,7448	AHSG,APOA1,APOC1,APOE,C2,C3,CD14,CLU,ITGB3,LRP1,PTX3,SOD1,VTN
11_Member	GO Biological Processes	GO:0050766	positive regulation of phagocytosis	-6.34814	-4.2223	197,335,717,718,5806,6647	AHSG,APOA1,C2,C3,PTX3,SOD1
11_Member	GO Biological Processes	GO:0031347	regulation of defense response	-6.2656	-4.14749	2,197,301,335,348,710,718,929,2678,3263,3929,5743,6288,6647,7534	A2M,AHSG,ANXA1,APOA1,APOE,SERPING1,C3,CD14,GGT1,HPX,LBP,PTGS2,SAA1,SOD1,YWHAZ
11_Member	GO Biological Processes	GO:0050764	regulation of phagocytosis	-5.51517	-3.47411	197,335,717,718,5806,6647	AHSG,APOA1,C2,C3,PTX3,SOD1
11_Member	GO Biological Processes	GO:0050727	regulation of inflammatory response	-5.0976	-3.11826	197,301,335,348,718,2678,3929,5743,6288,6647	AHSG,ANXA1,APOA1,APOE,C3,GGT1,LBP,PTGS2,SAA1,SOD1
12_Summary	Canonical Pathways	M159	PID AMB2 NEUTROPHILS PATHWAY	-10.3702	-7.53888	338,3383,3684,4035,5340,5590,7094	APOB,ICAM1,ITGAM,LRP1,PLG,PRKCZ,TLN1
12_Member	Canonical Pathways	M159	PID AMB2 NEUTROPHILS PATHWAY	-10.3702	-7.53888	338,3383,3684,4035,5340,5590,7094	APOB,ICAM1,ITGAM,LRP1,PLG,PRKCZ,TLN1
13_Summary	Reactome Gene Sets	R-HSA-975634	Retinoid metabolism and transport	-10.1418	-7.34957	335,338,348,4035,5950,7276,55937,341,5360,2,213,1191,301,347,3929,5743,718,1401,3690,8876,760,1356,2030,6510,3426,7448,6647,5590,85236,3684,10763,3688	APOA1,APOB,APOE,LRP1,RBP4,TTR,APOM,APOC1,PLTP,A2M,ALB,CLU,ANXA1,APOD,LBP,PTGS2,C3,CRP,ITGB3,VNN1,CA2,CP,SLC29A1,SLC1A5,CFI,VTN,SOD1,PRKCZ,H2BC12,ITGAM,NES,ITGB1
13_Member	Reactome Gene Sets	R-HSA-975634	Retinoid metabolism and transport	-10.1418	-7.34957	335,338,348,4035,5950,7276,55937	APOA1,APOB,APOE,LRP1,RBP4,TTR,APOM
13_Member	Reactome Gene Sets	R-HSA-6806667	Metabolism of fat-soluble vitamins	-9.86254	-7.16719	335,338,348,4035,5950,7276,55937	APOA1,APOB,APOE,LRP1,RBP4,TTR,APOM
13_Member	GO Biological Processes	GO:0034368	protein-lipid complex remodeling	-9.49214	-6.89177	335,338,341,348,5360,55937	APOA1,APOB,APOC1,APOE,PLTP,APOM
13_Member	GO Biological Processes	GO:0034369	plasma lipoprotein particle remodeling	-9.49214	-6.89177	335,338,341,348,5360,55937	APOA1,APOB,APOC1,APOE,PLTP,APOM
13_Member	GO Biological Processes	GO:0034367	protein-containing complex remodeling	-9.30395	-6.74778	335,338,341,348,5360,55937	APOA1,APOB,APOC1,APOE,PLTP,APOM
13_Member	WikiPathways	WP430	Statin inhibition of cholesterol production	-9.30395	-6.74778	335,338,341,348,4035,5360	APOA1,APOB,APOC1,APOE,LRP1,PLTP
13_Member	GO Biological Processes	GO:0034375	high-density lipoprotein particle remodeling	-8.97942	-6.5001	335,341,348,5360,55937	APOA1,APOC1,APOE,PLTP,APOM
13_Member	Reactome Gene Sets	R-HSA-8963898	Plasma lipoprotein assembly	-8.55736	-6.13308	2,335,338,341,348	A2M,APOA1,APOB,APOC1,APOE
13_Member	Reactome Gene Sets	R-HSA-174824	Plasma lipoprotein assembly, remodeling, and clearance	-8.46106	-6.05699	2,213,335,338,341,348,5360	A2M,ALB,APOA1,APOB,APOC1,APOE,PLTP
13_Member	GO Biological Processes	GO:0071827	plasma lipoprotein particle organization	-8.33618	-5.94186	335,338,341,348,5360,55937	APOA1,APOB,APOC1,APOE,PLTP,APOM
13_Member	GO Biological Processes	GO:0071825	protein-lipid complex organization	-8.15723	-5.79275	335,338,341,348,5360,55937	APOA1,APOB,APOC1,APOE,PLTP,APOM
13_Member	GO Biological Processes	GO:0015918	sterol transport	-8.07624	-5.72332	335,338,341,348,1191,5360,55937	APOA1,APOB,APOC1,APOE,CLU,PLTP,APOM
13_Member	GO Biological Processes	GO:0034377	plasma lipoprotein particle assembly	-7.99971	-5.67539	335,338,341,348,55937	APOA1,APOB,APOC1,APOE,APOM
13_Member	GO Biological Processes	GO:0034381	plasma lipoprotein particle clearance	-7.99971	-5.67539	335,338,341,348,55937	APOA1,APOB,APOC1,APOE,APOM
13_Member	KEGG Pathway	hsa04979	Cholesterol metabolism	-7.93692	-5.61775	335,338,341,348,4035,5360	APOA1,APOB,APOC1,APOE,LRP1,PLTP
13_Member	GO Biological Processes	GO:0006869	lipid transport	-7.87986	-5.55661	301,335,338,341,347,348,1191,3929,5360,5743,5950,55937	ANXA1,APOA1,APOB,APOC1,APOD,APOE,CLU,LBP,PLTP,PTGS2,RBP4,APOM
13_Member	Reactome Gene Sets	R-HSA-8964058	HDL remodeling	-7.76084	-5.44971	213,335,348,5360	ALB,APOA1,APOE,PLTP
13_Member	GO Biological Processes	GO:0065005	protein-lipid complex assembly	-7.72426	-5.42103	335,338,341,348,55937	APOA1,APOB,APOC1,APOE,APOM
13_Member	GO Biological Processes	GO:0033344	cholesterol efflux	-7.63989	-5.35123	335,338,341,348,55937	APOA1,APOB,APOC1,APOE,APOM
13_Member	GO Biological Processes	GO:0097006	regulation of plasma lipoprotein particle levels	-7.63909	-5.35123	335,338,341,348,5360,55937	APOA1,APOB,APOC1,APOE,PLTP,APOM
13_Member	GO Biological Processes	GO:0010876	lipid localization	-7.40737	-5.13069	301,335,338,341,347,348,1191,3929,5360,5743,5950,55937	ANXA1,APOA1,APOB,APOC1,APOD,APOE,CLU,LBP,PLTP,PTGS2,RBP4,APOM
13_Member	Reactome Gene Sets	R-HSA-2187338	Visual phototransduction	-7.40545	-5.1538	335,338,348,4035,5950,7276,55937	APOA1,APOB,APOE,LRP1,RBP4,TTR,APOM
13_Member	GO Biological Processes	GO:1905952	regulation of lipid localization	-7.31218	-5.05704	335,338,341,348,718,1401,3690,4035,5360	APOA1,APOB,APOC1,APOE,C3,CRP,ITGB3,LRP1,PLTP
13_Member	WikiPathways	WP5110	Familial hyperlipidemia type 3	-7.23182	-5.01037	335,348,4035,5360	APOA1,APOE,LRP1,PLTP
13_Member	GO Biological Processes	GO:0015850	organic hydroxy compound transport	-7.20248	-4.98425	335,338,341,348,1191,5360,5950,55937	APOA1,APOB,APOC1,APOE,CLU,PLTP,RBP4,APOM
13_Member	Reactome Gene Sets	R-HSA-8963899	Plasma lipoprotein remodeling	-7.19423	-4.97921	213,335,338,348,5360	ALB,APOA1,APOB,APOE,PLTP
13_Member	GO Biological Processes	GO:0030301	cholesterol transport	-7.1714	-4.96272	335,338,341,348,1191,55937	APOA1,APOB,APOC1,APOE,CLU,APOM
13_Member	Reactome Gene Sets	R-HSA-196854	Metabolism of vitamins and cofactors	-7.15263	-4.92135	335,338,348,4035,5743,5950,7276,8876,55937	APOA1,APOB,APOE,LRP1,PTGS2,RBP4,TTR,VNN1,APOM
13_Member	WikiPathways	WP5304	Cholesterol metabolism	-7.02113	-4.83678	335,338,341,348,4035,5360	APOA1,APOB,APOC1,APOE,LRP1,PLTP
13_Member	GO Biological Processes	GO:0043691	reverse cholesterol transport	-6.71364	-4.56648	335,348,1191,55937	APOA1,APOE,CLU,APOM
13_Member	GO Biological Processes	GO:0034384	high-density lipoprotein particle clearance	-6.01038	-3.95185	335,348,55937	APOA1,APOE,APOM
13_Member	GO Biological Processes	GO:1905954	positive regulation of lipid localization	-5.87889	-3.83782	335,338,348,718,4035,5360	APOA1,APOB,APOE,C3,LRP1,PLTP
13_Member	GO Biological Processes	GO:0010875	positive regulation of cholesterol efflux	-5.85617	-3.82148	335,348,4035,5360	APOA1,APOE,LRP1,PLTP
13_Member	Reactome Gene Sets	R-HSA-382551	Transport of small molecules	-5.61505	-3.6206	2,213,335,338,341,347,348,760,1356,2030,5360,6510	A2M,ALB,APOA1,APOB,APOC1,APOD,APOE,CA2,CP,SLC29A1,PLTP,SLC1A5
13_Member	WikiPathways	WP5323	Fatty Acids and Lipoproteins Transport in Hepatocytes	-5.55986	-3.57679	335,338,341,348,3426,4035,5360,7448,55937	APOA1,APOB,APOC1,APOE,CFI,LRP1,PLTP,VTN,APOM
13_Member	GO Biological Processes	GO:0034380	high-density lipoprotein particle assembly	-5.47817	-3.52407	335,348,55937	APOA1,APOE,APOM
13_Member	Reactome Gene Sets	R-HSA-8963888	Chylomicron assembly	-5.47817	-3.52407	335,338,348	APOA1,APOB,APOE
13_Member	Reactome Gene Sets	R-HSA-8963901	Chylomicron remodeling	-5.47817	-3.52407	335,338,348	APOA1,APOB,APOE
13_Member	WikiPathways	WP3601	Lipid particles composition	-5.47817	-3.52407	335,338,348	APOA1,APOB,APOE
13_Member	GO Biological Processes	GO:0032371	regulation of sterol transport	-5.30614	-3.38246	335,341,348,4035,5360	APOA1,APOC1,APOE,LRP1,PLTP
13_Member	GO Biological Processes	GO:0032374	regulation of cholesterol transport	-5.30614	-3.38246	335,341,348,4035,5360	APOA1,APOC1,APOE,LRP1,PLTP
13_Member	Reactome Gene Sets	R-HSA-8964043	Plasma lipoprotein clearance	-5.29082	-3.37664	335,338,341,348	APOA1,APOB,APOC1,APOE
13_Member	Reactome Gene Sets	R-HSA-9029569	NR1H3 & NR1H2 regulate gene expression linked to cholesterol transport and efflux	-5.29082	-3.37664	341,347,348,5360	APOC1,APOD,APOE,PLTP
13_Member	GO Biological Processes	GO:0032373	positive regulation of sterol transport	-5.24354	-3.33746	335,348,4035,5360	APOA1,APOE,LRP1,PLTP
13_Member	GO Biological Processes	GO:0032376	positive regulation of cholesterol transport	-5.24354	-3.33746	335,348,4035,5360	APOA1,APOE,LRP1,PLTP
13_Member	GO Biological Processes	GO:0033700	phospholipid efflux	-5.1039	-3.22516	335,341,348	APOA1,APOC1,APOE
13_Member	GO Biological Processes	GO:0090181	regulation of cholesterol metabolic process	-4.98507	-3.13334	335,338,348,6647	APOA1,APOB,APOE,SOD1
13_Member	WikiPathways	WP5112	Familial hyperlipidemia type 5	-4.90419	-3.06751	335,4035,5360	APOA1,LRP1,PLTP
13_Member	Reactome Gene Sets	R-HSA-9024446	NR1H2 and NR1H3-mediated signaling	-4.86956	-3.04214	341,347,348,5360	APOC1,APOD,APOE,PLTP
13_Member	WikiPathways	WP5109	Familial hyperlipidemia type 2	-4.81498	-2.99905	335,338,5360	APOA1,APOB,PLTP
13_Member	WikiPathways	WP4522	Metabolic pathway of LDL, HDL and TG, including diseases	-4.73163	-2.92961	335,338,348	APOA1,APOB,APOE
13_Member	WikiPathways	WP5108	Familial hyperlipidemia type 1	-4.65342	-2.86116	335,4035,5360	APOA1,LRP1,PLTP
13_Member	GO Biological Processes	GO:0010874	regulation of cholesterol efflux	-4.62798	-2.84052	335,348,4035,5360	APOA1,APOE,LRP1,PLTP
13_Member	GO Biological Processes	GO:0120009	intermembrane lipid transfer	-4.62798	-2.84052	335,338,348,5360	APOA1,APOB,APOE,PLTP
13_Member	Reactome Gene Sets	R-HSA-3000480	Scavenging by Class A Receptors	-4.57975	-2.8029	335,338,348	APOA1,APOB,APOE
13_Member	GO Biological Processes	GO:0032368	regulation of lipid transport	-4.46657	-2.57133	335,341,348,3690,4035,5360	APOA1,APOC1,APOE,ITGB3,LRP1,PLTP
13_Member	WikiPathways	WP5111	Familial hyperlipidemia type 4	-4.38146	-2.63431	335,4035,5360	APOA1,LRP1,PLTP
13_Member	GO Biological Processes	GO:0042157	lipoprotein metabolic process	-4.3808	-2.63431	335,338,341,348,55937	APOA1,APOB,APOC1,APOE,APOM
13_Member	GO Biological Processes	GO:0045540	regulation of cholesterol biosynthetic process	-4.10769	-2.40061	338,348,6647	APOB,APOE,SOD1
13_Member	GO Biological Processes	GO:0106118	regulation of sterol biosynthetic process	-4.10769	-2.40061	338,348,6647	APOB,APOE,SOD1
13_Member	GO Biological Processes	GO:0032370	positive regulation of lipid transport	-3.81413	-2.15754	335,348,4035,5360	APOA1,APOE,LRP1,PLTP
13_Member	GO Biological Processes	GO:0015914	phospholipid transport	-3.59815	-1.97875	335,341,348,5360	APOA1,APOC1,APOE,PLTP
13_Member	GO Biological Processes	GO:0042632	cholesterol homeostasis	-3.58143	-1.96768	335,338,348,55937	APOA1,APOB,APOE,APOM
13_Member	GO Biological Processes	GO:0055092	sterol homeostasis	-3.5649	-1.95578	335,338,348,55937	APOA1,APOB,APOE,APOM
13_Member	GO Biological Processes	GO:0019218	regulation of steroid metabolic process	-3.53236	-1.93276	335,338,348,6647	APOA1,APOB,APOE,SOD1
13_Member	Reactome Gene Sets	R-HSA-9006931	Signaling by Nuclear Receptors	-3.49018	-1.89598	341,347,348,5360,5590,85236	APOC1,APOD,APOE,PLTP,PRKCZ,H2BC12
13_Member	Canonical Pathways	M285	PID HNF3A PATHWAY	-3.46823	-1.8816	338,6647,7448	APOB,SOD1,VTN
13_Member	GO Biological Processes	GO:0008203	cholesterol metabolic process	-3.32209	-1.76802	335,338,341,348	APOA1,APOB,APOC1,APOE
13_Member	GO Biological Processes	GO:1902652	secondary alcohol metabolic process	-3.18798	-1.66224	335,338,341,348	APOA1,APOB,APOC1,APOE
13_Member	GO Biological Processes	GO:0043523	regulation of neuron apoptotic process	-3.17667	-1.65419	348,1191,3684,6647,10763	APOE,CLU,ITGAM,SOD1,NES
13_Member	GO Biological Processes	GO:1902930	regulation of alcohol biosynthetic process	-3.15904	-1.64171	338,348,6647	APOB,APOE,SOD1
13_Member	GO Biological Processes	GO:0016125	sterol metabolic process	-3.13753	-1.62429	335,338,341,348	APOA1,APOB,APOC1,APOE
13_Member	GO Biological Processes	GO:0015748	organophosphate ester transport	-2.98451	-1.50165	335,341,348,5360	APOA1,APOC1,APOE,PLTP
13_Member	GO Biological Processes	GO:0006641	triglyceride metabolic process	-2.95098	-1.47789	338,341,348	APOB,APOC1,APOE
13_Member	GO Biological Processes	GO:0043524	negative regulation of neuron apoptotic process	-2.846	-1.3901	348,1191,6647,10763	APOE,CLU,SOD1,NES
13_Member	GO Biological Processes	GO:0050810	regulation of steroid biosynthetic process	-2.72591	-1.29346	338,348,6647	APOB,APOE,SOD1
13_Member	GO Biological Processes	GO:0055088	lipid homeostasis	-2.68295	-1.25867	335,338,348,55937	APOA1,APOB,APOE,APOM
13_Member	GO Biological Processes	GO:0035023	regulation of Rho protein signal transduction	-2.66459	-1.24391	335,348,3688	APOA1,APOE,ITGB1
13_Member	GO Biological Processes	GO:1901214	regulation of neuron death	-2.61899	-1.20945	348,1191,3684,6647,10763	APOE,CLU,ITGAM,SOD1,NES
13_Member	GO Biological Processes	GO:0042158	lipoprotein biosynthetic process	-2.55097	-1.15569	335,338,348	APOA1,APOB,APOE
13_Member	Reactome Gene Sets	R-HSA-9709957	Sensory Perception	-2.51214	-1.12447	335,338,348,4035,5950,7276,55937	APOA1,APOB,APOE,LRP1,RBP4,TTR,APOM
13_Member	GO Biological Processes	GO:0006639	acylglycerol metabolic process	-2.51113	-1.12447	338,341,348	APOB,APOC1,APOE
13_Member	GO Biological Processes	GO:0006638	neutral lipid metabolic process	-2.49815	-1.11338	338,341,348	APOB,APOC1,APOE
13_Member	GO Biological Processes	GO:0006066	alcohol metabolic process	-2.48196	-1.09813	335,338,341,348,5950	APOA1,APOB,APOC1,APOE,RBP4
13_Member	GO Biological Processes	GO:1901615	organic hydroxy compound metabolic process	-2.45037	-1.07385	335,338,341,348,5360,5950	APOA1,APOB,APOC1,APOE,PLTP,RBP4
13_Member	GO Biological Processes	GO:1901215	negative regulation of neuron death	-2.42712	-1.05766	348,1191,6647,10763	APOE,CLU,SOD1,NES
13_Member	GO Biological Processes	GO:0008202	steroid metabolic process	-2.08991	-0.784715	335,338,341,348	APOA1,APOB,APOC1,APOE
13_Member	GO Biological Processes	GO:0061024	membrane organization	-2.04683	-0.748651	335,338,348,1191,3684,5360,6647	APOA1,APOB,APOE,CLU,ITGAM,PLTP,SOD1
14_Summary	GO Biological Processes	GO:0006953	acute-phase response	-9.6894	-7.13323	2,197,1401,3240,3929,5004,6288,8876,2266,301,929,85236	A2M,AHSG,CRP,HP,LBP,ORM1,SAA1,VNN1,FGG,ANXA1,CD14,H2BC12
14_Member	GO Biological Processes	GO:0006953	acute-phase response	-9.6894	-7.13323	2,197,1401,3240,3929,5004,6288	A2M,AHSG,CRP,HP,LBP,ORM1,SAA1
14_Member	GO Biological Processes	GO:0002526	acute inflammatory response	-9.4489	-6.85622	2,1401,3240,3929,5004,6288,8876	A2M,CRP,HP,LBP,ORM1,SAA1,VNN1
14_Member	Canonical Pathways	M183	PID IL6 7 PATHWAY	-5.49047	-3.52752	2,1401,2266,3929	A2M,CRP,FGG,LBP
14_Member	GO Biological Processes	GO:0032677	regulation of interleukin-8 production	-4.1354	-2.42232	301,929,1401,3929	ANXA1,CD14,CRP,LBP
14_Member	GO Biological Processes	GO:0050830	defense response to Gram-positive bacterium	-2.67358	-1.25085	1401,3929,85236	CRP,LBP,H2BC12
15_Summary	WikiPathways	WP4493	Cells and molecules involved in local acute inflammatory response	-8.82921	-6.36714	718,727,3383,3683,3688,1536,3684,7414,2734,6693,4035	C3,C5,ICAM1,ITGAL,ITGB1,CYBB,ITGAM,VCL,GLG1,SPN,LRP1
15_Member	WikiPathways	WP4493	Cells and molecules involved in local acute inflammatory response	-8.82921	-6.36714	718,727,3383,3683,3688	C3,C5,ICAM1,ITGAL,ITGB1
15_Member	KEGG Pathway	hsa04670	Leukocyte transendothelial migration	-5.83385	-3.80335	1536,3383,3683,3684,3688,7414	CYBB,ICAM1,ITGAL,ITGAM,ITGB1,VCL
15_Member	KEGG Pathway	hsa04514	Cell adhesion molecules	-5.02975	-3.16691	2734,3383,3683,3684,3688,6693	GLG1,ICAM1,ITGAL,ITGAM,ITGB1,SPN
15_Member	KEGG Pathway	hsa05144	Malaria	-3.30379	-1.75388	3383,3683,4035	ICAM1,ITGAL,LRP1
15_Member	Reactome Gene Sets	R-HSA-198933	Immunoregulatory interactions between a Lymphoid and a non-Lymphoid cell	-3.10078	-1.59421	718,3383,3683,3688	C3,ICAM1,ITGAL,ITGB1
15_Member	GO Biological Processes	GO:0098742	cell-cell adhesion via plasma-membrane adhesion molecules	-2.06113	-0.759922	3383,3683,3684,3688	ICAM1,ITGAL,ITGAM,ITGB1
16_Summary	Reactome Gene Sets	R-HSA-202733	Cell surface interactions at the vascular wall	-8.40805	-6.00888	338,960,2734,3512,3683,3684,3688,3690,6693,3674,7448,727,1072,2934,5216,7414,335,7094,4060,63923,5590,8425,7171,7273,929,5743,7482,7276,5950,6647,23059	APOB,CD44,GLG1,JCHAIN,ITGAL,ITGAM,ITGB1,ITGB3,SPN,ITGA2B,VTN,C5,CFL1,GSN,PFN1,VCL,APOA1,TLN1,LUM,TNN,PRKCZ,LTBP4,TPM4,TTN,CD14,PTGS2,WNT2B,TTR,RBP4,SOD1,CLUAP1
16_Member	Reactome Gene Sets	R-HSA-202733	Cell surface interactions at the vascular wall	-8.40805	-6.00888	338,960,2734,3512,3683,3684,3688,3690,6693	APOB,CD44,GLG1,JCHAIN,ITGAL,ITGAM,ITGB1,ITGB3,SPN
16_Member	GO Biological Processes	GO:0033627	cell adhesion mediated by integrin	-7.94914	-5.61762	3674,3683,3684,3688,3690,7448	ITGA2B,ITGAL,ITGAM,ITGB1,ITGB3,VTN
16_Member	KEGG Pathway	hsa04810	Regulation of actin cytoskeleton	-7.57931	-5.27607	727,1072,2934,3674,3683,3684,3688,3690,5216,7414	C5,CFL1,GSN,ITGA2B,ITGAL,ITGAM,ITGB1,ITGB3,PFN1,VCL
16_Member	Canonical Pathways	M47	PID INTEGRIN CS PATHWAY	-7.27287	-5.02468	3674,3683,3684,3688,3690	ITGA2B,ITGAL,ITGAM,ITGB1,ITGB3
16_Member	GO Biological Processes	GO:0007229	integrin-mediated signaling pathway	-7.02583	-4.81081	335,3674,3683,3684,3688,3690,7094	APOA1,ITGA2B,ITGAL,ITGAM,ITGB1,ITGB3,TLN1
16_Member	WikiPathways	WP185	Integrin-mediated cell adhesion	-6.78081	-4.59362	3674,3683,3684,3688,3690,7094,7414	ITGA2B,ITGAL,ITGAM,ITGB1,ITGB3,TLN1,VCL
16_Member	Reactome Gene Sets	R-HSA-3000178	ECM proteoglycans	-6.24366	-4.1281	3674,3688,3690,4060,7448,63923	ITGA2B,ITGB1,ITGB3,LUM,VTN,TNN
16_Member	KEGG Pathway	hsa04512	ECM-receptor interaction	-5.86607	-3.79167	960,3674,3688,3690,7448,63923	CD44,ITGA2B,ITGB1,ITGB3,VTN,TNN
16_Member	KEGG Pathway	hsa04015	Rap1 signaling pathway	-5.71748	-3.66118	3674,3683,3684,3688,3690,5216,5590,7094	ITGA2B,ITGAL,ITGAM,ITGB1,ITGB3,PFN1,PRKCZ,TLN1
16_Member	WikiPathways	WP4541	Hippo-Merlin signaling dysregulation	-5.06111	-3.09095	960,3674,3683,3684,3688,3690	CD44,ITGA2B,ITGAL,ITGAM,ITGB1,ITGB3
16_Member	WikiPathways	WP2572	Primary focal segmental glomerulosclerosis (FSGS)	-5.00778	-3.04124	3688,3690,7094,7414,7448	ITGB1,ITGB3,TLN1,VCL,VTN
16_Member	Reactome Gene Sets	R-HSA-2129379	Molecules associated with elastic fibres	-4.86616	-2.91029	3688,3690,7448,8425	ITGB1,ITGB3,VTN,LTBP4
16_Member	WikiPathways	WP306	Focal adhesion	-4.85442	-2.90032	3674,3688,3690,7094,7414,7448,63923	ITGA2B,ITGB1,ITGB3,TLN1,VCL,VTN,TNN
16_Member	KEGG Pathway	hsa04510	Focal adhesion	-4.78446	-2.84546	3674,3688,3690,7094,7414,7448,63923	ITGA2B,ITGB1,ITGB3,TLN1,VCL,VTN,TNN
16_Member	Reactome Gene Sets	R-HSA-1566948	Elastic fibre formation	-4.56248	-2.64689	3688,3690,7448,8425	ITGB1,ITGB3,VTN,LTBP4
16_Member	KEGG Pathway	hsa05410	Hypertrophic cardiomyopathy	-4.53518	-2.62595	3674,3688,3690,7171,7273	ITGA2B,ITGB1,ITGB3,TPM4,TTN
16_Member	KEGG Pathway	hsa05414	Dilated cardiomyopathy	-4.40007	-2.52573	3674,3688,3690,7171,7273	ITGA2B,ITGB1,ITGB3,TPM4,TTN
16_Member	KEGG Pathway	hsa04640	Hematopoietic cell lineage	-4.33591	-2.47165	929,960,3674,3684,3690	CD14,CD44,ITGA2B,ITGAM,ITGB3
16_Member	KEGG Pathway	hsa05165	Human papillomavirus infection	-4.28611	-2.42892	3674,3688,3690,5590,5743,7448,7482,63923	ITGA2B,ITGB1,ITGB3,PRKCZ,PTGS2,VTN,WNT2B,TNN
16_Member	Reactome Gene Sets	R-HSA-3000171	Non-integrin membrane-ECM interactions	-4.05685	-2.23977	3688,3690,7276,7448	ITGB1,ITGB3,TTR,VTN
16_Member	KEGG Pathway	hsa05205	Proteoglycans in cancer	-3.78096	-2.00643	960,3688,3690,4060,7448,7482	CD44,ITGB1,ITGB3,LUM,VTN,WNT2B
16_Member	Canonical Pathways	M160	PID AVB3 INTEGRIN PATHWAY	-3.67377	-1.90727	3690,7094,7414,7448	ITGB3,TLN1,VCL,VTN
16_Member	WikiPathways	WP3932	Focal adhesion: PI3K-Akt-mTOR-signaling pathway	-2.89475	-1.22883	3674,3683,3688,3690,7448,63923	ITGA2B,ITGAL,ITGB1,ITGB3,VTN,TNN
16_Member	GO Biological Processes	GO:0048598	embryonic morphogenesis	-2.08086	-0.514503	3688,3690,5216,5950,6647,7448,23059	ITGB1,ITGB3,PFN1,RBP4,SOD1,VTN,CLUAP1
17_Summary	GO Biological Processes	GO:0032102	negative regulation of response to external stimulus	-8.33553	-5.94601	2,335,348,710,727,2243,2244,2266,5340,6288,6647,7001,7448,7534,462,718,3263,301,929,3929	A2M,APOA1,APOE,SERPING1,C5,FGA,FGB,FGG,PLG,SAA1,SOD1,PRDX2,VTN,YWHAZ,SERPINC1,C3,HPX,ANXA1,CD14,LBP
17_Member	GO Biological Processes	GO:0032102	negative regulation of response to external stimulus	-8.33553	-5.94601	2,335,348,710,727,2243,2244,2266,5340,6288,6647,7001,7448,7534	A2M,APOA1,APOE,SERPING1,C5,FGA,FGB,FGG,PLG,SAA1,SOD1,PRDX2,VTN,YWHAZ
17_Member	PANTHER Pathway	P00037	Ionotropic glutamate receptor pathway	-6.25244	-4.16156	2,462,718	A2M,SERPINC1,C3
17_Member	GO Biological Processes	GO:0002920	regulation of humoral immune response	-4.44787	-2.56171	2,710,718,3263	A2M,SERPING1,C3,HPX
17_Member	GO Biological Processes	GO:0030449	regulation of complement activation	-4.38146	-2.63431	2,710,718	A2M,SERPING1,C3
17_Member	Reactome Gene Sets	R-HSA-140837	Intrinsic Pathway of Fibrin Clot Formation	-4.32173	-2.5849	2,462,710	A2M,SERPINC1,SERPING1
17_Member	GO Biological Processes	GO:0031348	negative regulation of defense response	-3.64853	-1.8843	2,335,348,710,6288,6647,7534	A2M,APOA1,APOE,SERPING1,SAA1,SOD1,YWHAZ
17_Member	GO Biological Processes	GO:0002698	negative regulation of immune effector process	-3.22697	-1.69332	2,301,335,710	A2M,ANXA1,APOA1,SERPING1
17_Member	GO Biological Processes	GO:0002831	regulation of response to biotic stimulus	-3.21106	-1.48575	2,348,710,929,3263,3929,7001,7534	A2M,APOE,SERPING1,CD14,HPX,LBP,PRDX2,YWHAZ
17_Member	GO Biological Processes	GO:0045088	regulation of innate immune response	-3.05857	-1.35935	2,348,710,929,3263,3929,7534	A2M,APOE,SERPING1,CD14,HPX,LBP,YWHAZ
17_Member	GO Biological Processes	GO:0002832	negative regulation of response to biotic stimulus	-2.69292	-1.05193	2,710,7001,7534	A2M,SERPING1,PRDX2,YWHAZ
17_Member	GO Biological Processes	GO:0050777	negative regulation of immune response	-2.08083	-0.514503	2,301,710,7534	A2M,ANXA1,SERPING1,YWHAZ
18_Summary	GO Biological Processes	GO:0030036	actin cytoskeleton organization	-7.56095	-5.26161	301,391,1072,2934,3688,3936,4703,5216,7094,7171,7273,23384,65108,84033,4060,374454,23345,80005	ANXA1,RHOG,CFL1,GSN,ITGB1,LCP1,NEB,PFN1,TLN1,TPM4,TTN,SPECC1L,MARCKSL1,OBSCN,LUM,KRT77,SYNE1,DOCK5
18_Member	GO Biological Processes	GO:0030036	actin cytoskeleton organization	-7.56095	-5.26161	301,391,1072,2934,3688,3936,4703,5216,7094,7171,7273,23384,65108,84033	ANXA1,RHOG,CFL1,GSN,ITGB1,LCP1,NEB,PFN1,TLN1,TPM4,TTN,SPECC1L,MARCKSL1,OBSCN
18_Member	GO Biological Processes	GO:0030029	actin filament-based process	-6.98468	-4.776	301,391,1072,2934,3688,3936,4703,5216,7094,7171,7273,23384,65108,84033	ANXA1,RHOG,CFL1,GSN,ITGB1,LCP1,NEB,PFN1,TLN1,TPM4,TTN,SPECC1L,MARCKSL1,OBSCN
18_Member	GO Biological Processes	GO:0097435	supramolecular fiber organization	-5.57254	-3.52501	391,1072,2934,3688,3936,4060,4703,7171,7273,65108,84033,374454	RHOG,CFL1,GSN,ITGB1,LCP1,LUM,NEB,TPM4,TTN,MARCKSL1,OBSCN,KRT77
18_Member	GO Biological Processes	GO:0007015	actin filament organization	-5.02271	-3.05436	391,1072,2934,3936,4703,7171,7273,65108	RHOG,CFL1,GSN,LCP1,NEB,TPM4,TTN,MARCKSL1
18_Member	GO Biological Processes	GO:0042692	muscle cell differentiation	-3.1038	-1.40066	3688,4703,7273,23345,80005,84033	ITGB1,NEB,TTN,SYNE1,DOCK5,OBSCN
19_Summary	Canonical Pathways	M12	PID RHOA PATHWAY	-7.34865	-5.1073	1072,3688,5590,7094,7414,5216,6510,7171,7534,11130,80005,85236,391,1536,929,960,10464,84984,3690	CFL1,ITGB1,PRKCZ,TLN1,VCL,PFN1,SLC1A5,TPM4,YWHAZ,ZWINT,DOCK5,H2BC12,RHOG,CYBB,CD14,CD44,PIBF1,CEP19,ITGB3
19_Member	Canonical Pathways	M12	PID RHOA PATHWAY	-7.34865	-5.1073	1072,3688,5590,7094,7414	CFL1,ITGB1,PRKCZ,TLN1,VCL
19_Member	Reactome Gene Sets	R-HSA-194315	Signaling by Rho GTPases	-5.59563	-3.6069	1072,3688,5216,5590,6510,7171,7534,11130,80005,85236	CFL1,ITGB1,PFN1,PRKCZ,SLC1A5,TPM4,YWHAZ,ZWINT,DOCK5,H2BC12
19_Member	Reactome Gene Sets	R-HSA-9716542	Signaling by Rho GTPases, Miro GTPases and RHOBTB3	-5.50931	-3.53366	1072,3688,5216,5590,6510,7171,7534,11130,80005,85236	CFL1,ITGB1,PFN1,PRKCZ,SLC1A5,TPM4,YWHAZ,ZWINT,DOCK5,H2BC12
19_Member	Reactome Gene Sets	R-HSA-195258	RHO GTPase Effectors	-5.22027	-3.2198	391,1072,1536,3688,5216,5590,7534,11130,85236	RHOG,CFL1,CYBB,ITGB1,PFN1,PRKCZ,YWHAZ,ZWINT,H2BC12
19_Member	KEGG Pathway	hsa05131	Shigellosis	-4.81208	-2.99755	929,960,3688,5216,7094,7414	CD14,CD44,ITGB1,PFN1,TLN1,VCL
19_Member	Canonical Pathways	M281	PID FAK PATHWAY	-3.54878	-1.94506	3688,7094,7414	ITGB1,TLN1,VCL
19_Member	Reactome Gene Sets	R-HSA-373755	Semaphorin interactions	-3.4245	-1.84972	1072,3688,7094	CFL1,ITGB1,TLN1
19_Member	Canonical Pathways	M124	PID CXCR4 PATHWAY	-2.87931	-1.41725	1072,3688,5590	CFL1,ITGB1,PRKCZ
19_Member	Reactome Gene Sets	R-HSA-5663220	RHO GTPases Activate Formins	-2.46364	-1.08496	3688,5216,11130	ITGB1,PFN1,ZWINT
19_Member	GO Biological Processes	GO:0051656	establishment of organelle localization	-2.33879	-0.739193	1072,3688,5590,7534,10464,84984	CFL1,ITGB1,PRKCZ,YWHAZ,PIBF1,CEP19
19_Member	Reactome Gene Sets	R-HSA-422475	Axon guidance	-2.17169	-0.851295	1072,3688,3690,5216,7094	CFL1,ITGB1,ITGB3,PFN1,TLN1
19_Member	KEGG Pathway	hsa04360	Axon guidance	-2.14735	-0.831818	1072,3688,5590	CFL1,ITGB1,PRKCZ
19_Member	Reactome Gene Sets	R-HSA-9675108	Nervous system development	-2.09305	-0.786669	1072,3688,3690,5216,7094	CFL1,ITGB1,ITGB3,PFN1,TLN1
20_Summary	GO Biological Processes	GO:0098869	cellular oxidant detoxification	-7.25944	-5.01469	213,348,3240,5743,6647,7001,55937,301,347,7732,8876,3512,3688,5950,7414,6510,1401	ALB,APOE,HP,PTGS2,SOD1,PRDX2,APOM,ANXA1,APOD,RNF112,VNN1,JCHAIN,ITGB1,RBP4,VCL,SLC1A5,CRP
20_Member	GO Biological Processes	GO:0098869	cellular oxidant detoxification	-7.25944	-5.01469	213,348,3240,5743,6647,7001,55937	ALB,APOE,HP,PTGS2,SOD1,PRDX2,APOM
20_Member	GO Biological Processes	GO:1990748	cellular detoxification	-6.638	-4.46553	213,348,3240,5743,6647,7001,55937	ALB,APOE,HP,PTGS2,SOD1,PRDX2,APOM
20_Member	GO Biological Processes	GO:0097237	cellular response to toxic substance	-6.39826	-4.26323	213,348,3240,5743,6647,7001,55937	ALB,APOE,HP,PTGS2,SOD1,PRDX2,APOM
20_Member	GO Biological Processes	GO:0098754	detoxification	-6.22532	-4.11732	213,348,3240,5743,6647,7001,55937	ALB,APOE,HP,PTGS2,SOD1,PRDX2,APOM
20_Member	GO Biological Processes	GO:0006979	response to oxidative stress	-4.73621	-2.80595	301,347,348,3240,5743,6647,7001,7732,8876	ANXA1,APOD,APOE,HP,PTGS2,SOD1,PRDX2,RNF112,VNN1
20_Member	GO Biological Processes	GO:0009636	response to toxic substance	-4.56027	-2.64628	213,348,3240,5743,6647,7001,55937	ALB,APOE,HP,PTGS2,SOD1,PRDX2,APOM
20_Member	GO Biological Processes	GO:0000302	response to reactive oxygen species	-4.3827	-2.63431	301,347,3240,6647,7001	ANXA1,APOD,HP,SOD1,PRDX2
20_Member	GO Biological Processes	GO:0001894	tissue homeostasis	-4.37808	-2.50664	213,3512,3688,5743,5950,6647,7414	ALB,JCHAIN,ITGB1,PTGS2,RBP4,SOD1,VCL
20_Member	GO Biological Processes	GO:0060249	anatomical structure homeostasis	-4.37808	-2.50664	213,3512,3688,5743,5950,6647,7414	ALB,JCHAIN,ITGB1,PTGS2,RBP4,SOD1,VCL
20_Member	GO Biological Processes	GO:0048871	multicellular organismal-level homeostasis	-3.94847	-2.1538	213,301,3512,3688,5743,5950,6510,6647,7001,7414	ALB,ANXA1,JCHAIN,ITGB1,PTGS2,RBP4,SLC1A5,SOD1,PRDX2,VCL
20_Member	GO Biological Processes	GO:2000377	regulation of reactive oxygen species metabolic process	-3.51814	-1.91932	1401,3240,6647,7001	CRP,HP,SOD1,PRDX2
20_Member	GO Biological Processes	GO:0042542	response to hydrogen peroxide	-2.83036	-1.37722	301,3240,6647	ANXA1,HP,SOD1
20_Member	GO Biological Processes	GO:0001895	retina homeostasis	-2.69484	-1.26889	213,3512,6647	ALB,JCHAIN,SOD1
20_Member	GO Biological Processes	GO:0034614	cellular response to reactive oxygen species	-2.5927	-1.18764	301,6647,7001	ANXA1,SOD1,PRDX2
20_Member	GO Biological Processes	GO:0048872	homeostasis of number of cells	-2.57905	-1.17695	301,6510,6647,7001	ANXA1,SLC1A5,SOD1,PRDX2
20_Member	GO Biological Processes	GO:0002262	myeloid cell homeostasis	-2.51716	-1.12717	301,6510,6647	ANXA1,SLC1A5,SOD1

## Sheet: 4.6
Pathway and process enrichment analysis of rhythmic (in mice, primates, and humans) malaria-associated host genes in non-severe vivax malaria (NSVM)
Group ID	Category	Term	Description	LogP	Log(q-value)		Genes	Symbols
1_Summary	KEGG Pathway	mmu04610	Complement and coagulation cascades	-21.5366	-17.2692	3.16274e-08	11905,12258,12266,12630,12759,14061,14161,15139,16644,18815,20700,22370,22371,58992,69379,99571,109828,110135,232345,11816,20202,21672,21825,12944,14268,14580,17886,20655,21923,22003,54426,56193,76905,108101,56744,63873,215449,16803,238055,11806,17855,20317,209558,11461,78388,17022,67938,17196,232371,20112,51792,12289,19662,22138,12349,72194,320405,16009,68813,14630,57741,70369,110355,14806	Serpinc1,Serping1,C3,Cfi,Clu,F2,Fga,Hc,Kng1,Plg,Serpina1a,Vtn,Vwf,F12,C8g,Fgg,C7,Fgb,A2m,Apoe,S100a9,Prdx2,Thbs1,Crp,Fn1,Gfap,Myh9,Sod1,Tnc,Tpm1,Hgfac,Plek,Lrg1,Fermt3,Pf4,Trpv4,Rap1b,Lbp,Apob,Apoa1,Mvk,Serpinf1,Enpp3,Actb,Mvp,Lum,Myl12b,Mbp,C1rl,Rps6ka2,Ppp2r1a,Cacna1d,Rbp4,Ttn,Car2,Fbxl20,Cadps2,Igfbp3,Dock5,Gclm,Noc2l,Bag5,Grk2,Grik2
1_Member	KEGG Pathway	mmu04610	Complement and coagulation cascades - Mus musculus (house mouse)	-21.5366	-17.2692	3.16274e-08	11905,12258,12266,12630,12759,14061,14161,15139,16644,18815,20700,22370,22371,58992,69379,99571,109828,110135,232345	Serpinc1,Serping1,C3,Cfi,Clu,F2,Fga,Hc,Kng1,Plg,Serpina1a,Vtn,Vwf,F12,C8g,Fgg,C7,Fgb,A2m
1_Member	GO Biological Processes	GO:0030193	regulation of blood coagulation	-17.486	-13.8207	9.94853e-07	11816,11905,12258,14061,14161,16644,18815,20202,21672,21825,22370,22371,58992,99571,110135	Apoe,Serpinc1,Serping1,F2,Fga,Kng1,Plg,S100a9,Prdx2,Thbs1,Vtn,Vwf,F12,Fgg,Fgb
1_Member	GO Biological Processes	GO:1900046	regulation of hemostasis	-17.287	-13.7186	1.10178e-06	11816,11905,12258,14061,14161,16644,18815,20202,21672,21825,22370,22371,58992,99571,110135	Apoe,Serpinc1,Serping1,F2,Fga,Kng1,Plg,S100a9,Prdx2,Thbs1,Vtn,Vwf,F12,Fgg,Fgb
1_Member	GO Biological Processes	GO:0050818	regulation of coagulation	-17.0001	-13.5655	1.28407e-06	11816,11905,12258,14061,14161,16644,18815,20202,21672,21825,22370,22371,58992,99571,110135	Apoe,Serpinc1,Serping1,F2,Fga,Kng1,Plg,S100a9,Prdx2,Thbs1,Vtn,Vwf,F12,Fgg,Fgb
1_Member	GO Biological Processes	GO:0009611	response to wounding	-13.2215	-10.068	4.24137e-05	11905,12258,12266,12944,14061,14161,14268,14580,15139,16644,17886,18815,20655,21923,22003,22371,54426,56193,58992,76905,99571,108101,110135	Serpinc1,Serping1,C3,Crp,F2,Fga,Fn1,Gfap,Hc,Kng1,Myh9,Plg,Sod1,Tnc,Tpm1,Vwf,Hgfac,Plek,F12,Lrg1,Fgg,Fermt3,Fgb
1_Member	Reactome Gene Sets	R-MMU-140877	Formation of Fibrin Clot (Clotting Cascade)	-13.0561	-9.96477	4.70277e-05	11905,12258,14061,14161,22371,56744,58992,99571,110135,232345	Serpinc1,Serping1,F2,Fga,Vwf,Pf4,F12,Fgg,Fgb,A2m
1_Member	GO Biological Processes	GO:0061041	regulation of wound healing	-12.9883	-9.92499	4.89362e-05	11816,11905,12258,14061,14161,16644,18815,20202,21672,21825,22370,22371,58992,99571,110135	Apoe,Serpinc1,Serping1,F2,Fga,Kng1,Plg,S100a9,Prdx2,Thbs1,Vtn,Vwf,F12,Fgg,Fgb
1_Member	GO Biological Processes	GO:0042060	wound healing	-12.6309	-9.5939	6.81434e-05	11905,12258,12266,12944,14061,14161,14268,16644,17886,18815,22003,22371,54426,56193,58992,76905,99571,108101,110135	Serpinc1,Serping1,C3,Crp,F2,Fga,Fn1,Kng1,Myh9,Plg,Tpm1,Vwf,Hgfac,Plek,F12,Lrg1,Fgg,Fermt3,Fgb
1_Member	GO Biological Processes	GO:0007596	blood coagulation	-12.393	-9.42123	8.09861e-05	11905,12258,12266,14061,14161,16644,18815,22371,54426,56193,58992,99571,108101,110135	Serpinc1,Serping1,C3,F2,Fga,Kng1,Plg,Vwf,Hgfac,Plek,F12,Fgg,Fermt3,Fgb
[truncated: 307 more rows]
