# Supplementary material for: A comprehensive rhythmicity analysis of host proteins and immune factors involved in malaria pathogenesis to decipher the importance of host circadian clock in malaria
Source: Front Immunol. 2023 Aug 10;14:1210299. doi: 10.3389/fimmu.2023.1210299 (PMC10449258; doi:10.3389/fimmu.2023.1210299)
Supplement: Supplementary Table 5 — Pathway and process enrichment analysis of overlapping (in mice, primates, and humans) malaria-associated immunity genes. [file Table_5.xlsx]

## Sheet: 5.1
Table S5: Pathway and process enrichment analysis of overlapping (in mice, primates and humans) malaria-associated immunity genes
GroupID	Category	Term	Description	LogP	Log(q-value)	InTerm_InList	Genes	Symbols
1_Summary	GO Biological Processes	GO:0002237	Response To Molecule Of Bacterial Origin	-15.9607	-11.6119	16/345	133,249,728,1051,1236,4208,4792,7096,7099,7128,10221,10892,11213,23643,27250,55122,2289,59338,2288,3949,54541,1647,1462,604,2308,6934,9267,23048,6775,8809,2339,6304,10538,6925,6507,30011,9459,9709	ADM,ALPL,C5AR1,CEBPB,CCR7,MEF2C,NFKBIA,TLR1,TLR4,TNFAIP3,TRIB1,MALT1,IRAK3,LY96,PDCD4,AKIRIN2,FKBP5,PLEKHA1,FKBP4,LDLR,DDIT4,GADD45A,VCAN,BCL6,FOXO1,TCF7L2,CYTH1,FNBP1,STAT4,IL18R1,FNTA,SATB1,BATF,TCF4,SLC1A3,SH3KBP1,ARHGEF6,HERPUD1
1_Member	GO Biological Processes	GO:0002237	Response To Molecule Of Bacterial Origin	-15.9607	-11.6119	16/345	133,249,728,1051,1236,4208,4792,7096,7099,7128,10221,10892,11213,23643,27250,55122	ADM,ALPL,C5AR1,CEBPB,CCR7,MEF2C,NFKBIA,TLR1,TLR4,TNFAIP3,TRIB1,MALT1,IRAK3,LY96,PDCD4,AKIRIN2
1_Member	GO Biological Processes	GO:0032496	Response To Lipopolysaccharide	-13.5457	-9.49793	14/324	133,249,1051,1236,4208,4792,7099,7128,10221,10892,11213,23643,27250,55122	ADM,ALPL,CEBPB,CCR7,MEF2C,NFKBIA,TLR4,TNFAIP3,TRIB1,MALT1,IRAK3,LY96,PDCD4,AKIRIN2
1_Member	GO Biological Processes	GO:0009617	Response To Bacterium	-11.8095	-7.93782	17/758	133,249,728,1051,1236,2289,4208,4792,7096,7099,7128,10221,10892,11213,23643,27250,55122	ADM,ALPL,C5AR1,CEBPB,CCR7,FKBP5,MEF2C,NFKBIA,TLR1,TLR4,TNFAIP3,TRIB1,MALT1,IRAK3,LY96,PDCD4,AKIRIN2
1_Member	GO Biological Processes	GO:0071219	Cellular Response To Molecule Of Bacterial Origin	-8.65587	-5.00605	9/217	1051,4208,4792,7096,7099,7128,10892,23643,27250	CEBPB,MEF2C,NFKBIA,TLR1,TLR4,TNFAIP3,MALT1,LY96,PDCD4
1_Member	GO Biological Processes	GO:0071216	Cellular Response To Biotic Stimulus	-8.21109	-4.7074	9/244	1051,4208,4792,7096,7099,7128,10892,23643,27250	CEBPB,MEF2C,NFKBIA,TLR1,TLR4,TNFAIP3,MALT1,LY96,PDCD4
1_Member	GO Biological Processes	GO:0002764	Immune Response-Regulating Signaling Pathway	-7.74626	-4.4729	10/374	728,4208,4792,7096,7099,7128,10892,11213,23643,59338	C5AR1,MEF2C,NFKBIA,TLR1,TLR4,TNFAIP3,MALT1,IRAK3,LY96,PLEKHA1
1_Member	GO Biological Processes	GO:0071222	Cellular Response To Lipopolysaccharide	-7.5343	-4.33163	8/205	1051,4208,4792,7099,7128,10892,23643,27250	CEBPB,MEF2C,NFKBIA,TLR4,TNFAIP3,MALT1,LY96,PDCD4
1_Member	GO Biological Processes	GO:0071396	Cellular Response To Lipid	-7.37429	-4.25595	11/528	1051,2288,3949,4208,4792,7099,7128,10892,23643,27250,54541	CEBPB,FKBP4,LDLR,MEF2C,NFKBIA,TLR4,TNFAIP3,MALT1,LY96,PDCD4,DDIT4
1_Member	GO Biological Processes	GO:0002221	Pattern Recognition Receptor Signaling Pathway	-6.94202	-3.99545	6/97	4792,7096,7099,7128,11213,23643	NFKBIA,TLR1,TLR4,TNFAIP3,IRAK3,LY96
1_Member	KEGG Pathway	hsa04064	Nf-Kappa B Signaling Pathway	-6.76137	-3.87498	6/104	1647,4792,7099,7128,10892,23643	GADD45A,NFKBIA,TLR4,TNFAIP3,MALT1,LY96
1_Member	Reactome Gene Sets	R-HSA-166058	Myd88:Mal(Tirap) Cascade Initiated On Plasma Membrane	-6.54715	-3.77051	6/113	4208,4792,7096,7099,11213,23643	MEF2C,NFKBIA,TLR1,TLR4,IRAK3,LY96
1_Member	Reactome Gene Sets	R-HSA-168188	Toll Like Receptor TLR6:TLR2 Cascade	-6.54715	-3.77051	6/113	4208,4792,7096,7099,11213,23643	MEF2C,NFKBIA,TLR1,TLR4,IRAK3,LY96
1_Member	GO Biological Processes	GO:0002224	Toll-Like Receptor Signaling Pathway	-6.54712	-3.77051	5/59	4792,7096,7099,11213,23643	NFKBIA,TLR1,TLR4,IRAK3,LY96
1_Member	Canonical Pathways	M264	PIDToll Endogenous Pathway	-6.53951	-3.77051	4/24	1462,7096,7099,23643	VCAN,TLR1,TLR4,LY96
1_Member	Reactome Gene Sets	R-HSA-168179	Toll Like Receptor TLR1:TLR2 Cascade	-6.47974	-3.73301	6/116	4208,4792,7096,7099,11213,23643	MEF2C,NFKBIA,TLR1,TLR4,IRAK3,LY96
1_Member	Reactome Gene Sets	R-HSA-181438	Toll Like Receptor 2 (TLR2) Cascade	-6.47974	-3.73301	6/116	4208,4792,7096,7099,11213,23643	MEF2C,NFKBIA,TLR1,TLR4,IRAK3,LY96
1_Member	GO Biological Processes	GO:0031347	Regulation Of Defense Response	-6.27713	-3.55241	11/680	604,1051,1236,3949,4208,4792,7099,7128,11213,27250,55122	BCL6,CEBPB,CCR7,LDLR,MEF2C,NFKBIA,TLR4,TNFAIP3,IRAK3,PDCD4,AKIRIN2
1_Member	GO Biological Processes	GO:0031349	Positive Regulation Of Defense Response	-6.19354	-3.50424	8/307	1051,1236,3949,4208,4792,7099,27250,55122	CEBPB,CCR7,LDLR,MEF2C,NFKBIA,TLR4,PDCD4,AKIRIN2
1_Member	Reactome Gene Sets	R-HSA-5260271	Diseases Of Immune System	-6.07346	-3.42364	4/31	4792,7096,7099,23643	NFKBIA,TLR1,TLR4,LY96
1_Member	Reactome Gene Sets	R-HSA-5602358	Diseases Associated With The TLR Signaling Cascade	-6.07346	-3.42364	4/31	4792,7096,7099,23643	NFKBIA,TLR1,TLR4,LY96
1_Member	KEGG Pathway	hsa04936	Alcoholic Liver Disease	-5.96302	-3.33023	6/142	728,2308,4792,6934,7099,23643	C5AR1,FOXO1,NFKBIA,TCF7L2,TLR4,LY96
1_Member	Reactome Gene Sets	R-HSA-166016	Toll Like Receptor 4 (TLR4) Cascade	-5.89255	-3.26804	6/146	4208,4792,7096,7099,11213,23643	MEF2C,NFKBIA,TLR1,TLR4,IRAK3,LY96
1_Member	GO Biological Processes	GO:0032103	Positive Regulation Of Response To External Stimulus	-5.84556	-3.23713	9/464	728,1051,1236,3949,4792,7099,23643,27250,55122	C5AR1,CEBPB,CCR7,LDLR,NFKBIA,TLR4,LY96,PDCD4,AKIRIN2
1_Member	GO Biological Processes	GO:0050729	Positive Regulation Of Inflammatory Response	-5.75758	-3.18543	6/154	1051,1236,3949,4792,7099,27250	CEBPB,CCR7,LDLR,NFKBIA,TLR4,PDCD4
1_Member	GO Biological Processes	GO:0031663	Lipopolysaccharide-Mediated Signaling Pathway	-5.66231	-3.09885	4/39	4792,7099,10892,23643	NFKBIA,TLR4,MALT1,LY96
1_Member	GO Biological Processes	GO:0032490	Detection Of Molecule Of Bacterial Origin	-5.56762	-3.01122	3/12	7096,7099,23643	TLR1,TLR4,LY96
1_Member	Reactome Gene Sets	R-HSA-168898	Toll-Like Receptor Cascades	-5.53846	-2.98901	6/168	4208,4792,7096,7099,11213,23643	MEF2C,NFKBIA,TLR1,TLR4,IRAK3,LY96
1_Member	GO Biological Processes	GO:0070423	Nucleotide-Binding Oligomerization Domain Containing Signaling Pathway	-5.35041	-2.84672	3/14	4792,7099,7128	NFKBIA,TLR4,TNFAIP3
1_Member	GO Biological Processes	GO:0035872	Nucleotide-Binding Domain, Leucine Rich Repeat Containing Receptor Signaling Pathway	-5.25424	-2.77468	3/15	4792,7099,7128	NFKBIA,TLR4,TNFAIP3
1_Member	GO Biological Processes	GO:0050727	Regulation Of Inflammatory Response	-5.23077	-2.75703	8/414	604,1051,1236,3949,4792,7099,7128,27250	BCL6,CEBPB,CCR7,LDLR,NFKBIA,TLR4,TNFAIP3,PDCD4
1_Member	WikiPathways	WP5055	Burn Wound Healing	-5.1421	-2.69094	5/113	4792,7096,7099,7128,23643	NFKBIA,TLR1,TLR4,TNFAIP3,LY96
1_Member	Reactome Gene Sets	R-HSA-5602498	Myd88 Deficiency (TLR2/4)	-5.08121	-2.65149	3/17	7096,7099,23643	TLR1,TLR4,LY96
1_Member	Reactome Gene Sets	R-HSA-5603041	Irak4 Deficiency (TLR2/4)	-5.00276	-2.59349	3/18	7096,7099,23643	TLR1,TLR4,LY96
1_Member	GO Biological Processes	GO:0034142	Toll-Like Receptor 4 Signaling Pathway	-4.92886	-2.54855	3/19	4792,7099,23643	NFKBIA,TLR4,LY96
1_Member	Reactome Gene Sets	R-HSA-5686938	Regulation Of TLR By Endogenous Ligand	-4.7928	-2.44401	3/21	7096,7099,23643	TLR1,TLR4,LY96
1_Member	Canonical Pathways	M37	PIDNfkappab Canonical Pathway	-4.6699	-2.33814	3/23	4792,7128,10892	NFKBIA,TNFAIP3,MALT1
1_Member	KEGG Pathway	hsa05131	Shigellosis	-4.58479	-2.27739	6/247	2308,4792,7099,9267,10892,23048	FOXO1,NFKBIA,TLR4,CYTH1,MALT1,FNBP1
1_Member	GO Biological Processes	GO:0098581	Detection Of External Biotic Stimulus	-4.55786	-2.26597	3/25	7096,7099,23643	TLR1,TLR4,LY96
1_Member	GO Biological Processes	GO:0002753	Cytoplasmic Pattern Recognition Receptor Signaling Pathway	-4.40644	-2.1634	3/28	4792,7099,7128	NFKBIA,TLR4,TNFAIP3
1_Member	WikiPathways	WP5098	T-Cell Activation Sars-Cov-2	-4.24749	-2.02903	4/88	4792,6775,8809,10892	NFKBIA,STAT4,IL18R1,MALT1
1_Member	Reactome Gene Sets	R-HSA-975138	Traf6 Mediated Induction Of NFkBAnd Map Kinases Upon TLR7/8 Or 9 Activation	-3.98118	-1.84191	4/103	4208,4792,7099,23643	MEF2C,NFKBIA,TLR4,LY96
1_Member	WikiPathways	WP75	Toll-Like Receptor Signaling Pathway	-3.98118	-1.84191	4/103	4792,7096,7099,23643	NFKBIA,TLR1,TLR4,LY96
1_Member	GO Biological Processes	GO:0009595	Detection Of Biotic Stimulus	-3.96895	-1.83361	3/39	7096,7099,23643	TLR1,TLR4,LY96
1_Member	Reactome Gene Sets	R-HSA-975155	Myd88 Dependent Cascade Initiated On Endosome	-3.96492	-1.83361	4/104	4208,4792,7099,23643	MEF2C,NFKBIA,TLR4,LY96
1_Member	KEGG Pathway	hsa04620	Toll-Like Receptor Signaling Pathway	-3.96492	-1.83361	4/104	4792,7096,7099,23643	NFKBIA,TLR1,TLR4,LY96
1_Member	Reactome Gene Sets	R-HSA-168181	Toll Like Receptor 7/8 (TLR7/8) Cascade	-3.94882	-1.82013	4/105	4208,4792,7099,23643	MEF2C,NFKBIA,TLR4,LY96
1_Member	Reactome Gene Sets	R-HSA-168138	Toll Like Receptor 9 (TLR9) Cascade	-3.90148	-1.78058	4/108	4208,4792,7099,23643	MEF2C,NFKBIA,TLR4,LY96
1_Member	Reactome Gene Sets	R-HSA-166166	Myd88-Independent TLR4 Cascade	-3.87069	-1.7549	4/110	4208,4792,7099,23643	MEF2C,NFKBIA,TLR4,LY96
1_Member	Reactome Gene Sets	R-HSA-937061	Trif(Ticam1)-Mediated TLR4 Signaling	-3.87069	-1.7549	4/110	4208,4792,7099,23643	MEF2C,NFKBIA,TLR4,LY96
1_Member	KEGG Pathway	hsa05145	Toxoplasmosis	-3.8405	-1.7417	4/112	3949,4792,7099,23643	LDLR,NFKBIA,TLR4,LY96
1_Member	Reactome Gene Sets	R-HSA-9707616	Heme Signaling	-3.72579	-1.64826	3/47	4208,7099,23643	MEF2C,TLR4,LY96
1_Member	KEGG Pathway	hsa05132	Salmonella Infection	-3.51239	-1.48374	5/249	4792,6934,7099,9267,23643	NFKBIA,TCF7L2,TLR4,CYTH1,LY96
1_Member	GO Biological Processes	GO:0030522	Intracellular Receptor Signaling Pathway	-3.40054	-1.402	4/146	2288,4792,7099,7128	FKBP4,NFKBIA,TLR4,TNFAIP3
1_Member	WikiPathways	WP5072	Modulators Of Tcr Signaling And T Cell Activation	-3.38977	-1.39847	3/61	4792,7128,10892	NFKBIA,TNFAIP3,MALT1
1_Member	Reactome Gene Sets	R-HSA-109581	Apoptosis	-3.05949	-1.13395	4/180	2339,6304,7099,23643	FNTA,SATB1,TLR4,LY96
1_Member	KEGG Pathway	hsa05235	Pd-L1 Expression And Pd-1 Checkpoint Pathway In Cancer	-2.91115	-1.01415	3/89	4792,7099,10538	NFKBIA,TLR4,BATF
1_Member	Reactome Gene Sets	R-HSA-1236974	Er-Phagosome Pathway	-2.89716	-1.00474	3/90	7096,7099,23643	TLR1,TLR4,LY96
1_Member	WikiPathways	WP2355	Corticotropin-Releasing Hormone Signaling Pathway	-2.86966	-0.984764	3/92	4792,6925,7099	NFKBIA,TCF4,TLR4
1_Member	Reactome Gene Sets	R-HSA-5357801	Programmed Cell Death	-2.81256	-0.945215	4/210	2339,6304,7099,23643	FNTA,SATB1,TLR4,LY96
1_Member	GO Biological Processes	GO:0009612	Response To Mechanical Stimulus	-2.80502	-0.939121	4/211	1647,4792,6507,7099	GADD45A,NFKBIA,SLC1A3,TLR4
1_Member	KEGG Pathway	hsa05417	LiPIDAnd Atherosclerosis	-2.77522	-0.916383	4/215	3949,4792,7099,23643	LDLR,NFKBIA,TLR4,LY96
1_Member	GO Biological Processes	GO:0032760	Positive Regulation Of Tumor Necrosis Factor Production	-2.70515	-0.868239	3/105	7096,7099,23643	TLR1,TLR4,LY96
1_Member	Reactome Gene Sets	R-HSA-1236975	Antigen Processing-Cross Presentation	-2.70515	-0.868239	3/105	7096,7099,23643	TLR1,TLR4,LY96
1_Member	GO Biological Processes	GO:1903557	Positive Regulation Of Tumor Necrosis Factor Superfamily Cytokine Production	-2.65888	-0.831231	3/109	7096,7099,23643	TLR1,TLR4,LY96
1_Member	Reactome Gene Sets	R-HSA-983705	Signaling By The B Cell Receptor (BCR)	-2.62537	-0.805494	3/112	4792,10892,30011	NFKBIA,MALT1,SH3KBP1
1_Member	WikiPathways	WP4630	Measles Virus Infection	-2.38777	-0.617618	3/136	4792,7099,7128	NFKBIA,TLR4,TNFAIP3
1_Member	KEGG Pathway	hsa05162	Measles	-2.36131	-0.593445	3/139	4792,7099,7128	NFKBIA,TLR4,TNFAIP3
1_Member	Reactome Gene Sets	R-HSA-73887	Death Receptor Signalling	-2.34402	-0.580685	3/141	4792,7128,9459	NFKBIA,TNFAIP3,ARHGEF6
1_Member	KEGG Pathway	hsa04217	Necroptosis	-2.19948	-0.4614	3/159	6775,7099,7128	STAT4,TLR4,TNFAIP3
1_Member	KEGG Pathway	hsa05161	Hepatitis B	-2.17714	-0.447444	3/162	4792,6775,7099	NFKBIA,STAT4,TLR4
1_Member	GO Biological Processes	GO:0072594	Establishment Of Protein Localization To Organelle	-2.06537	-0.361907	4/341	4792,7128,9709,55122	NFKBIA,TNFAIP3,HERPUD1,AKIRIN2
1_Member	KEGG Pathway	hsa04621	Nod-Like Receptor Signaling Pathway	-2.02618	-0.331564	3/184	4792,7099,7128	NFKBIA,TLR4,TNFAIP3
1_Member	Reactome Gene Sets	R-HSA-1280218	Adaptive Immune System	-2.02335	-0.329694	6/769	4792,7096,7099,10892,23643,30011	NFKBIA,TLR1,TLR4,MALT1,LY96,SH3KBP1
1_Member	GO Biological Processes	GO:0002833	Positive Regulation Of Response To Biotic Stimulus	-2.0009	-0.309162	3/188	7099,23643,55122	TLR4,LY96,AKIRIN2
2_Summary	GO Biological Processes	GO:0001819	Positive Regulation Of Cytokine Production	-11.1641	-7.4174	14/486	728,1051,1236,1604,4155,7096,7099,8809,10538,10892,11213,23601,23643,55122,133,604,7128,8807,9332	C5AR1,CEBPB,CCR7,CD55,MBP,TLR1,TLR4,IL18R1,BATF,MALT1,IRAK3,CLEC5A,LY96,AKIRIN2,ADM,BCL6,TNFAIP3,IL18RAP,CD163
2_Member	GO Biological Processes	GO:0001819	Positive Regulation Of Cytokine Production	-11.1641	-7.4174	14/486	728,1051,1236,1604,4155,7096,7099,8809,10538,10892,11213,23601,23643,55122	C5AR1,CEBPB,CCR7,CD55,MBP,TLR1,TLR4,IL18R1,BATF,MALT1,IRAK3,CLEC5A,LY96,AKIRIN2
2_Member	GO Biological Processes	GO:0006954	Inflammatory Response	-8.3548	-4.78416	12/537	133,604,728,1051,1236,7096,7099,7128,8807,8809,9332,23643	ADM,BCL6,C5AR1,CEBPB,CCR7,TLR1,TLR4,TNFAIP3,IL18RAP,IL18R1,CD163,LY96
2_Member	GO Biological Processes	GO:0032675	Regulation Of Interleukin-6 Production	-6.70308	-3.87263	7/176	1051,4155,7096,7099,7128,11213,55122	CEBPB,MBP,TLR1,TLR4,TNFAIP3,IRAK3,AKIRIN2
2_Member	GO Biological Processes	GO:0032755	Positive Regulation Of Interleukin-6 Production	-4.04796	-1.8823	4/99	4155,7096,7099,55122	MBP,TLR1,TLR4,AKIRIN2
2_Member	KEGG Pathway	hsa05152	Tuberculosis	-3.05949	-1.13395	4/180	1051,7096,7099,10892	CEBPB,TLR1,TLR4,MALT1
3_Summary	GO Biological Processes	GO:0045321	Leukocyte Activation	-8.02504	-4.57934	12/575	604,728,1236,4208,4783,5052,6146,7096,7099,8809,10538,10892,1051,7049,7128,10519,23601,1604,55122,3949,30011,11213,2289,4155,6925	BCL6,C5AR1,CCR7,MEF2C,NFIL3,PRDX1,RPL22,TLR1,TLR4,IL18R1,BATF,MALT1,CEBPB,TGFBR3,TNFAIP3,CIB1,CLEC5A,CD55,AKIRIN2,LDLR,SH3KBP1,IRAK3,FKBP5,MBP,TCF4
3_Member	GO Biological Processes	GO:0045321	Leukocyte Activation	-8.02504	-4.57934	12/575	604,728,1236,4208,4783,5052,6146,7096,7099,8809,10538,10892	BCL6,C5AR1,CCR7,MEF2C,NFIL3,PRDX1,RPL22,TLR1,TLR4,IL18R1,BATF,MALT1
3_Member	GO Biological Processes	GO:0002520	Immune System Development	-7.74251	-4.4729	13/746	604,1051,1236,4208,4783,6146,7049,7128,8809,10519,10538,10892,23601	BCL6,CEBPB,CCR7,MEF2C,NFIL3,RPL22,TGFBR3,TNFAIP3,IL18R1,CIB1,BATF,MALT1,CLEC5A
3_Member	GO Biological Processes	GO:0002819	Regulation Of Adaptive Immune Response	-7.6515	-4.41665	8/198	604,1604,4208,7128,8809,10538,10892,55122	BCL6,CD55,MEF2C,TNFAIP3,IL18R1,BATF,MALT1,AKIRIN2
3_Member	GO Biological Processes	GO:0030097	Hemopoiesis	-7.44712	-4.30245	12/649	604,1051,1236,4208,4783,6146,7049,8809,10519,10538,10892,23601	BCL6,CEBPB,CCR7,MEF2C,NFIL3,RPL22,TGFBR3,IL18R1,CIB1,BATF,MALT1,CLEC5A
3_Member	GO Biological Processes	GO:0002694	Regulation Of Leukocyte Activation	-7.29645	-4.21234	12/670	604,1051,1236,1604,3949,4208,7099,7128,10538,10892,30011,55122	BCL6,CEBPB,CCR7,CD55,LDLR,MEF2C,TLR4,TNFAIP3,BATF,MALT1,SH3KBP1,AKIRIN2
3_Member	GO Biological Processes	GO:0001775	Cell Activation	-7.12385	-4.07609	12/695	604,728,1236,4208,4783,5052,6146,7096,7099,8809,10538,10892	BCL6,C5AR1,CCR7,MEF2C,NFIL3,PRDX1,RPL22,TLR1,TLR4,IL18R1,BATF,MALT1
3_Member	GO Biological Processes	GO:0048534	Hematopoietic Or Lymphoid Organ Development	-7.09689	-4.07031	12/699	604,1051,1236,4208,4783,6146,7049,8809,10519,10538,10892,23601	BCL6,CEBPB,CCR7,MEF2C,NFIL3,RPL22,TGFBR3,IL18R1,CIB1,BATF,MALT1,CLEC5A
3_Member	GO Biological Processes	GO:0051249	Regulation Of Lymphocyte Activation	-7.01596	-4.00959	11/573	604,1051,1236,1604,4208,7099,7128,10538,10892,30011,55122	BCL6,CEBPB,CCR7,CD55,MEF2C,TLR4,TNFAIP3,BATF,MALT1,SH3KBP1,AKIRIN2
3_Member	GO Biological Processes	GO:0046649	Lymphocyte Activation	-6.91535	-3.99545	10/459	604,1236,4208,4783,5052,6146,7099,8809,10538,10892	BCL6,CCR7,MEF2C,NFIL3,PRDX1,RPL22,TLR4,IL18R1,BATF,MALT1
3_Member	GO Biological Processes	GO:0050865	Regulation Of Cell Activation	-6.91288	-3.99545	12/727	604,1051,1236,1604,3949,4208,7099,7128,10538,10892,30011,55122	BCL6,CEBPB,CCR7,CD55,LDLR,MEF2C,TLR4,TNFAIP3,BATF,MALT1,SH3KBP1,AKIRIN2
3_Member	GO Biological Processes	GO:0030099	Myeloid Cell Differentiation	-6.74016	-3.87263	8/260	604,1051,1236,4208,7049,10519,10538,23601	BCL6,CEBPB,CCR7,MEF2C,TGFBR3,CIB1,BATF,CLEC5A
3_Member	GO Biological Processes	GO:0002822	Regulation Of Adaptive Immune Response Based On Somatic Recombination Of Immune Receptors Built From Immunoglobulin Superfamily Domains	-6.60426	-3.78694	7/182	604,1604,4208,7128,8809,10538,10892	BCL6,CD55,MEF2C,TNFAIP3,IL18R1,BATF,MALT1
3_Member	GO Biological Processes	GO:0002718	Regulation Of Cytokine Production Involved In Immune Response	-6.43582	-3.69981	6/118	604,1604,7099,8809,10892,11213	BCL6,CD55,TLR4,IL18R1,MALT1,IRAK3
3_Member	GO Biological Processes	GO:0002634	Regulation Of Germinal Center Formation	-6.15892	-3.49137	3/8	604,4208,7128	BCL6,MEF2C,TNFAIP3
3_Member	GO Biological Processes	GO:0030098	Lymphocyte Differentiation	-5.39682	-2.8741	7/276	604,1236,4783,6146,8809,10538,10892	BCL6,CCR7,NFIL3,RPL22,IL18R1,BATF,MALT1
3_Member	GO Biological Processes	GO:0051251	Positive Regulation Of Lymphocyte Activation	-5.34001	-2.84248	8/400	604,1236,1604,4208,7099,10892,30011,55122	BCL6,CCR7,CD55,MEF2C,TLR4,MALT1,SH3KBP1,AKIRIN2
3_Member	GO Biological Processes	GO:0002700	Regulation Of Production Of Molecular Mediator Of Immune Response	-5.27047	-2.78501	6/187	604,1604,7099,8809,10892,11213	BCL6,CD55,TLR4,IL18R1,MALT1,IRAK3
3_Member	GO Biological Processes	GO:0050864	Regulation Of B Cell Activation	-5.0544	-2.62989	6/204	604,4208,7099,7128,30011,55122	BCL6,MEF2C,TLR4,TNFAIP3,SH3KBP1,AKIRIN2
3_Member	GO Biological Processes	GO:1903131	Mononuclear Cell Differentiation	-4.96925	-2.57325	7/321	604,1236,4783,6146,8809,10538,10892	BCL6,CCR7,NFIL3,RPL22,IL18R1,BATF,MALT1
3_Member	GO Biological Processes	GO:0002696	Positive Regulation Of Leukocyte Activation	-4.9678	-2.57325	8/450	604,1236,1604,4208,7099,10892,30011,55122	BCL6,CCR7,CD55,MEF2C,TLR4,MALT1,SH3KBP1,AKIRIN2
3_Member	GO Biological Processes	GO:0050867	Positive Regulation Of Cell Activation	-4.85172	-2.4897	8/467	604,1236,1604,4208,7099,10892,30011,55122	BCL6,CCR7,CD55,MEF2C,TLR4,MALT1,SH3KBP1,AKIRIN2
3_Member	GO Biological Processes	GO:0046632	Alpha-Beta T Cell Differentiation	-4.68897	-2.34878	4/68	604,6146,8809,10538	BCL6,RPL22,IL18R1,BATF
3_Member	GO Biological Processes	GO:0002460	Adaptive Immune Response Based On Somatic Recombination Of Immune Receptors Built From Immunoglobulin Superfamily Domains	-4.59467	-2.2793	6/246	604,1604,4208,7099,8809,10538	BCL6,CD55,MEF2C,TLR4,IL18R1,BATF
3_Member	WikiPathways	WP3584	Mecp2 And Associated Rett Syndrome	-4.56685	-2.2699	4/73	604,2289,4155,4208	BCL6,FKBP5,MBP,MEF2C
3_Member	GO Biological Processes	GO:0002697	Regulation Of Immune Effector Process	-4.50668	-2.23574	7/379	604,1604,7099,8809,10538,10892,11213	BCL6,CD55,TLR4,IL18R1,BATF,MALT1,IRAK3
3_Member	GO Biological Processes	GO:0002726	Positive Regulation Of T Cell Cytokine Production	-4.50535	-2.23574	3/26	1604,8809,10892	CD55,IL18R1,MALT1
3_Member	GO Biological Processes	GO:0050871	Positive Regulation Of B Cell Activation	-4.47836	-2.21235	5/155	604,4208,7099,30011,55122	BCL6,MEF2C,TLR4,SH3KBP1,AKIRIN2
3_Member	GO Biological Processes	GO:0002720	Positive Regulation Of Cytokine Production Involved In Immune Response	-4.43145	-2.17957	4/79	1604,7099,8809,10892	CD55,TLR4,IL18R1,MALT1
3_Member	GO Biological Processes	GO:2000514	Regulation Of CD4-Positive, Alpha-Beta T Cell Activation	-4.43145	-2.17957	4/79	604,1604,10538,10892	BCL6,CD55,BATF,MALT1
3_Member	GO Biological Processes	GO:0002521	Leukocyte Differentiation	-4.39985	-2.16164	7/394	604,1236,4783,6146,8809,10538,10892	BCL6,CCR7,NFIL3,RPL22,IL18R1,BATF,MALT1
3_Member	GO Biological Processes	GO:0070663	Regulation Of Leukocyte Proliferation	-4.37788	-2.14303	6/269	604,1051,1604,4208,7099,7128	BCL6,CEBPB,CD55,MEF2C,TLR4,TNFAIP3
3_Member	GO Biological Processes	GO:0030217	T Cell Differentiation	-4.31152	-2.08658	5/168	604,1236,6146,8809,10538	BCL6,CCR7,RPL22,IL18R1,BATF
3_Member	GO Biological Processes	GO:0042110	T Cell Activation	-4.13192	-1.92925	6/298	604,1236,6146,8809,10538,10892	BCL6,CCR7,RPL22,IL18R1,BATF,MALT1
3_Member	GO Biological Processes	GO:0046631	Alpha-Beta T Cell Activation	-4.08243	-1.89799	4/97	604,6146,8809,10538	BCL6,RPL22,IL18R1,BATF
3_Member	GO Biological Processes	GO:0002294	CD4-Positive, Alpha-Beta T Cell Differentiation Involved In Immune Response	-4.07395	-1.89671	3/36	604,8809,10538	BCL6,IL18R1,BATF
3_Member	GO Biological Processes	GO:0042093	T-Helper Cell Differentiation	-4.07395	-1.89671	3/36	604,8809,10538	BCL6,IL18R1,BATF
3_Member	GO Biological Processes	GO:0042113	B Cell Activation	-4.06941	-1.89671	5/189	604,4208,7099,10538,10892	BCL6,MEF2C,TLR4,BATF,MALT1
3_Member	GO Biological Processes	GO:0002287	Alpha-Beta T Cell Activation Involved In Immune Response	-4.03796	-1.8823	3/37	604,8809,10538	BCL6,IL18R1,BATF
3_Member	GO Biological Processes	GO:0002293	Alpha-Beta T Cell Differentiation Involved In Immune Response	-4.03796	-1.8823	3/37	604,8809,10538	BCL6,IL18R1,BATF
3_Member	GO Biological Processes	GO:0002724	Regulation Of T Cell Cytokine Production	-4.00298	-1.85285	3/38	1604,8809,10892	CD55,IL18R1,MALT1
3_Member	GO Biological Processes	GO:0002292	T Cell Differentiation Involved In Immune Response	-3.90356	-1.78058	3/41	604,8809,10538	BCL6,IL18R1,BATF
3_Member	GO Biological Processes	GO:0045622	Regulation Of T-Helper Cell Differentiation	-3.84143	-1.7417	3/43	604,10538,10892	BCL6,BATF,MALT1
3_Member	GO Biological Processes	GO:0046634	Regulation Of Alpha-Beta T Cell Activation	-3.79626	-1.70274	4/115	604,1604,10538,10892	BCL6,CD55,BATF,MALT1
3_Member	GO Biological Processes	GO:0030890	Positive Regulation Of B Cell Proliferation	-3.78226	-1.69545	3/45	604,4208,7099	BCL6,MEF2C,TLR4
3_Member	GO Biological Processes	GO:0002821	Positive Regulation Of Adaptive Immune Response	-3.72521	-1.64826	4/120	1604,8809,10892,55122	CD55,IL18R1,MALT1,AKIRIN2
3_Member	GO Biological Processes	GO:0043367	CD4-Positive, Alpha-Beta T Cell Differentiation	-3.69849	-1.62991	3/48	604,8809,10538	BCL6,IL18R1,BATF
3_Member	GO Biological Processes	GO:0046651	Lymphocyte Proliferation	-3.69767	-1.62991	4/122	604,4208,7099,10892	BCL6,MEF2C,TLR4,MALT1
3_Member	GO Biological Processes	GO:0032943	Mononuclear Cell Proliferation	-3.644	-1.58968	4/126	604,4208,7099,10892	BCL6,MEF2C,TLR4,MALT1
3_Member	GO Biological Processes	GO:0050670	Regulation Of Lymphocyte Proliferation	-3.59426	-1.54437	5/239	604,1051,1604,4208,7099	BCL6,CEBPB,CD55,MEF2C,TLR4
3_Member	GO Biological Processes	GO:0002285	Lymphocyte Activation Involved In Immune Response	-3.59213	-1.54437	4/130	604,7099,8809,10538	BCL6,TLR4,IL18R1,BATF
3_Member	GO Biological Processes	GO:0050863	Regulation Of T Cell Activation	-3.58387	-1.53827	6/376	604,1051,1236,1604,10538,10892	BCL6,CEBPB,CCR7,CD55,BATF,MALT1
3_Member	GO Biological Processes	GO:0002703	Regulation Of Leukocyte Mediated Immunity	-3.57759	-1.53415	5/241	604,1604,7099,8809,10892	BCL6,CD55,TLR4,IL18R1,MALT1
3_Member	GO Biological Processes	GO:0042100	B Cell Proliferation	-3.5704	-1.53124	3/53	604,4208,7099	BCL6,MEF2C,TLR4
3_Member	GO Biological Processes	GO:0032944	Regulation Of Mononuclear Cell Proliferation	-3.56107	-1.52403	5/243	604,1051,1604,4208,7099	BCL6,CEBPB,CD55,MEF2C,TLR4
3_Member	GO Biological Processes	GO:0002702	Positive Regulation Of Production Of Molecular Mediator Of Immune Response	-3.55434	-1.51942	4/133	1604,7099,8809,10892	CD55,TLR4,IL18R1,MALT1
3_Member	GO Biological Processes	GO:0002312	B Cell Activation Involved In Immune Response	-3.4995	-1.47909	3/56	604,7099,10538	BCL6,TLR4,BATF
3_Member	GO Biological Processes	GO:0043370	Regulation Of CD4-Positive, Alpha-Beta T Cell Differentiation	-3.4995	-1.47909	3/56	604,10538,10892	BCL6,BATF,MALT1
3_Member	GO Biological Processes	GO:0070661	Leukocyte Proliferation	-3.42322	-1.41288	4/144	604,4208,7099,10892	BCL6,MEF2C,TLR4,MALT1
3_Member	GO Biological Processes	GO:0002711	Positive Regulation Of T Cell Mediated Immunity	-3.41094	-1.40457	3/60	1604,8809,10892	CD55,IL18R1,MALT1
3_Member	GO Biological Processes	GO:0050671	Positive Regulation Of Lymphocyte Proliferation	-3.40054	-1.402	4/146	604,1604,4208,7099	BCL6,CD55,MEF2C,TLR4
3_Member	GO Biological Processes	GO:0035710	CD4-Positive, Alpha-Beta T Cell Activation	-3.38977	-1.39847	3/61	604,8809,10538	BCL6,IL18R1,BATF
3_Member	GO Biological Processes	GO:0032946	Positive Regulation Of Mononuclear Cell Proliferation	-3.36714	-1.38008	4/149	604,1604,4208,7099	BCL6,CD55,MEF2C,TLR4
3_Member	GO Biological Processes	GO:0030888	Regulation Of B Cell Proliferation	-3.26995	-1.30498	3/67	604,4208,7099	BCL6,MEF2C,TLR4
3_Member	GO Biological Processes	GO:0070665	Positive Regulation Of Leukocyte Proliferation	-3.1809	-1.22656	4/167	604,1604,4208,7099	BCL6,CD55,MEF2C,TLR4
3_Member	GO Biological Processes	GO:0002252	Immune Effector Process	-3.16192	-1.2101	6/452	604,1604,5052,7099,8809,10538	BCL6,CD55,PRDX1,TLR4,IL18R1,BATF
3_Member	GO Biological Processes	GO:0046637	Regulation Of Alpha-Beta T Cell Differentiation	-3.16096	-1.2101	3/73	604,10538,10892	BCL6,BATF,MALT1
3_Member	GO Biological Processes	GO:0002250	Adaptive Immune Response	-3.1382	-1.19081	7/634	604,1604,4208,7099,8809,10538,55122	BCL6,CD55,MEF2C,TLR4,IL18R1,BATF,AKIRIN2
3_Member	GO Biological Processes	GO:0002286	T Cell Activation Involved In Immune Response	-3.12671	-1.18446	3/75	604,8809,10538	BCL6,IL18R1,BATF
3_Member	GO Biological Processes	GO:0002706	Regulation Of Lymphocyte Mediated Immunity	-3.06849	-1.138	4/179	604,1604,8809,10892	BCL6,CD55,IL18R1,MALT1
3_Member	GO Biological Processes	GO:0022407	Regulation Of Cell-Cell Adhesion	-2.98076	-1.0713	6/490	604,1051,1236,1604,4155,10892	BCL6,CEBPB,CCR7,CD55,MBP,MALT1
3_Member	GO Biological Processes	GO:0002366	Leukocyte Activation Involved In Immune Response	-2.97245	-1.06614	4/190	604,7099,8809,10538	BCL6,TLR4,IL18R1,BATF
3_Member	GO Biological Processes	GO:0050777	Negative Regulation Of Immune Response	-2.97245	-1.06614	4/190	604,1604,7128,11213	BCL6,CD55,TNFAIP3,IRAK3
3_Member	GO Biological Processes	GO:0002263	Cell Activation Involved In Immune Response	-2.93903	-1.03895	4/194	604,7099,8809,10538	BCL6,TLR4,IL18R1,BATF
3_Member	GO Biological Processes	GO:0002709	Regulation Of T Cell Mediated Immunity	-2.91115	-1.01415	3/89	1604,8809,10892	CD55,IL18R1,MALT1
3_Member	GO Biological Processes	GO:0045666	Positive Regulation Of Neuron Differentiation	-2.85615	-0.978651	3/93	604,4208,6925	BCL6,MEF2C,TCF4
3_Member	GO Biological Processes	GO:2000106	Regulation Of Leukocyte Apoptotic Process	-2.85615	-0.978651	3/93	604,1236,4208	BCL6,CCR7,MEF2C
3_Member	GO Biological Processes	GO:1903037	Regulation Of Leukocyte Cell-Cell Adhesion	-2.70628	-0.868239	5/377	604,1051,1236,1604,10892	BCL6,CEBPB,CCR7,CD55,MALT1
3_Member	GO Biological Processes	GO:0002449	Lymphocyte Mediated Immunity	-2.60848	-0.793711	4/239	604,1604,5052,10538	BCL6,CD55,PRDX1,BATF
3_Member	GO Biological Processes	GO:0002824	Positive Regulation Of Adaptive Immune Response Based On Somatic Recombination Of Immune Receptors Built From Immunoglobulin Superfamily Domains	-2.60356	-0.791323	3/114	1604,8809,10892	CD55,IL18R1,MALT1
3_Member	GO Biological Processes	GO:0002708	Positive Regulation Of Lymphocyte Mediated Immunity	-2.55078	-0.750992	3/119	1604,8809,10892	CD55,IL18R1,MALT1
3_Member	GO Biological Processes	GO:0050870	Positive Regulation Of T Cell Activation	-2.532	-0.736033	4/251	604,1236,1604,10892	BCL6,CCR7,CD55,MALT1
3_Member	GO Biological Processes	GO:0002698	Negative Regulation Of Immune Effector Process	-2.52025	-0.727761	3/122	604,1604,11213	BCL6,CD55,IRAK3
3_Member	GO Biological Processes	GO:0002699	Positive Regulation Of Immune Effector Process	-2.47136	-0.687231	4/261	1604,7099,8809,10892	CD55,TLR4,IL18R1,MALT1
3_Member	GO Biological Processes	GO:1903039	Positive Regulation Of Leukocyte Cell-Cell Adhesion	-2.39074	-0.619441	4/275	604,1236,1604,10892	BCL6,CCR7,CD55,MALT1
3_Member	GO Biological Processes	GO:0002705	Positive Regulation Of Leukocyte Mediated Immunity	-2.35263	-0.587037	3/140	1604,8809,10892	CD55,IL18R1,MALT1
3_Member	GO Biological Processes	GO:0002443	Leukocyte Mediated Immunity	-2.3094	-0.553899	4/290	604,1604,5052,10538	BCL6,CD55,PRDX1,BATF
3_Member	GO Biological Processes	GO:0045785	Positive Regulation Of Cell Adhesion	-2.24494	-0.502528	5/484	604,1236,1604,10519,10892	BCL6,CCR7,CD55,CIB1,MALT1
3_Member	GO Biological Processes	GO:0022409	Positive Regulation Of Cell-Cell Adhesion	-2.151	-0.426489	4/322	604,1236,1604,10892	BCL6,CCR7,CD55,MALT1
3_Member	GO Biological Processes	GO:0016064	Immunoglobulin Mediated Immune Response	-2.09216	-0.38286	3/174	604,1604,10538	BCL6,CD55,BATF
3_Member	GO Biological Processes	GO:0019724	B Cell Mediated Immunity	-2.06528	-0.361907	3/178	604,1604,10538	BCL6,CD55,BATF
3_Member	GO Biological Processes	GO:0045580	Regulation Of T Cell Differentiation	-2.05866	-0.356271	3/179	604,10538,10892	BCL6,BATF,MALT1
3_Member	GO Biological Processes	GO:0042129	Regulation Of T Cell Proliferation	-2.03905	-0.33862	3/182	604,1051,1604	BCL6,CEBPB,CD55
4_Summary	GO Biological Processes	GO:0071345	Cellular Response To Cytokine Stimulus	-7.90974	-4.51519	13/722	583,1051,1236,4783,4792,6775,7099,7850,8807,8809,10519,11213,26119,604,2308,4208,10538,27250,6934,7128,10221,10892	BBS2,CEBPB,CCR7,NFIL3,NFKBIA,STAT4,TLR4,IL1R2,IL18RAP,IL18R1,CIB1,IRAK3,LDLRAP1,BCL6,FOXO1,MEF2C,BATF,PDCD4,TCF7L2,TNFAIP3,TRIB1,MALT1
4_Member	GO Biological Processes	GO:0071345	Cellular Response To Cytokine Stimulus	-7.90974	-4.51519	13/722	583,1051,1236,4783,4792,6775,7099,7850,8807,8809,10519,11213,26119	BBS2,CEBPB,CCR7,NFIL3,NFKBIA,STAT4,TLR4,IL1R2,IL18RAP,IL18R1,CIB1,IRAK3,LDLRAP1
4_Member	Reactome Gene Sets	R-HSA-449147	Signaling By Interleukins	-7.86116	-4.51237	11/473	604,2308,4208,4792,6775,7850,8807,8809,10538,11213,27250	BCL6,FOXO1,MEF2C,NFKBIA,STAT4,IL1R2,IL18RAP,IL18R1,BATF,IRAK3,PDCD4
4_Member	GO Biological Processes	GO:0051090	Regulation Of DNA-Binding Transcription Factor Activity	-6.95937	-3.99545	10/454	4792,6934,7099,7128,8807,8809,10221,10519,10892,11213	NFKBIA,TCF7L2,TLR4,TNFAIP3,IL18RAP,IL18R1,TRIB1,CIB1,MALT1,IRAK3
4_Member	GO Biological Processes	GO:0019221	Cytokine-Mediated Signaling Pathway	-6.70291	-3.87263	9/366	583,1236,4792,6775,7850,8807,8809,10519,11213	BBS2,CCR7,NFKBIA,STAT4,IL1R2,IL18RAP,IL18R1,CIB1,IRAK3
4_Member	Reactome Gene Sets	R-HSA-1280215	Cytokine Signaling In Immune System	-6.00489	-3.36366	11/725	604,2308,4208,4792,6775,7850,8807,8809,10538,11213,27250	BCL6,FOXO1,MEF2C,NFKBIA,STAT4,IL1R2,IL18RAP,IL18R1,BATF,IRAK3,PDCD4
4_Member	GO Biological Processes	GO:0051092	Positive Regulation Of NF-κBTranscription Factor Activity	-5.75758	-3.18543	6/154	7099,8807,8809,10519,10892,11213	TLR4,IL18RAP,IL18R1,CIB1,MALT1,IRAK3
4_Member	Canonical Pathways	M196	PIDIl23 Pathway	-5.75607	-3.18543	4/37	4792,6775,8807,8809	NFKBIA,STAT4,IL18RAP,IL18R1
4_Member	KEGG Pathway	hsa05321	Inflammatory Bowel Disease	-4.76688	-2.42241	4/65	6775,7099,8807,8809	STAT4,TLR4,IL18RAP,IL18R1
4_Member	Reactome Gene Sets	R-HSA-446652	Interleukin-1 Family Signaling	-4.50535	-2.23574	5/153	4792,7850,8807,8809,11213	NFKBIA,IL1R2,IL18RAP,IL18R1,IRAK3
4_Member	GO Biological Processes	GO:0051091	Positive Regulation Of DNA-Binding Transcription Factor Activity	-4.40498	-2.1634	6/266	7099,8807,8809,10519,10892,11213	TLR4,IL18RAP,IL18R1,CIB1,MALT1,IRAK3
4_Member	Canonical Pathways	M290	PIDIl12 Stat4 Pathway	-4.22924	-2.02032	3/32	6775,8807,8809	STAT4,IL18RAP,IL18R1
4_Member	WikiPathways	WP5198	Inflammatory Bowel Disease Signaling	-3.84143	-1.7417	3/43	6775,7099,8807	STAT4,TLR4,IL18RAP
4_Member	Canonical Pathways	M54	PID_IL12Pathway	-3.36896	-1.38008	3/62	6775,8807,8809	STAT4,IL18RAP,IL18R1
4_Member	KEGG Pathway	hsa04061	Viral Protein Interaction With Cytokine And Cytokine Receptor	-2.7657	-0.909672	3/100	1236,8807,8809	CCR7,IL18RAP,IL18R1
4_Member	Reactome Gene Sets	R-HSA-9020702	Interleukin-1 Signaling	-2.5928	-0.783089	3/115	4792,7850,11213	NFKBIA,IL1R2,IRAK3
4_Member	GO Biological Processes	GO:0032649	Regulation Of Interferon-Gamma Production	-2.55078	-0.750992	3/119	1236,7099,8809	CCR7,TLR4,IL18R1
4_Member	KEGG Pathway	hsa04060	Cytokine-Cytokine Receptor Interaction	-2.28336	-0.532262	4/295	1236,7850,8807,8809	CCR7,IL1R2,IL18RAP,IL18R1
5_Summary	GO Biological Processes	GO:0043549	Regulation Of Kinase Activity	-7.47683	-4.30413	13/786	728,1236,1647,4208,6259,7099,7128,10221,10519,10892,11213,23603,27250,2308,5052,7850,604,5977,9709	C5AR1,CCR7,GADD45A,MEF2C,RYK,TLR4,TNFAIP3,TRIB1,CIB1,MALT1,IRAK3,CORO1C,PDCD4,FOXO1,PRDX1,IL1R2,BCL6,DPF2,HERPUD1
5_Member	GO Biological Processes	GO:0043549	Regulation Of Kinase Activity	-7.47683	-4.30413	13/786	728,1236,1647,4208,6259,7099,7128,10221,10519,10892,11213,23603,27250	C5AR1,CCR7,GADD45A,MEF2C,RYK,TLR4,TNFAIP3,TRIB1,CIB1,MALT1,IRAK3,CORO1C,PDCD4
5_Member	GO Biological Processes	GO:0045859	Regulation Of Protein Kinase Activity	-7.28238	-4.21234	12/672	728,1236,1647,4208,7099,7128,10221,10519,10892,11213,23603,27250	C5AR1,CCR7,GADD45A,MEF2C,TLR4,TNFAIP3,TRIB1,CIB1,MALT1,IRAK3,CORO1C,PDCD4
5_Member	GO Biological Processes	GO:0043408	Regulation Of MAPK Cascade	-6.19028	-3.50424	11/694	728,1236,1647,2308,4208,5052,6259,7099,10519,11213,27250	C5AR1,CCR7,GADD45A,FOXO1,MEF2C,PRDX1,RYK,TLR4,CIB1,IRAK3,PDCD4
5_Member	GO Biological Processes	GO:0032872	Regulation Of Stress-Activated MAPK Cascade	-5.16627	-2.70957	6/195	1236,1647,2308,5052,7099,27250	CCR7,GADD45A,FOXO1,PRDX1,TLR4,PDCD4
5_Member	GO Biological Processes	GO:0070302	Regulation Of Stress-Activated Protein Kinase Signaling Cascade	-5.12837	-2.68267	6/198	1236,1647,2308,5052,7099,27250	CCR7,GADD45A,FOXO1,PRDX1,TLR4,PDCD4
5_Member	GO Biological Processes	GO:0032652	Regulation Of Interleukin-1 Production	-4.84606	-2.48849	5/130	1236,7099,7128,7850,10892	CCR7,TLR4,TNFAIP3,IL1R2,MALT1
5_Member	WikiPathways	WP5218	Extrafollicular B Cell Activation By Sars-Cov-2	-4.59055	-2.27919	4/72	604,1236,2308,7099	BCL6,CCR7,FOXO1,TLR4
5_Member	GO Biological Processes	GO:0001818	Negative Regulation Of Cytokine Production	-4.56561	-2.2699	7/371	604,1236,7099,7128,7850,11213,27250	BCL6,CCR7,TLR4,TNFAIP3,IL1R2,IRAK3,PDCD4
5_Member	GO Biological Processes	GO:0032651	Regulation Of Interleukin-1 Beta Production	-3.85552	-1.74478	4/111	1236,7099,7128,10892	CCR7,TLR4,TNFAIP3,MALT1
5_Member	GO Biological Processes	GO:0043410	Positive Regulation Of MAPK Cascade	-3.77735	-1.69338	7/496	728,1236,1647,4208,6259,7099,10519	C5AR1,CCR7,GADD45A,MEF2C,RYK,TLR4,CIB1
5_Member	GO Biological Processes	GO:0080135	Regulation Of Cellular Response To Stress	-3.51888	-1.48815	8/726	1236,1647,2308,5052,5977,7099,9709,27250	CCR7,GADD45A,FOXO1,PRDX1,DPF2,TLR4,HERPUD1,PDCD4
5_Member	GO Biological Processes	GO:0046328	Regulation Of JNK Cascade	-3.45788	-1.44354	4/141	1236,1647,7099,27250	CCR7,GADD45A,TLR4,PDCD4
5_Member	GO Biological Processes	GO:0033674	Positive Regulation Of Kinase Activity	-2.96265	-1.05791	6/494	1236,4208,6259,7099,10519,10892	CCR7,MEF2C,RYK,TLR4,CIB1,MALT1
5_Member	GO Biological Processes	GO:0046330	Positive Regulation Of JNK Cascade	-2.81653	-0.947743	3/96	1236,1647,7099	CCR7,GADD45A,TLR4
5_Member	GO Biological Processes	GO:0070374	Positive Regulation Of ERK1 And ERK2 Cascade	-2.71742	-0.875137	4/223	728,1236,7099,10519	C5AR1,CCR7,TLR4,CIB1
5_Member	GO Biological Processes	GO:0051347	Positive Regulation Of Transferase Activity	-2.58884	-0.780375	6/586	1236,4208,6259,7099,10519,10892	CCR7,MEF2C,RYK,TLR4,CIB1,MALT1
5_Member	GO Biological Processes	GO:0045860	Positive Regulation Of Protein Kinase Activity	-2.51309	-0.72301	5/418	1236,4208,7099,10519,10892	CCR7,MEF2C,TLR4,CIB1,MALT1
5_Member	GO Biological Processes	GO:0043122	Regulation Of i-Kappa b Kinase/Nf-Kappa b Signaling	-2.50742	-0.719731	4/255	1236,7099,7128,10892	CCR7,TLR4,TNFAIP3,MALT1
5_Member	GO Biological Processes	GO:0032874	Positive Regulation Of Stress-Activated MAPK Cascade	-2.44265	-0.664399	3/130	1236,1647,7099	CCR7,GADD45A,TLR4
5_Member	GO Biological Processes	GO:0070304	Positive Regulation Of Stress-Activated Protein Kinase Signaling Cascade	-2.42405	-0.648135	3/132	1236,1647,7099	CCR7,GADD45A,TLR4
5_Member	GO Biological Processes	GO:2000377	Regulation Of Reactive Oxygen Species Metabolic Process	-2.27742	-0.528507	3/149	1647,2308,7099	GADD45A,FOXO1,TLR4
5_Member	GO Biological Processes	GO:0070372	Regulation Of ERK1 And ERK2 Cascade	-2.18404	-0.452252	4/315	728,1236,7099,10519	C5AR1,CCR7,TLR4,CIB1
6_Summary	GO Biological Processes	GO:0045596	Negative Regulation Of Cell Differentiation	-6.97114	-3.99545	12/718	604,2308,3949,4155,4792,5977,6259,7099,10221,10519,23603,27250,2288,11213,1236,9873	BCL6,FOXO1,LDLR,MBP,NFKBIA,DPF2,RYK,TLR4,TRIB1,CIB1,CORO1C,PDCD4,FKBP4,IRAK3,CCR7,FCHSD2
6_Member	GO Biological Processes	GO:0045596	Negative Regulation Of Cell Differentiation	-6.97114	-3.99545	12/718	604,2308,3949,4155,4792,5977,6259,7099,10221,10519,23603,27250	BCL6,FOXO1,LDLR,MBP,NFKBIA,DPF2,RYK,TLR4,TRIB1,CIB1,CORO1C,PDCD4
6_Member	GO Biological Processes	GO:0010977	Negative Regulation Of Neuron Projection Development	-3.44624	-1.43391	4/142	2288,4155,6259,10519	FKBP4,MBP,RYK,CIB1
6_Member	GO Biological Processes	GO:0070542	Response To Fatty Acid	-3.3485	-1.3652	3/63	2308,3949,4155	FOXO1,LDLR,MBP
6_Member	GO Biological Processes	GO:0010721	Negative Regulation Of Cell Development	-2.98945	-1.07523	4/188	3949,4155,6259,23603	LDLR,MBP,RYK,CORO1C
6_Member	GO Biological Processes	GO:0031345	Negative Regulation Of Cell Projection Organization	-2.93903	-1.03895	4/194	2288,4155,6259,10519	FKBP4,MBP,RYK,CIB1
6_Member	GO Biological Processes	GO:0051129	Negative Regulation Of Cellular Component Organization	-2.88533	-0.995944	7/701	2288,3949,4155,6259,10519,11213,23603	FKBP4,LDLR,MBP,RYK,CIB1,IRAK3,CORO1C
6_Member	GO Biological Processes	GO:0060284	Regulation Of Cell Development	-2.86609	-0.982681	6/516	3949,4155,6259,10221,10519,23603	LDLR,MBP,RYK,TRIB1,CIB1,CORO1C
6_Member	GO Biological Processes	GO:1902903	Regulation Of Supramolecular Fiber Organization	-2.67161	-0.841314	5/384	1236,2288,3949,9873,10519	CCR7,FKBP4,LDLR,FCHSD2,CIB1
6_Member	GO Biological Processes	GO:0120035	Regulation Of Plasma Membrane Bounded Cell Projection Organization	-2.39458	-0.622129	6/642	1236,2288,4155,6259,10519,23603	CCR7,FKBP4,MBP,RYK,CIB1,CORO1C
6_Member	GO Biological Processes	GO:0031344	Regulation Of Cell Projection Organization	-2.33972	-0.57752	6/659	1236,2288,4155,6259,10519,23603	CCR7,FKBP4,MBP,RYK,CIB1,CORO1C
6_Member	GO Biological Processes	GO:0050768	Negative Regulation Of Neurogenesis	-2.30192	-0.547523	3/146	3949,4155,6259	LDLR,MBP,RYK
6_Member	GO Biological Processes	GO:0051961	Negative Regulation Of Nervous System Development	-2.26138	-0.51573	3/151	3949,4155,6259	LDLR,MBP,RYK
6_Member	GO Biological Processes	GO:1902904	Negative Regulation Of Supramolecular Fiber Organization	-2.1698	-0.441143	3/163	2288,3949,10519	FKBP4,LDLR,CIB1
7_Summary	GO Biological Processes	GO:0006968	Cellular Defense Response	-6.86942	-3.96778	5/51	728,3959,7716,23601,23643	C5AR1,LGALS3BP,VEZF1,CLEC5A,LY96
7_Member	GO Biological Processes	GO:0006968	Cellular Defense Response	-6.86942	-3.96778	5/51	728,3959,7716,23601,23643	C5AR1,LGALS3BP,VEZF1,CLEC5A,LY96
8_Summary	GO Biological Processes	GO:0048660	Regulation Of Smooth Muscle Cell Proliferation	-6.7199	-3.87263	7/175	4208,6934,7099,7128,10221,26119,27250,604,2308,9709,10519,11213,54541,59338,1647,23603,7096,4792,23643,1236,7850,55122	MEF2C,TCF7L2,TLR4,TNFAIP3,TRIB1,LDLRAP1,PDCD4,BCL6,FOXO1,HERPUD1,CIB1,IRAK3,DDIT4,PLEKHA1,GADD45A,CORO1C,TLR1,NFKBIA,LY96,CCR7,IL1R2,AKIRIN2
8_Member	GO Biological Processes	GO:0048660	Regulation Of Smooth Muscle Cell Proliferation	-6.7199	-3.87263	7/175	4208,6934,7099,7128,10221,26119,27250	MEF2C,TCF7L2,TLR4,TNFAIP3,TRIB1,LDLRAP1,PDCD4
8_Member	GO Biological Processes	GO:1902532	Negative Regulation Of Intracellular Signal Transduction	-6.16743	-3.49137	10/554	604,2308,7099,7128,9709,10519,11213,27250,54541,59338	BCL6,FOXO1,TLR4,TNFAIP3,HERPUD1,CIB1,IRAK3,PDCD4,DDIT4,PLEKHA1
8_Member	GO Biological Processes	GO:0001933	Negative Regulation Of Protein Phosphorylation	-5.88068	-3.26428	8/338	1647,7128,10221,10519,11213,23603,27250,54541	GADD45A,TNFAIP3,TRIB1,CIB1,IRAK3,CORO1C,PDCD4,DDIT4
8_Member	GO Biological Processes	GO:0042326	Negative Regulation Of Phosphorylation	-5.49526	-2.95938	8/381	1647,7128,10221,10519,11213,23603,27250,54541	GADD45A,TNFAIP3,TRIB1,CIB1,IRAK3,CORO1C,PDCD4,DDIT4
8_Member	GO Biological Processes	GO:0071900	Regulation Of Protein Serine/Threonine Kinase Activity	-5.38006	-2.87012	8/395	1647,4208,7099,7128,10221,10519,11213,27250	GADD45A,MEF2C,TLR4,TNFAIP3,TRIB1,CIB1,IRAK3,PDCD4
8_Member	GO Biological Processes	GO:0045936	Negative Regulation Of Phosphate Metabolic Process	-5.03842	-2.61904	8/440	1647,7128,10221,10519,11213,23603,27250,54541	GADD45A,TNFAIP3,TRIB1,CIB1,IRAK3,CORO1C,PDCD4,DDIT4
8_Member	GO Biological Processes	GO:0010563	Negative Regulation Of Phosphorus Metabolic Process	-5.03127	-2.61698	8/441	1647,7128,10221,10519,11213,23603,27250,54541	GADD45A,TNFAIP3,TRIB1,CIB1,IRAK3,CORO1C,PDCD4,DDIT4
8_Member	GO Biological Processes	GO:0006469	Negative Regulation Of Protein Kinase Activity	-4.91327	-2.53761	6/216	1647,7128,10221,11213,23603,27250	GADD45A,TNFAIP3,TRIB1,IRAK3,CORO1C,PDCD4
8_Member	GO Biological Processes	GO:0002755	Myd88-Dependent Toll-Like Receptor Signaling Pathway	-4.85901	-2.49249	3/20	7096,7099,11213	TLR1,TLR4,IRAK3
8_Member	GO Biological Processes	GO:0033673	Negative Regulation Of Kinase Activity	-4.65488	-2.32728	6/240	1647,7128,10221,11213,23603,27250	GADD45A,TNFAIP3,TRIB1,IRAK3,CORO1C,PDCD4
8_Member	GO Biological Processes	GO:0048662	Negative Regulation Of Smooth Muscle Cell Proliferation	-4.54349	-2.25539	4/74	4208,7128,10221,27250	MEF2C,TNFAIP3,TRIB1,PDCD4
8_Member	GO Biological Processes	GO:0031400	Negative Regulation Of Protein Modification Process	-4.52434	-2.24373	8/519	1647,7128,10221,10519,11213,23603,27250,54541	GADD45A,TNFAIP3,TRIB1,CIB1,IRAK3,CORO1C,PDCD4,DDIT4
8_Member	WikiPathways	WP3851	TLR4 Signaling And Tolerance	-4.40644	-2.1634	3/28	4792,7099,11213	NFKBIA,TLR4,IRAK3
8_Member	GO Biological Processes	GO:0051348	Negative Regulation Of Transferase Activity	-4.31592	-2.0877	6/276	1647,7128,10221,11213,23603,27250	GADD45A,TNFAIP3,TRIB1,IRAK3,CORO1C,PDCD4
8_Member	GO Biological Processes	GO:0032680	Regulation Of Tumor Necrosis Factor Production	-4.12432	-1.92474	5/184	7096,7099,7128,11213,23643	TLR1,TLR4,TNFAIP3,IRAK3,LY96
8_Member	GO Biological Processes	GO:0043405	Regulation Of Map Kinase Activity	-4.10216	-1.90871	5/186	4208,7099,10221,11213,27250	MEF2C,TLR4,TRIB1,IRAK3,PDCD4
8_Member	GO Biological Processes	GO:1903555	Regulation Of Tumor Necrosis Factor Superfamily Cytokine Production	-4.06941	-1.89671	5/189	7096,7099,7128,11213,23643	TLR1,TLR4,TNFAIP3,IRAK3,LY96
8_Member	GO Biological Processes	GO:0043433	Negative Regulation Of DNA-Binding Transcription Factor Activity	-4.05861	-1.8888	5/190	4792,6934,7128,10221,11213	NFKBIA,TCF7L2,TNFAIP3,TRIB1,IRAK3
8_Member	GO Biological Processes	GO:0062207	Regulation Of Pattern Recognition Receptor Signaling Pathway	-3.9171	-1.79103	4/107	7096,7099,7128,11213	TLR1,TLR4,TNFAIP3,IRAK3
8_Member	GO Biological Processes	GO:0071901	Negative Regulation Of Protein Serine/Threonine Kinase Activity	-3.69767	-1.62991	4/122	1647,7128,11213,27250	GADD45A,TNFAIP3,IRAK3,PDCD4
8_Member	GO Biological Processes	GO:0032655	Regulation Of Interleukin-12 Production	-3.3485	-1.3652	3/63	1236,7099,11213	CCR7,TLR4,IRAK3
8_Member	GO Biological Processes	GO:0032715	Negative Regulation Of Interleukin-6 Production	-3.1962	-1.23835	3/71	7099,7128,11213	TLR4,TNFAIP3,IRAK3
8_Member	GO Biological Processes	GO:0032720	Negative Regulation Of Tumor Necrosis Factor Production	-3.09343	-1.15793	3/77	7099,7128,11213	TLR4,TNFAIP3,IRAK3
8_Member	GO Biological Processes	GO:0034121	Regulation Of Toll-Like Receptor Signaling Pathway	-3.09343	-1.15793	3/77	7096,7128,11213	TLR1,TNFAIP3,IRAK3
8_Member	GO Biological Processes	GO:0060759	Regulation Of Response To Cytokine Stimulus	-3.06849	-1.138	4/179	7099,7128,7850,11213	TLR4,TNFAIP3,IL1R2,IRAK3
8_Member	GO Biological Processes	GO:1903556	Negative Regulation Of Tumor Necrosis Factor Superfamily Cytokine Production	-3.06104	-1.13395	3/79	7099,7128,11213	TLR4,TNFAIP3,IRAK3
8_Member	GO Biological Processes	GO:0043409	Negative Regulation Of MAPK Cascade	-3.05055	-1.12827	4/181	2308,7099,11213,27250	FOXO1,TLR4,IRAK3,PDCD4
8_Member	GO Biological Processes	GO:0032088	Negative Regulation Of NF-κBTranscription Factor Activity	-2.82959	-0.957917	3/95	4792,7128,11213	NFKBIA,TNFAIP3,IRAK3
8_Member	GO Biological Processes	GO:0045088	Regulation Of Innate Immune Response	-2.60194	-0.790968	4/240	7099,7128,11213,55122	TLR4,TNFAIP3,IRAK3,AKIRIN2
8_Member	GO Biological Processes	GO:0002832	Negative Regulation Of Response To Biotic Stimulus	-2.58215	-0.77494	3/116	7128,10221,11213	TNFAIP3,TRIB1,IRAK3
8_Member	GO Biological Processes	GO:0043086	Negative Regulation Of Catalytic Activity	-2.57377	-0.767805	7/796	1647,7128,10221,10519,11213,23603,27250	GADD45A,TNFAIP3,TRIB1,CIB1,IRAK3,CORO1C,PDCD4
8_Member	GO Biological Processes	GO:0001959	Regulation Of Cytokine-Mediated Signaling Pathway	-2.14091	-0.418463	3/167	7128,7850,11213	TNFAIP3,IL1R2,IRAK3
9_Summary	GO Biological Processes	GO:1903706	Regulation Of Hemopoiesis	-6.2637	-3.55241	9/413	604,1051,4208,4792,7099,10221,10519,10538,10892,4155,9459	BCL6,CEBPB,MEF2C,NFKBIA,TLR4,TRIB1,CIB1,BATF,MALT1,MBP,ARHGEF6
9_Member	GO Biological Processes	GO:1903706	Regulation Of Hemopoiesis	-6.2637	-3.55241	9/413	604,1051,4208,4792,7099,10221,10519,10538,10892	BCL6,CEBPB,MEF2C,NFKBIA,TLR4,TRIB1,CIB1,BATF,MALT1
9_Member	GO Biological Processes	GO:0045637	Regulation Of Myeloid Cell Differentiation	-4.93619	-2.55119	6/214	1051,4208,4792,7099,10221,10519	CEBPB,MEF2C,NFKBIA,TLR4,TRIB1,CIB1
9_Member	GO Biological Processes	GO:0045638	Negative Regulation Of Myeloid Cell Differentiation	-4.11767	-1.92116	4/95	4792,7099,10221,10519	NFKBIA,TLR4,TRIB1,CIB1
9_Member	GO Biological Processes	GO:1902105	Regulation Of Leukocyte Differentiation	-3.98473	-1.84191	6/317	604,1051,7099,10221,10538,10892	BCL6,CEBPB,TLR4,TRIB1,BATF,MALT1
9_Member	GO Biological Processes	GO:0000165	MAPK Cascade	-3.78848	-1.69737	5/217	4155,4208,7099,9459,10221	MBP,MEF2C,TLR4,ARHGEF6,TRIB1
9_Member	GO Biological Processes	GO:0007254	JNK Cascade	-3.4995	-1.47909	3/56	7099,9459,10221	TLR4,ARHGEF6,TRIB1
9_Member	GO Biological Processes	GO:0051403	Stress-Activated MAPK Cascade	-3.14371	-1.1946	3/74	7099,9459,10221	TLR4,ARHGEF6,TRIB1
9_Member	GO Biological Processes	GO:0031098	Stress-Activated Protein Kinase Signaling Cascade	-3.07712	-1.1433	3/78	7099,9459,10221	TLR4,ARHGEF6,TRIB1
9_Member	GO Biological Processes	GO:0014910	Regulation Of Smooth Muscle Cell Migration	-2.93965	-1.03895	3/87	4208,7099,10221	MEF2C,TLR4,TRIB1
9_Member	GO Biological Processes	GO:1902106	Negative Regulation Of Leukocyte Differentiation	-2.67028	-0.841314	3/108	604,7099,10221	BCL6,TLR4,TRIB1
9_Member	GO Biological Processes	GO:1903707	Negative Regulation Of Hemopoiesis	-2.60356	-0.791323	3/114	604,7099,10221	BCL6,TLR4,TRIB1
9_Member	GO Biological Processes	GO:0002761	Regulation Of Myeloid Leukocyte Differentiation	-2.52025	-0.727761	3/122	1051,7099,10221	CEBPB,TLR4,TRIB1
9_Member	GO Biological Processes	GO:1902107	Positive Regulation Of Leukocyte Differentiation	-2.02618	-0.331564	3/184	604,10221,10892	BCL6,TRIB1,MALT1
9_Member	GO Biological Processes	GO:1903708	Positive Regulation Of Hemopoiesis	-2.02618	-0.331564	3/184	604,10221,10892	BCL6,TRIB1,MALT1
10_Summary	GO Biological Processes	GO:0031664	Regulation Of Lipopolysaccharide-Mediated Signaling Pathway	-6.25775	-3.55241	4/28	1604,7128,10221,23643,7099,11213,55122,2308,3949,9709,583,6259,79156	CD55,TNFAIP3,TRIB1,LY96,TLR4,IRAK3,AKIRIN2,FOXO1,LDLR,HERPUD1,BBS2,RYK,PLEKHF1
10_Member	GO Biological Processes	GO:0031664	Regulation Of Lipopolysaccharide-Mediated Signaling Pathway	-6.25775	-3.55241	4/28	1604,7128,10221,23643	CD55,TNFAIP3,TRIB1,LY96
10_Member	GO Biological Processes	GO:0002831	Regulation Of Response To Biotic Stimulus	-4.6413	-2.31781	7/361	1604,7099,7128,10221,11213,23643,55122	CD55,TLR4,TNFAIP3,TRIB1,IRAK3,LY96,AKIRIN2
10_Member	GO Biological Processes	GO:0045732	Positive Regulation Of Protein Catabolic Process	-3.86452	-1.75126	5/209	2308,3949,7128,9709,10221	FOXO1,LDLR,TNFAIP3,HERPUD1,TRIB1
10_Member	GO Biological Processes	GO:0042176	Regulation Of Protein Catabolic Process	-3.67869	-1.6132	6/361	2308,3949,7128,9709,10221,11213	FOXO1,LDLR,TNFAIP3,HERPUD1,TRIB1,IRAK3
10_Member	GO Biological Processes	GO:0032102	Negative Regulation Of Response To External Stimulus	-3.25929	-1.29769	6/433	583,3949,6259,7128,10221,11213	BBS2,LDLR,RYK,TNFAIP3,TRIB1,IRAK3
10_Member	GO Biological Processes	GO:0009896	Positive Regulation Of Catabolic Process	-2.8533	-0.977266	6/519	2308,3949,7128,9709,10221,79156	FOXO1,LDLR,TNFAIP3,HERPUD1,TRIB1,PLEKHF1
11_Summary	GO Biological Processes	GO:0009725	Response To Hormone	-5.78417	-3.18543	11/764	133,249,583,1236,2288,2308,4155,4208,6775,7049,54541	ADM,ALPL,BBS2,CCR7,FKBP4,FOXO1,MBP,MEF2C,STAT4,TGFBR3,DDIT4
11_Member	GO Biological Processes	GO:0009725	Response To Hormone	-5.78417	-3.18543	11/764	133,249,583,1236,2288,2308,4155,4208,6775,7049,54541	ADM,ALPL,BBS2,CCR7,FKBP4,FOXO1,MBP,MEF2C,STAT4,TGFBR3,DDIT4
11_Member	GO Biological Processes	GO:1901654	Response To Ketone	-2.8587	-0.978651	4/204	1236,4155,7049,54541	CCR7,MBP,TGFBR3,DDIT4
11_Member	GO Biological Processes	GO:0032870	Cellular Response To Hormone Stimulus	-2.24494	-0.502528	5/484	583,2288,2308,4208,54541	BBS2,FKBP4,FOXO1,MEF2C,DDIT4
12_Summary	GO Biological Processes	GO:0010942	Positive Regulation Of Cell Death	-5.76569	-3.18543	10/614	133,604,1647,2308,4118,4208,7099,27250,54541,79156,1051,7850,6304,7128,1462,5052,112858,10538,10519	ADM,BCL6,GADD45A,FOXO1,MAL,MEF2C,TLR4,PDCD4,DDIT4,PLEKHF1,CEBPB,IL1R2,SATB1,TNFAIP3,VCAN,PRDX1,TP53RK,BATF,CIB1
12_Member	GO Biological Processes	GO:0010942	Positive Regulation Of Cell Death	-5.76569	-3.18543	10/614	133,604,1647,2308,4118,4208,7099,27250,54541,79156	ADM,BCL6,GADD45A,FOXO1,MAL,MEF2C,TLR4,PDCD4,DDIT4,PLEKHF1
12_Member	KEGG Pathway	hsa05202	Transcriptional Misregulation In Cancer	-5.19188	-2.7239	6/193	604,1051,1647,2308,4208,7850	BCL6,CEBPB,GADD45A,FOXO1,MEF2C,IL1R2
12_Member	GO Biological Processes	GO:0043065	Positive Regulation Of Apoptotic Process	-4.44832	-2.18589	8/532	133,604,1647,2308,4118,4208,27250,79156	ADM,BCL6,GADD45A,FOXO1,MAL,MEF2C,PDCD4,PLEKHF1
12_Member	GO Biological Processes	GO:0043068	Positive Regulation Of Programmed Cell Death	-4.36321	-2.13169	8/547	133,604,1647,2308,4118,4208,27250,79156	ADM,BCL6,GADD45A,FOXO1,MAL,MEF2C,PDCD4,PLEKHF1
12_Member	WikiPathways	WP2877	Vitamin D Receptor Pathway	-4.09118	-1.90075	5/187	604,1647,2308,6304,7128	BCL6,GADD45A,FOXO1,SATB1,TNFAIP3
12_Member	Canonical Pathways	M136	PIDFoxo Pathway	-3.67179	-1.6108	3/49	604,1647,2308	BCL6,GADD45A,FOXO1
12_Member	Canonical Pathways	M145	PIDP53 Downstream Pathway	-3.50536	-1.47909	4/137	604,1462,1647,54541	BCL6,VCAN,GADD45A,DDIT4
12_Member	Reactome Gene Sets	R-HSA-9614085	Foxo-Mediated Transcription	-3.30859	-1.33638	3/65	604,1647,2308	BCL6,GADD45A,FOXO1
12_Member	Reactome Gene Sets	R-HSA-3700989	Transcriptional Regulation By TP53	-2.78316	-0.920089	5/362	604,1647,5052,54541,112858	BCL6,GADD45A,PRDX1,DDIT4,TP53RK
12_Member	Reactome Gene Sets	R-HSA-6785807	Interleukin-4 And Interleukin-13 Signaling	-2.67028	-0.841314	3/108	604,2308,10538	BCL6,FOXO1,BATF
12_Member	KEGG Pathway	hsa04068	Foxo Signaling Pathway	-2.43331	-0.65623	3/131	604,1647,2308	BCL6,GADD45A,FOXO1
12_Member	GO Biological Processes	GO:0006974	Cellular Response To DNA Damage Stimulus	-2.09539	-0.383084	6/742	604,1647,2308,10519,10538,54541	BCL6,GADD45A,FOXO1,CIB1,BATF,DDIT4
13_Summary	GO Biological Processes	GO:0001568	Blood Vessel Development	-5.531	-2.98839	9/507	133,2308,3949,4208,6934,7045,7049,7716,10519,604,1051,5052,6259,7099,10892,7128,10221,27250	ADM,FOXO1,LDLR,MEF2C,TCF7L2,TGFBI,TGFBR3,VEZF1,CIB1,BCL6,CEBPB,PRDX1,RYK,TLR4,MALT1,TNFAIP3,TRIB1,PDCD4
13_Member	GO Biological Processes	GO:0001568	Blood Vessel Development	-5.531	-2.98839	9/507	133,2308,3949,4208,6934,7045,7049,7716,10519	ADM,FOXO1,LDLR,MEF2C,TCF7L2,TGFBI,TGFBR3,VEZF1,CIB1
13_Member	GO Biological Processes	GO:0001944	Vasculature Development	-5.3881	-2.87182	9/528	133,2308,3949,4208,6934,7045,7049,7716,10519	ADM,FOXO1,LDLR,MEF2C,TCF7L2,TGFBI,TGFBR3,VEZF1,CIB1
13_Member	GO Biological Processes	GO:0008283	Cell Population Proliferation	-5.27267	-2.78501	10/698	133,604,1051,4208,5052,6259,7045,7049,7099,10892	ADM,BCL6,CEBPB,MEF2C,PRDX1,RYK,TGFBI,TGFBR3,TLR4,MALT1
13_Member	GO Biological Processes	GO:0008285	Negative Regulation Of Cell Population Proliferation	-4.0152	-1.86231	9/790	133,604,1051,4208,7049,7128,10221,10519,27250	ADM,BCL6,CEBPB,MEF2C,TGFBR3,TNFAIP3,TRIB1,CIB1,PDCD4
13_Member	GO Biological Processes	GO:0048514	Blood Vessel Morphogenesis	-3.32338	-1.3438	6/421	133,3949,7045,7049,7716,10519	ADM,LDLR,TGFBI,TGFBR3,VEZF1,CIB1
13_Member	GO Biological Processes	GO:0031100	Animal Organ Regeneration	-3.30859	-1.33638	3/65	133,1051,7049	ADM,CEBPB,TGFBR3
13_Member	GO Biological Processes	GO:0035239	Tube Morphogenesis	-2.9985	-1.08267	7/670	133,3949,4208,7045,7049,7716,10519	ADM,LDLR,MEF2C,TGFBI,TGFBR3,VEZF1,CIB1
13_Member	GO Biological Processes	GO:0031099	Regeneration	-2.26138	-0.51573	3/151	133,1051,7049	ADM,CEBPB,TGFBR3
14_Summary	WikiPathways	WP23	B Cell Receptor Signaling Pathway	-5.46751	-2.93827	5/97	604,2308,4208,4792,10892,3067,6925,6934,7850,249,9267,1647,6775	BCL6,FOXO1,MEF2C,NFKBIA,MALT1,HDC,TCF4,TCF7L2,IL1R2,ALPL,CYTH1,GADD45A,STAT4
14_Member	WikiPathways	WP23	B Cell Receptor Signaling Pathway	-5.46751	-2.93827	5/97	604,2308,4208,4792,10892	BCL6,FOXO1,MEF2C,NFKBIA,MALT1
14_Member	WikiPathways	WP4659	Gastrin Signaling Pathway	-5.1049	-2.66459	5/115	2308,3067,4208,4792,6925	FOXO1,HDC,MEF2C,NFKBIA,TCF4
14_Member	KEGG Pathway	hsa05215	Prostate Cancer	-4.08243	-1.89799	4/97	2308,4792,6934,7850	FOXO1,NFKBIA,TCF7L2,IL1R2
14_Member	WikiPathways	WP2324	Age/Rage Pathway	-3.28912	-1.32054	3/66	249,2308,4792	ALPL,FOXO1,NFKBIA
14_Member	WikiPathways	WP2380	Brain-Derived Neurotrophic Factor (Bdnf) Signaling Pathway	-2.31857	-0.559726	3/144	249,4208,4792	ALPL,MEF2C,NFKBIA
14_Member	WikiPathways	WP5224	2Q37 Copy Number Variation Syndrome	-2.31021	-0.553899	3/145	4208,4792,9267	MEF2C,NFKBIA,CYTH1
14_Member	KEGG Pathway	hsa05200	Pathways In Cancer	-2.07957	-0.371262	5/531	1647,2308,4792,6775,6934	GADD45A,FOXO1,NFKBIA,STAT4,TCF7L2
15_Summary	GO Biological Processes	GO:1901222	Regulation Of Nik/NF-κBSignaling	-5.18001	-2.71771	5/111	4792,5052,7099,8809,27250,2308,7850,249,1051	NFKBIA,PRDX1,TLR4,IL18R1,PDCD4,FOXO1,IL1R2,ALPL,CEBPB
15_Member	GO Biological Processes	GO:1901222	Regulation Of Nik/NF-κBSignaling	-5.18001	-2.71771	5/111	4792,5052,7099,8809,27250	NFKBIA,PRDX1,TLR4,IL18R1,PDCD4
15_Member	WikiPathways	WP5044	Kynurenine Pathway And Links To Cell Senescence	-4.6699	-2.33814	3/23	2308,7099,7850	FOXO1,TLR4,IL1R2
15_Member	GO Biological Processes	GO:0120161	Regulation Of Cold-Induced Thermogenesis	-3.38932	-1.39847	4/147	249,1051,7099,8809	ALPL,CEBPB,TLR4,IL18R1
15_Member	GO Biological Processes	GO:1901224	Positive Regulation Of Nik/NF-κBSignaling	-3.26995	-1.30498	3/67	7099,8809,27250	TLR4,IL18R1,PDCD4
15_Member	GO Biological Processes	GO:1900015	Regulation Of Cytokine Production Involved In Inflammatory Response	-3.09343	-1.15793	3/77	7099,7850,27250	TLR4,IL1R2,PDCD4
15_Member	KEGG Pathway	hsa05146	Amoebiasis	-2.7411	-0.887853	3/102	5052,7099,7850	PRDX1,TLR4,IL1R2
16_Summary	GO Biological Processes	GO:0050778	Positive Regulation Of Immune Response	-5.09639	-2.66141	9/574	728,1236,1604,4208,7099,8809,10892,55122,59338,2339,4155,23603	C5AR1,CCR7,CD55,MEF2C,TLR4,IL18R1,MALT1,AKIRIN2,PLEKHA1,FNTA,MBP,CORO1C
16_Member	GO Biological Processes	GO:0050778	Positive Regulation Of Immune Response	-5.09639	-2.66141	9/574	728,1236,1604,4208,7099,8809,10892,55122,59338	C5AR1,CCR7,CD55,MEF2C,TLR4,IL18R1,MALT1,AKIRIN2,PLEKHA1
16_Member	GO Biological Processes	GO:0051345	Positive Regulation Of Hydrolase Activity	-4.13856	-1.93278	8/589	728,1236,2339,4155,4208,10892,23603,55122	C5AR1,CCR7,FNTA,MBP,MEF2C,MALT1,CORO1C,AKIRIN2
16_Member	GO Biological Processes	GO:0002253	Activation Of Immune Response	-3.84007	-1.7417	6/337	728,1604,4208,7099,10892,59338	C5AR1,CD55,MEF2C,TLR4,MALT1,PLEKHA1
16_Member	GO Biological Processes	GO:0002429	Immune Response-Activating Cell Surface Receptor Signaling Pathway	-2.46544	-0.683672	4/262	728,4208,10892,59338	C5AR1,MEF2C,MALT1,PLEKHA1
16_Member	GO Biological Processes	GO:0002757	Immune Response-Activating Signal Transduction	-2.46544	-0.683672	4/262	728,4208,10892,59338	C5AR1,MEF2C,MALT1,PLEKHA1
16_Member	GO Biological Processes	GO:0002768	Immune Response-Regulating Cell Surface Receptor Signaling Pathway	-2.29892	-0.54673	4/292	728,4208,10892,59338	C5AR1,MEF2C,MALT1,PLEKHA1
17_Summary	GO Biological Processes	GO:0002683	Negative Regulation Of Immune System Process	-4.97478	-2.57325	8/449	604,1051,1604,3949,7099,7128,10221,11213,4792,8809,4783,8807	BCL6,CEBPB,CD55,LDLR,TLR4,TNFAIP3,TRIB1,IRAK3,NFKBIA,IL18R1,NFIL3,IL18RAP
17_Member	GO Biological Processes	GO:0002683	Negative Regulation Of Immune System Process	-4.97478	-2.57325	8/449	604,1051,1604,3949,7099,7128,10221,11213	BCL6,CEBPB,CD55,LDLR,TLR4,TNFAIP3,TRIB1,IRAK3
17_Member	KEGG Pathway	hsa04668	Tnf Signaling Pathway	-3.8405	-1.7417	4/112	1051,4792,7128,8809	CEBPB,NFKBIA,TNFAIP3,IL18R1
17_Member	WikiPathways	WP395	IL-4 Signaling Pathway	-3.54631	-1.51349	3/54	1051,4783,4792	CEBPB,NFIL3,NFKBIA
17_Member	WikiPathways	WP4754	IL-18 Signaling Pathway	-3.32991	-1.34848	5/273	1051,4792,7128,8807,8809	CEBPB,NFKBIA,TNFAIP3,IL18RAP,IL18R1
17_Member	WikiPathways	WP2374	Oncostatin M Signaling Pathway	-3.30859	-1.33638	3/65	1051,3949,4792	CEBPB,LDLR,NFKBIA
17_Member	GO Biological Processes	GO:0002695	Negative Regulation Of Leukocyte Activation	-2.90637	-1.01242	4/198	604,1051,3949,7128	BCL6,CEBPB,LDLR,TNFAIP3
17_Member	KEGG Pathway	hsa04657	Il-17 Signaling Pathway	-2.84279	-0.968218	3/94	1051,4792,7128	CEBPB,NFKBIA,TNFAIP3
17_Member	GO Biological Processes	GO:0070664	Negative Regulation Of Leukocyte Proliferation	-2.81653	-0.947743	3/96	604,1051,7128	BCL6,CEBPB,TNFAIP3
17_Member	GO Biological Processes	GO:0050866	Negative Regulation Of Cell Activation	-2.73165	-0.882402	4/221	604,1051,3949,7128	BCL6,CEBPB,LDLR,TNFAIP3
17_Member	GO Biological Processes	GO:0051250	Negative Regulation Of Lymphocyte Activation	-2.14806	-0.424584	3/166	604,1051,7128	BCL6,CEBPB,TNFAIP3
18_Summary	GO Biological Processes	GO:1901652	Response To Peptide	-4.96084	-2.57109	8/451	133,249,2308,4792,6775,7049,7099,7128,2288,4155,54541,583,3949	ADM,ALPL,FOXO1,NFKBIA,STAT4,TGFBR3,TLR4,TNFAIP3,FKBP4,MBP,DDIT4,BBS2,LDLR
18_Member	GO Biological Processes	GO:1901652	Response To Peptide	-4.96084	-2.57109	8/451	133,249,2308,4792,6775,7049,7099,7128	ADM,ALPL,FOXO1,NFKBIA,STAT4,TGFBR3,TLR4,TNFAIP3
18_Member	GO Biological Processes	GO:0009409	Response To Cold	-3.5704	-1.53124	3/53	133,2308,4792	ADM,FOXO1,NFKBIA
18_Member	GO Biological Processes	GO:0048545	Response To Steroid Hormone	-3.25909	-1.29769	5/283	133,249,2288,4155,54541	ADM,ALPL,FKBP4,MBP,DDIT4
18_Member	GO Biological Processes	GO:0043434	Response To Peptide Hormone	-2.77792	-0.91768	5/363	133,249,2308,6775,7049	ADM,ALPL,FOXO1,STAT4,TGFBR3
18_Member	GO Biological Processes	GO:0051384	Response To Glucocorticoid	-2.33547	-0.574387	3/142	133,249,54541	ADM,ALPL,DDIT4
18_Member	GO Biological Processes	GO:0031667	Response To Nutrient Levels	-2.32134	-0.561376	5/464	133,249,583,2308,3949	ADM,ALPL,BBS2,FOXO1,LDLR
18_Member	GO Biological Processes	GO:0009991	Response To Extracellular Stimulus	-2.20816	-0.46896	5/494	133,249,583,2308,3949	ADM,ALPL,BBS2,FOXO1,LDLR
18_Member	GO Biological Processes	GO:0031960	Response To Corticosteroid	-2.15526	-0.429109	3/165	133,249,54541	ADM,ALPL,DDIT4
18_Member	GO Biological Processes	GO:0070482	Response To Oxygen Levels	-2.13709	-0.416689	4/325	133,2308,7049,54541	ADM,FOXO1,TGFBR3,DDIT4
18_Member	GO Biological Processes	GO:0007568	Aging	-2.12676	-0.411435	3/169	133,249,4155	ADM,ALPL,MBP
18_Member	GO Biological Processes	GO:0009266	Response To Temperature Stimulus	-2.09216	-0.38286	3/174	133,2308,4792	ADM,FOXO1,NFKBIA
19_Summary	WikiPathways	WP5115	Network Map Of Sars-Cov-2 Signaling Pathway	-4.89057	-2.51951	6/218	1051,3959,7850,8807,9332,54541,5977,10519	CEBPB,LGALS3BP,IL1R2,IL18RAP,CD163,DDIT4,DPF2,CIB1
19_Member	WikiPathways	WP5115	Network Map Of Sars-Cov-2 Signaling Pathway	-4.89057	-2.51951	6/218	1051,3959,7850,8807,9332,54541	CEBPB,LGALS3BP,IL1R2,IL18RAP,CD163,DDIT4
19_Member	GO Biological Processes	GO:0097190	Apoptotic Signaling Pathway	-2.19847	-0.4614	4/312	1051,5977,10519,54541	CEBPB,DPF2,CIB1,DDIT4
20_Summary	WikiPathways	WP236	Adipogenesis	-4.82995	-2.47679	5/131	1051,1647,1879,2308,4208,249,6507,7433,2288,54541,728,3949,30011,7099	CEBPB,GADD45A,EBF1,FOXO1,MEF2C,ALPL,SLC1A3,VIPR1,FKBP4,DDIT4,C5AR1,LDLR,SH3KBP1,TLR4
20_Member	WikiPathways	WP236	Adipogenesis	-4.82995	-2.47679	5/131	1051,1647,1879,2308,4208	CEBPB,GADD45A,EBF1,FOXO1,MEF2C
20_Member	WikiPathways	WP4149	White Fat Cell Differentiation	-4.22924	-2.02032	3/32	1051,1879,2308	CEBPB,EBF1,FOXO1
20_Member	GO Biological Processes	GO:0046677	Response To Antibiotic	-3.72579	-1.64826	3/47	249,4208,6507	ALPL,MEF2C,SLC1A3
20_Member	WikiPathways	WP706	Sudden Infant Death Syndrome (Sids) Susceptibility Pathways	-3.25062	-1.29099	4/160	1051,4208,6507,7433	CEBPB,MEF2C,SLC1A3,VIPR1
20_Member	Canonical Pathways	M2	PID Smad2 3Nuclear Pathway	-3.01405	-1.09662	3/82	1051,2308,4208	CEBPB,FOXO1,MEF2C
20_Member	GO Biological Processes	GO:0071407	Cellular Response To Organic Cyclic Compound	-2.88328	-0.995944	6/512	249,1051,2288,4208,6507,54541	ALPL,CEBPB,FKBP4,MEF2C,SLC1A3,DDIT4
20_Member	GO Biological Processes	GO:0050890	Cognition	-2.18883	-0.45494	4/314	728,1051,3949,4208	C5AR1,CEBPB,LDLR,MEF2C
20_Member	WikiPathways	WP437	Egf/Egfr Signaling Pathway	-2.17714	-0.447444	3/162	2308,4208,30011	FOXO1,MEF2C,SH3KBP1
20_Member	GO Biological Processes	GO:1901214	Regulation Of Neuron Death	-2.13709	-0.416689	4/325	1051,4208,7099,54541	CEBPB,MEF2C,TLR4,DDIT4
