# Supplementary material for: A comprehensive rhythmicity analysis of host proteins and immune factors involved in malaria pathogenesis to decipher the importance of host circadian clock in malaria
Source: Front Immunol. 2023 Aug 10;14:1210299. doi: 10.3389/fimmu.2023.1210299 (PMC10449258; doi:10.3389/fimmu.2023.1210299)
Supplement: Supplementary Table 6 — Transcription factor enrichment analysis of rhythmic malaria-associated immunity-related genes. [file Table_6.xlsx]

## Sheet: Table S6
Table S6: TRRUST Transcription factor enrichment analysis of the rhythmic malaria-associated immunity-related genes
GO	_PATTERN_	_RANK_	GiniIndex	Category	CategoryID	Description	LogP	Log(q-value)	Enrichment	Z-score	#GeneInHitList	#GeneInGOAndHitList	Hits	EvidenceCutoff	_MEMBER_ Primate (Baboon)	_MEMBER_ Human	_MEMBER_ Mouse	_LogP_Mice	_LogP_Primate (Baboon)	_LogP_Human
TRR00875	M111	3	0	TRRUST	34	Regulated by: NFKB1	-12	-9.8	8.2	11	218	20	ALOX5AP, BCL3, CEACAM1, BST1, CD80, CD86, CD40, CD58, CCR7, CXCL10, IRF7, MGMT, NFKBIA, STAT4, TIMP1, TLR2, TNFAIP3, TBX21, FOXP3, TNIP3	0	1	1	1	-5	-12	-5.6
TRR01158	M111	3	0	TRRUST	34	Regulated by: RELA	-11	-9.1	7.9	11	218	19	ALOX5AP, BCL3, CEACAM1, CD80, CD86, CD40, CD58, CCR7, CXCL10, IRF7, MGMT, NFKBIA, STAT4, TIMP1, TLR2, TNFAIP3, TBX21, FOXP3, TNIP3	0	1	1	1	-5.1	-11	-5.7
TRR01424	M101	2	0	TRRUST	34	Regulated by: TRERF1	-7	-5.3	79	18	218	4	CD80, CD86, CD40, CCR7	0	1	0	1	-5.4	-7	0
TRR01264	M111	3	0	TRRUST	34	Regulated by: SPI1	-6.3	-4.7	15	9.6	218	7	BCL6, CD40, ELANE, FCER1A, ITGAM, TLR4, CD163	0	1	1	1	-3.5	-6.3	-5
TRR01275	M101	2	0	TRRUST	34	Regulated by: STAT1	-6.3	-4.7	12	8.9	218	8	CD86, CD40, CXCL10, IRF7, TIMP1, LY96, TBX21, FOXP3	0	1	0	1	-2.8	-6.3	0
TRR01166	M010	1	0	TRRUST	34	Regulated by: RFXANK	-6.2	-4.6	58	15	131	4	HLA-DMA, HLA-DMB, HLA-DPA1, HLA-DPB1	0	0	1	0	0	0	-6.2
TRR01167	M010	1	0	TRRUST	34	Regulated by: RFXAP	-6.2	-4.6	58	15	131	4	HLA-DMA, HLA-DMB, HLA-DPA1, HLA-DPB1	0	0	1	0	0	0	-6.2
TRR01419	M111	3	0	TRRUST	34	Regulated by: TP53	-6.2	-4.6	7.9	7.8	218	10	BCL3, CHUK, VCAN, CTSD, GADD45A, MGMT, PLK1, TCF7L2, PRC1, CCNB2	0	1	1	1	-3.6	-6.2	-4.9
TRR01165	M010	1	0	TRRUST	34	Regulated by: RFX5	-5.9	-4.3	48	14	131	4	HLA-DMA, HLA-DMB, HLA-DPA1, HLA-DPB1	0	0	1	0	0	0	-5.9
TRR00484	M110	2	0	TRRUST	34	Regulated by: HIF1A	-5.3	-3.8	14	8.5	131	6	ALOX5AP, CCR7, S100A8, TIMP1, TLR2, SOCS1	0	1	1	0	0	-3.1	-5.3
TRR01256	M111	3	0	TRRUST	34	Regulated by: SP1	-5.2	-3.7	4	5.8	218	15	CETP, IFNGR1, IL2RB, LDLR, LTF, MGMT, MPO, RORA, TCN2, TIMP1, TLR2, CD163, MMRN1, TBX21, RETN	0	1	1	1	-2.3	-5.2	-2.1
TRR00602	M101	2	0	TRRUST	34	Regulated by: IRF1	-5.1	-3.6	18	9.1	153	5	CEACAM1, CD40, CDK1, IFNG, CXCL10	0	1	0	1	-5.1	-3.2	0
TRR00253	M111	3	0	TRRUST	34	Regulated by: EGR1	-4.9	-3.5	12	7.8	153	6	IFNG, IL2RB, LDLR, LTB, TCF4, TCF7L2	0	1	1	1	-4.9	-3.1	-3
TRR00117	M010	1	0	TRRUST	34	Regulated by: CIITA	-4.7	-3.3	26	9.7	131	4	HLA-DMA, HLA-DMB, HLA-DPA1, HLA-DPB1	0	0	1	0	0	0	-4.7
TRR00647	M110	2	0	TRRUST	34	Regulated by: JUND	-4.7	-3.3	25	9.6	131	4	BCL6, GADD45A, TIMP1, FOSL1	0	1	1	0	0	-2.6	-4.7
TRR01512	M101	2	0	TRRUST	34	Regulated by: USF1	-4.7	-3.3	11	7.3	218	6	CEACAM1, CTSD, FCER1A, SLC1A3, TCN2, TBX21	0	1	0	1	-4.3	-4.7	0
TRR00129	M111	3	0	TRRUST	34	Regulated by: CREB5	-4.7	-3.3	53	12	131	3	LGALS3BP, TGFBR3, LY96	0	1	1	1	-4.5	-4	-4.7
TRR00412	M111	3	0	TRRUST	34	Regulated by: GATA3	-4.4	-3.1	21	8.9	131	4	STAT4, TCF7L2, TGFBR3, TIMP1	0	1	1	1	-4.2	-3.6	-4.4
TRR01259	M100	1	0	TRRUST	34	Regulated by: SP3	-4.4	-3.1	7.7	6.4	218	7	ALPL, CETP, RORA, SLC1A3, TCN2, TIMP1, FOXP3	0	1	0	0	0	-4.4	0
TRR00345	M010	1	0	TRRUST	34	Regulated by: FOSL2	-4.3	-3	41	11	131	3	BCL6, TIMP1, FOSL1	0	0	1	0	0	0	-4.3
TRR01162	M010	1	0	TRRUST	34	Regulated by: RFX1	-4.2	-2.9	38	10	131	3	HLA-DMB, HLA-DPA1, HLA-DPB1	0	0	1	0	0	0	-4.2
TRR01175	M111	3	0	TRRUST	34	Regulated by: RUNX3	-4.1	-2.8	17	7.9	218	4	CD36, TCF4, TCF7L2, TIMP1	0	1	1	1	-3.2	-4.1	-3.4
TRR00604	M100	1	0	TRRUST	34	Regulated by: IRF3	-3.8	-2.6	28	8.8	218	3	CXCL10, IRF7, TLR4	0	1	0	0	0	-3.8	0
TRR01018	M100	1	0	TRRUST	34	Regulated by: PAX5	-3.2	-2.1	18	7	218	3	CD79A, TIMP1, LEF1	0	1	0	0	0	-3.2	0
TRR01062	M001	1	0	TRRUST	34	Regulated by: PPARG	-3.2	-2.1	10	5.8	153	4	TSPO, CD36, ERO1A, RETN	0	0	0	1	-3.2	0	0
TRR01282	M010	1	0	TRRUST	34	Regulated by: STAT6	-3.2	-2	17	6.8	131	3	FCER2, TLR4, SOCS1	0	0	1	0	0	0	-3.2
TRR01513	M101	2	0	TRRUST	34	Regulated by: USF2	-3.1	-2	9.7	5.6	218	4	CEACAM1, CTSD, FCER1A, TCN2	0	1	0	1	-2.5	-3.1	0
TRR00011	M100	1	0	TRRUST	34	Regulated by: AR	-3	-1.9	6.5	4.9	218	5	FKBP4, HMMR, MED1, TCF7L2, AKR1C3	0	1	0	0	0	-3	0
TRR00132	M100	1	0	TRRUST	34	Regulated by: CREM	-2.9	-1.8	14	6	218	3	CD247, STXBP2, ZAP70	0	1	0	0	0	-2.9	0
TRR00781	M001	1	0	TRRUST	34	Regulated by: MYCN	-2.8	-1.7	13	5.7	153	3	CTSD, IFNG, LRRN3	0	0	0	1	-2.8	0	0
TRR00705	M100	1	0	TRRUST	34	Regulated by: LEF1	-2.8	-1.7	13	5.7	218	3	ELANE, TCF4, TCF7L2	0	1	0	0	0	-2.8	0
TRR00025	M100	1	0	TRRUST	34	Regulated by: ATF4	-2.7	-1.7	12	5.5	218	3	CEBPB, IRF7, DDIT4	0	1	0	0	0	-2.7	0
TRR00500	M101	2	0	TRRUST	34	Regulated by: HNF4A	-2.6	-1.6	11	5.3	153	3	CEACAM1, LDLR, TCF7L2	0	1	0	1	-2.6	-2.2	0
TRR00110	M010	1	0	TRRUST	34	Regulated by: CEBPB	-2.5	-1.5	10	5.1	131	3	ADM, TNFAIP6, GNLY	0	0	1	0	0	0	-2.5
TRR01060	M100	1	0	TRRUST	34	Regulated by: PPARA	-2.5	-1.5	9.9	4.9	218	3	CD36, CETP, NFKBIA	0	1	0	0	0	-2.5	0
TRR01172	M100	1	0	TRRUST	34	Regulated by: RUNX1	-2.4	-1.5	9.7	4.8	218	3	ELANE, MPO, TIMP1	0	1	0	0	0	-2.4	0
TRR01277	M111	3	0	TRRUST	34	Regulated by: STAT3	-2.3	-1.3	5.7	4	131	4	BCL6, LGALS3BP, TIMP1, SOCS1	0	1	1	1	-2	-2.2	-2.3
TRR01548	M100	1	0	TRRUST	34	Regulated by: YY1	-2.2	-1.3	5.6	3.9	218	4	CETP, FCER1A, IRF7, LDLR	0	1	0	0	0	-2.2	0
TRR00075	M100	1	0	TRRUST	34	Regulated by: BRCA1	-2	-1.1	7	4	218	3	CTSD, GADD45A, IRF7	0	1	0	0	0	-2	0
TRR00275	M001	1	0	TRRUST	34	Regulated by: ESR1	-2	-1.1	6.8	3.9	153	3	CEBPB, CTSD, HSPB1	0	0	0	1	-2	0	0
