# Supplementary material for: A comprehensive rhythmicity analysis of host proteins and immune factors involved in malaria pathogenesis to decipher the importance of host circadian clock in malaria
Source: Front Immunol. 2023 Aug 10;14:1210299. doi: 10.3389/fimmu.2023.1210299 (PMC10449258; doi:10.3389/fimmu.2023.1210299)
Supplement: Supplementary Table 7 — Top-ranked Protein-Protein Interactions (PPIs)-enriched clusters for the rhythmic malaria-associated host genes. [file Table_7.xlsx]

## Sheet: Table S7
Table S7. Top-ranked PPI-enriched clusters for the rhythmic malaria-associated host immunity related genes (robust 24hr oscillation in mice/primates/humans)
GO-BP terms	Annotation	Genes		GO enrichment analysis was applied to the original PPI network and its MCODE network components to extract their “biological meanings,” where the top three best p-value terms were retained.
Module 1				GO	Description	Log10(P)
R-HSA-1280215	Cytokine Signaling in the Immune System	BCL6, CD40, FOXO1, IRF3, IRF7, RORA, STAT4, IL18RAP, IL18R1, TBK1		GO:0001775	Cell activation	-39
GO:0071345	Cellular response to cytokine stimulus	CEBPB, IRF3, IRF7, RORA, STAT4, TBK1, LEF1		GO:0045321	Leukocyte activation	-37
GO:0002294	CD4-positive, alpha-beta T cell differentiation involved in immune response	BCL9L, BCL6, RORA, IL18R1, BATF, LEF1		GO:0050778	Positive regulation of immune response	-35.8
Module 2
R-HSA-983695	Antigen-mediated B cell receptor activation	CD79A, CD79B, SH3KBP1
WP707, hsa04115	DNA damage response and p53 signaling pathway	CDK1, GADD45A, CCNB2
Module 3
WP5109, WP4522	Familial hyperlipidemia type 2	CETP, LDLR, LDLRAP1
R-HSA-8856828	Clathrin-mediated endocytosis	BIN1, IL7R, LDLR, FNBP1, FCHO1, LDLRAP1, SH3KBP1
Module 4
R-HSA-375276, WP24, R-HSA-418594	Peptide ligand-binding receptors, G alpha (i) signaling	CXCR5, C3AR1, C5AR1, CCR7, CXCR3, CXCL10
Module 5
hsa04658	Th1 and Th2 cell differentiation	CD247, CHUK, HLA-DPB1, IFNGR1, IL2RB, NFKBIA, STAT4, ZAP70
GO:0002503	MHC class II protein complex	HLA-DMA, HLA-DMB, HLA-DPA1, HLA-DPB1
Module 6
GO:0070339, GO:0071220	Response to bacterial lipopeptide	CD36, TLR1, TLR2
Module 7
CORUM:6418	C1q complex	C1QA, C1QB, C1QC
R-HSA-977606, R-HSA-166658	Regulation of Complement cascade	SERPING1, C1QA, C1QB, C1QC, C3AR1, C5AR1
Module 8
M264	PID TOLL ENDOGENOUS PATHWAY	TLR1, TLR2, TLR4, LY96
R-HSA-937041	IKK complex recruitment mediated by RIP1	CHUK, TLR4, LY96
R-HSA-5260271	Diseases of Immune System	CD36, TLR1, TLR4, LY96
Module 9
R-HSA-909733	Interferon alpha/beta signaling	IFI6, IFI27, IRF3, IRF7, SOCS1, IFITM3
R-HSA-913531	Interferon Signaling	IFI6, HLA-DPA1, HLA-DPB1, IFI27, IFNG, IRF3, IRF7, IFITM3
WP5115	Network map of SARS-CoV-2 signaling pathway	CD247, CEBPB, CTSD, IFI6, CXCL10, IRF3, LGALS3BP, ZAP70, IL1R2, SKAP1, IL18RAP, CCNB2, TBK1, CARD11
Module 10
WP4754	IL-18 signaling pathway	BIN1, CD36, CEBPB, CETP, CHUK, HSPB1, LTB, NFKBIA, PRKCB, TIMP1, TNFAIP3, IL18RAP, IL18R1, CCNB2, TNIP3
WP3888	VEGFA-VEGFR2 signaling pathway	BIN1, FOXO1, HSPB1, MEF2C, NFKBIA, PRKCB, SRPK1, PRKRA, HERPUD1
Module 11
WP4484	Control of immune tolerance by vasoactive intestinal peptide	CD80, CD86, IFNG
WP453	Inflammatory response pathway	CD80, CD86, CD40, IL2RB, ZAP70
M290	PID IL12 STAT4 PATHWAY	CD247, CD80, CD86, PRF1
